# Supplementary material for: Characterization of the Liriodendron Chinense MYB Gene Family and Its Role in Abiotic Stress Response
Source: Front Plant Sci. 2021 Jul 26;12:641280. doi: 10.3389/fpls.2021.641280 (PMC8350534; doi:10.3389/fpls.2021.641280)
Supplement: Supplementary Figure 1 — A quantitative real-time PCR (qRT-PCR) dissolution curve and a standard curve of eight genes. The primer specificity and amplification efficiency of eight genes were checked by melting curve analysis and standard curve analysis, respectively. LchiMYBs represent the genes, Lchi18S represents the internal reference gene, and red curves represent the melting and the standard. [file Data_Sheet_1.zip]

Archive with 18 entries (18 files):
- Fig.S1 qRT curve of 8 LchiMYBs.jpg
- Fig.S2 The Bayes Phylogenetic tree of 190 LchiMYBs.jpg
- Fig.S3 The Bayes Phylogenetic tree of Lchi and ATG R2R3-MYBs.jpg
- Table S1 The FPKM of somatic embryogenesis.xlsx
- Table S10 190 MYB protein sequence of Lchi.xlsx
- Table S11 The protein sequences of Lchi and ATG R2R3 MYBs.xlsx
- Table S12 The number and length of exon-intron structure of LchiMYBs.xlsx
- Table S13 The cis element of LchiMYBs.xlsx
- Table S14 The TPM value of three abiotic stress of LchiMYBs.xlsx
- Table S15 The qRT-PCR value of three abiotic stress of LchiMYBs.xlsx
- Table S2 various tissues FPKM of Lchi.xlsx
- Table S3 All TPM value mapped of Lchi genes.xlsx
- Table S4 The primer sequences of 8 LchiMYBs.xlsx
- Table S5 Protein size features of LchiMYBs.xlsx
- Table S6 The chromosome length of LchiMYBs.xlsx
- Table S7 The gene position of LchiMYBs.xlsx
- Table S8 The syteny gene pairs of LchiMYBs.xlsx
- Table S9 selective pressure analysis of LchiMYB duplicated gene pairs.xlsx
