# Supplementary material for: Characterization of the Liriodendron Chinense MYB Gene Family and Its Role in Abiotic Stress Response
Source: Front Plant Sci. 2021 Jul 26;12:641280. doi: 10.3389/fpls.2021.641280 (PMC8350534; doi:10.3389/fpls.2021.641280)
Supplement: Supplementary Figure 1 — A quantitative real-time PCR (qRT-PCR) dissolution curve and a standard curve of eight genes. The primer specificity and amplification efficiency of eight genes were checked by melting curve analysis and standard curve analysis, respectively. LchiMYBs represent the genes, Lchi18S represents the internal reference gene, and red curves represent the melting and the standard. [file Data_Sheet_1.zip › Table S1 The FPKM of somatic embryogenesis.xlsx]

## Sheet: sheet1
gene_id	PEMs	ES1	ES2	ES3	ES4	ES5	ES6	ES7	ES8	ES9	PL
LchiMYB96	0.046	0.72	1.656	1.693	2.383	0.343	0.816	1.64	3.676	14.61	5.123
LchiMYB97	6.633	6.306	2.346	5.413	8.956	3.616	13.2	13.34	14.316	12.496	9.276
LchiMYB14	0	0.056	0	0	0	0.036	0.13	0.036	0.116	0.04	0
LchiMYB12	18.363	20.143	15.56	14.04	12.67	16.39	17.65	19.296	17.593	14.443	12.013
LchiMYB11	0.336	1.623	0.533	2.346	3.506	0.273	1.076	0.26	0.85	5.23	21.533
LchiMYB9	35.736	19.22	27.12	35.193	35.153	30.293	50.34	56.14	47.52	42.2	26.46
LchiMYB8	7.79	4.54	6.706	4.156	1.803	6.74	5.663	6.836	6.406	3.65	3.013
LchiMYB119	0.043	0.32	0.133	0	0.046	0.29	2.26	2.34	2.173	1.85	1.666
LchiMYB118	7.496	11.79	4.393	11.633	8.456	5.85	10.286	21.4	24.526	17.086	6.67
LchiMYB117	0.19	2.896	0.433	0.093	0.223	4	39.3	34.376	33.046	21.443	7.686
LchiMYB116	0.263	0.436	0.15	0.76	2.963	0.26	0.303	0.193	0.41	1.46	3.906
LchiMYB115	2.263	1.03	0.85	2.423	2.586	0.556	1.246	3.146	4.746	13.653	18.853
LchiMYB114	0.18	1.24	0.123	0.073	0.14	0.08	0.81	0.313	0.673	0.376	0.593
LchiMYB113	78.91	50.16	34.803	24.46	17.26	51.626	52.293	57.893	61.46	61.903	43.526
LchiMYB26	44.88	21.36	31.286	35.803	34.18	24.206	24	35.37	36.21	40.553	34.963
LchiMYB50	39.846	22.146	21.043	16.546	17.15	28.186	27.086	38.783	39.126	38.076	28.183
LchiMYB51	7.23	62.04	11.896	13.11	29.383	12	22.696	16.99	28.576	59.303	104.826
LchiMYB65	43.063	40.11	13.31	16.873	15.343	17.476	27.083	31.81	30.78	32.526	22.72
LchiMYB64	0	0	0.05	0.21	0.646	0	0	0	0.746	0.406	2.66
LchiMYB30	0.053	1.7	0.116	0	0.15	0.22	1.02	0.696	1.66	10.716	10.68
LchiMYB29	0	0.216	0	0	0	0.43	0.82	2.696	3.04	7.146	8.853
LchiMYB28	72.996	78.52	96.28	70.503	57.236	79.22	56.133	70.176	68.666	82.49	83.106
LchiMYB27	0	0.29	0	0	4.21	0.576	0	0.916	1.9	6.286	31.016
LchiMYB135	1.48	1.06	5.546	88.24	167.673	11.59	5.436	5.97	6.593	10.756	5.833
LchiMYB136	0	0	0	0	0	0	0	0	0.06	0.063	0
LchiMYB71	12.886	12.67	7.223	2.813	3.016	7.506	13.886	21.43	21.743	23.853	19.096
LchiMYB72	17.576	13.71	23.14	23.033	32.203	14.553	16.14	23.613	30.31	164.946	328.143
LchiMYB153	0.06	0.09	0.15	2.8	3.236	0.206	0.306	0.756	3.92	10.193	8.336
LchiMYB143	0	0	0.033	0	0	0	0	0	0.033	0.253	0.18
LchiMYB45	0	0	0	0	0.076	0.106	1.236	2.463	3.616	8.083	7.763
LchiMYB44	1.703	1.343	3.716	3.226	2.36	4.193	4.456	5.703	4.813	3.02	3.48
LchiMYB43	7.35	3.643	1.616	2.186	3.453	4.373	8.63	12.686	18.666	26.413	16.003
LchiMYB111	0	1.763	0	0.043	0.046	0.04	0.413	1.463	2.216	1.24	1.143
LchiMYB39	0.06	0.18	0	0	0	0	0.396	0.12	0.116	0.67	0.25
LchiMYB38	0	0	0.833	0.046	0.283	0.043	0	0	0	0.043	0.14
LchiMYB37	0.413	0	0.296	0.086	0.173	0.153	0.826	1.523	0.9	1.286	11.83
LchiMYB76	6.17	5.316	3.443	3.95	5.163	6.536	9.353	11.18	11.49	10.216	9.783
LchiMYB77	0.04	0.51	0.243	0.206	0.546	2.94	7.95	12.233	13.366	11.843	9.83
LchiMYB78	18.786	16.283	16.713	17.003	17.273	18.25	19.336	24.753	24.493	31.033	25.763
LchiMYB92	57.67	36.193	27.5	7.683	12.416	15.73	13.15	22.166	19.76	29.663	57.026
LchiMYB91	43.16	23.41	25.516	39.82	40.746	34.93	38.296	47.273	44.61	50.9	32.29
LchiMYB17	0	0.246	0.033	0	0	0	0.04	0.066	0.033	0	0.143
LchiMYB16	22.496	29.093	31.326	42.463	29.656	37.403	47.533	34.173	33.366	31.126	32.906
LchiMYB15	39.396	22.16	16.546	12.9	12.313	26.176	26.81	35.153	35.893	18.086	18.406
LchiMYB105	1.29	0.786	11.656	30.84	65.996	4.056	1.066	1.223	1.79	12.936	10.72
LchiMYB89	16.703	12.183	8.25	9.273	11.876	17.19	17.873	24.456	22.593	25.333	6.146
LchiMYB67	0.243	0.41	1.633	5.046	4.073	0.17	0.153	0.066	0.703	2.386	0.63
LchiMYB34	20.343	19.893	15.52	35.216	34.86	18.743	26.966	35.856	43.013	34.59	42.006
LchiMYB127	12.88	1.633	0.133	0	0	0	0.463	1.78	1.433	0.14	0.29
LchiMYB128	0.023	1.633	0.023	0.026	0.65	0	0.196	0.07	0.033	0.033	0.196
LchiMYB129	0.273	0.873	0.35	2.246	1.153	0.066	0.393	0.373	1.006	0.94	1.03
LchiMYB140	11.08	8.416	6.74	10.213	10.363	6.323	9.173	9.256	10.67	7.403	9.503
LchiMYB139	38.886	23.476	27.853	18.936	19.146	23.806	17.656	23.223	19.146	22.293	20.383
LchiMYB141	0.143	0.116	18.006	21.323	80.31	11.766	2.533	1.246	1.556	15.786	62.86
LchiMYB93	0	0.233	0.153	0.45	1.523	0.133	0.483	1.2	0.826	0.926	1.363
LchiMYB94	0.086	0.303	0.8	0.323	0.326	0.453	1.426	2.816	3.29	1.45	2.213
LchiMYB95	0.106	0.163	1.673	0	0.29	0.156	0.363	1.423	1.54	3.116	2.393
LchiMYB144	0.2	2.643	0.303	0.01	0.23	0.45	1.59	0.266	0.48	3.33	7.726
LchiMYB25	14.89	19.24	10.573	11.096	12.52	9.14	15.463	18.09	23.746	43.096	30.35
LchiMYB73	13.693	9.403	14.226	8.05	4.766	14.866	13.6	13.066	10.76	5.233	4.096
LchiMYB130	15.54	8.88	9.043	7.43	7.103	11.163	7.47	11.046	11.203	13.993	12.69
LchiMYB52	0.21	0.063	0	0	0	0.04	0.38	0.883	1.343	1.023	0.943
LchiMYB53	0.076	0.06	0.04	0	0	0	0	0.04	0	0	0
LchiMYB54	0.083	2.676	0.306	0	0	0.196	0.776	0.793	0.836	0.493	0.246
LchiMYB32	0.013	0.453	0.036	0.053	0.126	0.083	0.363	1.423	4.633	12.726	11.01
LchiMYB49	37.723	13.046	10.266	6.063	5.943	13.53	6.586	12.256	12.25	18.68	13.89
LchiMYB48	20.69	22.48	10.423	38.836	36.103	9.606	13.803	11.866	16.316	13.633	26.646
LchiMYB40	2.473	1.023	2.22	0.296	0.443	1.58	0.926	2.323	2.59	4.393	3
LchiMYB137	9.746	6.756	8.926	11.28	12.206	12.343	10.88	13.233	15.046	12.39	17.146
LchiMYB165	21.46	15.823	15.66	19.456	21.303	23.78	25.796	28.51	26.976	19.29	13.626
LchiMYB33	0.26	3.9	0.413	0.006	0.323	0.34	2.95	2.626	3.83	7.026	6.973
LchiMYB70	0.413	0.77	0.186	0.19	0.17	0.103	0.62	0.08	0.08	0.08	0.11
LchiMYB69	0	1.03	0.153	0	0.08	0.076	0.43	0.646	1.61	5.91	8.64
LchiMYB132	37.413	22.646	29.706	22.343	20.343	28.47	27.336	34.04	26.876	24.663	21.65
LchiMYB150	15.61	6.776	12.103	3.416	5.21	13.343	8.74	15.656	15.603	11.446	12.07
LchiMYB156	5.66	5.666	8.723	8	4.39	5.49	8.32	6.673	6.91	3.253	6.46
LchiMYB109	4.523	3.35	3.403	4.33	5.79	4.626	6.373	7.153	7.17	8.203	6.93
LchiMYB5	0	0	0	0	0	0	0	0	0	0.336	0.713
LchiMYB146	0.14	2.2	0.206	0	0.303	0.29	1.766	0.443	0.96	4.966	5.01
LchiMYB148	0.77	2.143	1.126	0.936	0.87	4.163	9.15	10.393	11.26	7.206	1.31
LchiMYB149	0.14	0.423	0.033	0	0.07	4.633	12.633	10.966	7.953	2.756	1.79
LchiMYB55	4.74	3.086	2.706	0.59	1.033	2.766	4.773	8.113	7.8	11.39	4.886
LchiMYB56	98.586	118.55	105.736	136.466	92.616	97.036	59.446	55.8	50.956	46.513	34.776
LchiMYB57	0.886	0.366	0.093	0.1	0.17	0.153	3.846	5.376	4.733	5.693	6.306
LchiMYB58	0.3	3.423	0.363	0.08	0.516	0.583	2.876	1.826	2.596	3.913	1.31
LchiMYB18	0.043	0.603	0.093	0	0	0.31	0.156	0.043	0.046	0.093	0.046
LchiMYB19	0	0.996	0	0	0.163	0	0.066	0	0	0	0
LchiMYB36	58.856	33.07	20.946	21.89	24.276	23.493	26.57	30.96	26.243	31.483	30.723
LchiMYB110	4.9	5.336	1.68	2.553	2.423	3.456	3.846	5.41	6.02	7.566	8.556
LchiMYB154	5.566	11.346	9.163	13.45	20.92	13.123	21.56	17.75	22.21	21.226	20.303
LchiMYB155	8.056	5.836	6.983	7.283	7.44	8.986	6.376	7.436	7.97	6.103	8.603
LchiMYB133	0	0	0	0	0	0.05	0	0.05	0.1	0	0
LchiMYB21	0.046	2.583	0.05	0.053	0.366	0.143	0.436	0.16	0.05	0.743	1.88
LchiMYB22	0	0	0	0	0	0	0	0	0	0.43	0.636
LchiMYB23	0	0.073	0	0	0	0.236	0.106	0.453	0.166	0.56	2.02
LchiMYB24	0.21	2.58	0	0	0.076	0	0.163	0.51	1.35	1.986	1.55
LchiMYB81	1.783	3.6	0.716	4.586	1.9	1.556	2.53	6.226	11.443	5.383	2.216
LchiMYB2	5.246	1.726	1.05	0	0.21	0.323	0.463	1.036	0.806	1.103	3.266
LchiMYB104	0.046	0.72	0	0	0.133	0.023	0.416	1.016	2.863	5.38	3.653
LchiMYB151	12.143	16.933	16.51	36.106	35.643	16.203	28.083	31.05	34.326	38.6	40.71
LchiMYB152	0.156	1.31	0.386	0.066	0.033	0.25	1.01	0.063	0.126	0.033	0.1
LchiMYB60	7.54	6.363	6.763	12.46	16.543	5.823	8.02	9.673	13.416	18.86	22.853
LchiMYB61	3.32	0.05	0.513	0	0	0.923	0.073	1.443	2.203	2.016	0.85
LchiMYB158	28.433	17.126	10.81	11.036	10.556	13.68	13.156	14.23	13.7	19.243	19.203
LchiMYB75	0.433	0.86	0.036	0	0	0.033	0.243	0	0.036	0.183	0.113
LchiMYB74	0	0.08	0.113	0	0	0.05	0.55	0	0.053	0	0.516
LchiMYB120	2.496	0.81	2.616	9.37	9.12	1.633	1.013	0.893	1.846	4.636	4.766
LchiMYB121	39.68	39.363	125.153	92.323	189.503	23.376	16.38	33.586	40.283	172.416	95.51
LchiMYB35	3.186	15.636	1.15	2.73	2.536	0.813	5.736	5.293	6.763	5.38	2.27
LchiMYB63	0	0	0	0	0	0	0	0	0	0.556	0
LchiMYB41	0	0	0	0	0	0	0	0	0	0.276	0.16
LchiMYB125	0	0	0.11	0	0	0.1	0	0	0.206	0.113	0.83
LchiMYB126	0	0	0.163	0	0	0.05	0.176	0.466	0.626	3.103	3.69
LchiMYB108	7.873	9.173	5.686	26.89	32.826	8.78	17.64	14.78	14.49	19.613	33.083
LchiMYB107	0.373	0.16	0.08	0.753	0.116	0	0	0	0	0	0
LchiMYB106	1.133	2.176	4.13	11.403	5.116	5.11	1.596	1.67	2.27	0.943	3.16
LchiMYB134	23.783	61.433	44.873	60.87	87.893	75.05	160.996	143.45	122.32	112.526	56.166
LchiMYB82	0.56	0.113	0.093	0.046	0.146	0.136	0.106	0.24	0.286	0.77	1.133
LchiMYB162	0	0	0	0	0	0	0.066	0.206	0.906	3.263	3.346
LchiMYB163	0	0	0.22	0	0.593	0.106	2.626	3.956	8.523	20.81	19.113
LchiMYB31	0	0	0	1.97	4.726	1.036	1.983	1.686	1.62	1.236	4.033
LchiMYB84	8.316	6.996	3.716	20.563	18.53	3.603	2.79	3.07	3.053	4.456	7.04
LchiMYB122	1.056	1.003	0.86	6.536	3.46	1.213	5.516	9.143	27.316	45.583	6.016
LchiMYB68	0.1	0.853	0.07	0	0.036	0.096	0.5	0	0.033	0.273	0.833
LchiMYB98	64.91	42.54	23.04	21.836	25.253	47.86	54.09	63.58	54.723	37.616	29.763
LchiMYB42	31.163	25.92	18.543	20.433	20.476	17.326	21.326	25.636	22.84	25.8	17.896
LchiMYB47	10.463	5.79	6.01	11.39	11.413	6.353	5.833	7.39	7.96	7.903	7.626
LchiMYB59	11.643	16.523	12.303	22.073	22.873	16.593	25.22	22.293	21.626	20.996	21.143
LchiMYB102	2.276	1.446	1.21	0	0.05	3.513	1.383	3.433	3.016	3.263	3.543
LchiMYB101	0	0	0	0	0	0	0	0.16	0	0	0
LchiMYB112	0.14	0.21	0.29	0	0.05	0.273	2.38	1.973	0.813	0.48	1.866
LchiMYB123	24.586	52.3	15.33	51.373	61.303	16.436	17.433	16.213	21.48	59.916	37.023
LchiMYB80	0	1.703	0.106	0	0.056	0.196	1.663	1.563	4.02	14.42	14.523
LchiMYB90	0.356	1.266	0.696	1.333	2.96	0.75	0.866	0.356	0.76	1.323	6.12
LchiMYB62	2.473	2.603	7.986	3.983	4.86	5.94	4.326	3.736	4.19	9.083	8.76
LchiMYB124	5.2	15.08	13.55	124.306	99.016	8.686	8.35	10.906	22.946	53.846	20.983
LchiMYB79	0.106	0.48	0	0	0.113	0.05	0.18	0.053	0	1.47	3.443
LchiMYB160	0.086	1.613	0.56	25.07	48.44	5.613	2.7	3.373	5.203	3.076	2.083
LchiMYB1	0	0	0	0	0	0	0	0.176	0.266	4.886	1.606
LchiMYB175	0.2	1.023	2.026	12.4	11.78	1.106	1.01	0.723	0.846	1.113	1.533
LchiMYB86	13.043	14.99	5.346	8.826	7.873	6.04	10.48	13.77	13.69	12.003	12.2
LchiMYB83	14.003	17.85	5.53	10.076	9.903	9.176	10.503	9.18	7.896	8.546	6.29
LchiMYB131	0.14	1.35	1.59	2.226	1.5	0.436	1.54	0.353	1.13	3.13	4.586
LchiMYB145	0	1.37	0.463	0.27	0.08	0.296	0.426	0.62	0.63	1.693	2.47
LchiMYB159	0.02	0	0	0	0	0.02	0	0	0.036	0.02	0
LchiMYB20	5.253	4.823	3.94	2.55	1.956	4.28	4.17	4.82	5.446	2.99	3.63
LchiMYB164	0	0	0	0	0	0	0	0	0.11	0	0.13
LchiMYB147	38.33	24.76	16.276	9.873	10.95	23.49	22.036	28.65	25	21.05	19.56
LchiMYB85	3.346	3.043	1.736	4.236	2.086	2.353	3.01	3.293	3.39	3.036	2.563
LchiMYB3	0.513	1.36	1.516	0.49	0.85	0.53	2.496	3.19	5.13	7.616	11.476
LchiMYB4	0	0.326	0.083	0.03	0.03	0	0.243	0	0	0	0.03
LchiMYB88	0	0	0	0	0	0	0.04	0	0	0.073	0
LchiMYB168	0.143	1.693	0.096	0.043	0.25	0.133	0.896	0	0.103	0.086	0.523
LchiMYB169	0.273	0.116	0	0	0	0	0	0	0.076	0.236	1.01
LchiMYB161	0	0.573	0.15	0	0	0.046	0.4	0.046	0.046	0.1	0.153
LchiMYB174	0	0.413	0	0.05	0	0	0.96	1.256	1.13	1.843	0.956
LchiMYB157	0	0.063	0	0	0	0.036	0	0	0.13	0.366	1.743
LchiMYB46	1.98	2.59	1.26	1.21	0.853	0.846	0.676	0.46	0.45	3.093	6.253
LchiMYB181	0.486	0	0.34	0	0.02	0	0	0.043	0.346	0.963	0.026
LchiMYB182	4.12	7.726	3.416	4.23	19.546	3.77	5.553	0.503	1.63	10.106	8.973
LchiMYB166	2.033	1.996	2.796	4.866	4.993	2.486	4.13	5.03	6.003	4.816	0.163
LchiMYB167	16.173	9.723	8.433	7.973	8.733	7.126	8.506	13.976	19.06	10.25	0.76
LchiMYB6	0.023	0.39	0	0	0	0.13	0.423	0.493	0.926	3.22	3.203
LchiMYB171	0	0.213	0	0	0	0.036	0.04	0.213	0.47	3.596	2.063
LchiMYB138	0.103	0.21	0.933	1.68	4.756	0.276	0.316	0.073	1.476	7.19	2.85
LchiMYB186	12.85	6.973	8.06	5.136	5.886	10.4	10.573	16.753	18.433	16.206	17.146
LchiMYB103	1.58	0.656	0.726	0.233	0.21	1.116	0.453	1.773	1.54	1.04	0.803
LchiMYB180	0.09	0.326	0	0	0.196	0.09	0.37	0.15	0.93	5.48	10.426
LchiMYB185	0	0.276	0	0	0	0.27	0.26	0	0.046	0.02	0
LchiMYB176	10.263	4.726	5.853	4.06	5.776	3.336	1.53	4.58	5.473	20.47	40.606
LchiMYB173	3.42	6.67	2.68	1.113	0.93	9.85	11.606	13.713	18.863	12.266	16.55
LchiMYB99	2.503	1.423	1.13	0.796	1.096	1.493	1.423	1.753	1.74	1.43	1.096
LchiMYB178	24.46	14.77	5.96	2	4.493	2.623	4.143	6.483	7.87	13.986	28.4
LchiMYB189	6.03	4	5.283	5.29	5.57	5.55	7.54	14.686	17.513	13.996	1.066
LchiMYB190	1.056	0.413	0.523	0.226	0.516	0.286	0.41	0.9	1.16	0.57	0
LchiMYB183	0.036	0.28	0.546	0	0	0	0.213	0.33	0.323	0.503	0.286
LchiMYB188	0.046	0.14	0.093	0	0.05	0.046	0	0	0.143	0.096	0
LchiMYB184	0.19	0.286	0.096	0	0	0.096	0.21	0	0	0	0.103
LchiMYB177	0.733	1.75	0.32	0.116	0.62	0.26	1.5	2.463	5.476	6.08	1.446
LchiMYB172	0.076	0.056	0.08	0	0	0	0.173	0	0.626	0.76	0.626
LchiMYB179	0.07	0.203	0.11	0.253	0.156	0.076	0.663	0.4	1.113	3.663	4.17
LchiMYB187	0.123	0.793	0.043	0	0.18	0.076	1.533	1.396	1.81	1.246	0.853
LchiMYB170	0	0	0	0	0	0	0	0	0.11	0	0.13
proembryogenic mass cultured for 20 d for embryogenic callus (PEMs), then liquid was suspension-cultured for 10 d (ES1), single-cell cultured for 2 d (ES2), induced by ABA for 1 d (ES3) and 3 d (ES4), 7-d globular embryo (ES5), 13-d heart-shaped embryo (ES6), 19-d torpedo embryo (ES7), 25-d immature cotyledon embryo (ES8), 31-d mature cotyledon embryo (ES9), and 37-d plantlet (PL)
