# Supplementary material for: Characterization of the Liriodendron Chinense MYB Gene Family and Its Role in Abiotic Stress Response
Source: Front Plant Sci. 2021 Jul 26;12:641280. doi: 10.3389/fpls.2021.641280 (PMC8350534; doi:10.3389/fpls.2021.641280)
Supplement: Supplementary Figure 1 — A quantitative real-time PCR (qRT-PCR) dissolution curve and a standard curve of eight genes. The primer specificity and amplification efficiency of eight genes were checked by melting curve analysis and standard curve analysis, respectively. LchiMYBs represent the genes, Lchi18S represents the internal reference gene, and red curves represent the melting and the standard. [file Data_Sheet_1.zip › Table S12 The number and length of exon-intron structure of LchiMYBs.xlsx]

## Sheet: Sheet1
MYB_name	R2R3_group	Gene_Len	Cds_Len	Exon_Num	Exon_Avg_Len	Intron_Num	Intron_Avg_Len
LchiMYB134	A19	1169	954	1	954	0	-
LchiMYB14	A9	1090	891	2	445	1	199
LchiMYB26	A20	23293	885	2	442	1	22408
LchiMYB136	A20	2665	615	2	307	1	2050
LchiMYB44		12181	972	2	486	1	11209
LchiMYB43	A20	2864	984	2	492	1	1880
LchiMYB111		1533	837	2	418	1	696
LchiMYB17	A14	2257	996	2	498	1	1261
LchiMYB93	A1	1575	1059	2	529	1	516
LchiMYB69	A9	1063	882	2	441	1	181
LchiMYB146	A6	1259	1131	2	565	1	128
LchiMYB56	A4	1283	993	2	496	1	290
LchiMYB58	A18	1403	1110	2	555	1	293
LchiMYB154	A20	3116	918	2	459	1	2198
LchiMYB133		957	720	2	360	1	237
LchiMYB21	A12	3185	684	2	342	1	2501
LchiMYB41	A12	3058	693	2	346	1	2365
LchiMYB125	A12	2723	693	2	346	1	2030
LchiMYB126	A12	3157	693	2	346	1	2464
LchiMYB68	A14	5624	978	2	489	1	4646
LchiMYB112	A5	1361	747	2	373	1	614
LchiMYB80	A13	3079	693	2	346	1	2386
LchiMYB90	A5	1410	777	2	388	1	633
LchiMYB124	A13	1218	735	2	367	1	483
LchiMYB96	A15	1622	1356	3	452	2	133
LchiMYB10	A6	2709	603	3	201	2	1053
LchiMYB119	A8	3179	798	3	266	2	1190
LchiMYB116	A1	2720	1104	3	368	2	808
LchiMYB64	A18	2392	717	3	239	2	837
LchiMYB30		3020	1149	3	383	2	935
LchiMYB28	A4	2131	978	3	326	2	576
LchiMYB71	A6	2709	915	3	305	2	897
LchiMYB153	A6	1448	1077	3	359	2	185
LchiMYB45	A6	1623	945	3	315	2	339
LchiMYB38	A3	2249	801	3	267	2	724
LchiMYB105	A16	2173	840	3	280	2	666
LchiMYB127	A16	4369	567	3	189	2	1901
LchiMYB128		4061	963	3	321	2	1549
LchiMYB141	A3	1717	1014	3	338	2	351
LchiMYB52		1047	819	3	273	2	114
LchiMYB70	A7	3652	1224	3	408	2	1214
LchiMYB19	A16	5566	654	3	218	2	2456
LchiMYB24	A16	3076	546	3	182	2	1265
LchiMYB81	A5	1401	792	3	264	2	304
LchiMYB152	A7	2343	1038	3	346	2	652
LchiMYB75	A11	2159	924	3	308	2	617
LchiMYB74	A8	1285	675	3	225	2	305
LchiMYB35	A16	1295	798	3	266	2	248
LchiMYB107	A10	3648	1185	3	395	2	1231
LchiMYB106	A10	2343	1197	3	399	2	573
LchiMYB163	A8	4932	666	3	222	2	2133
LchiMYB102	A2	6142	888	3	296	2	2627
LchiMYB62	A5	1601	891	3	297	2	355
LchiMYB79	A8	14305	678	3	226	2	6813
LchiMYB160		1339	1125	3	375	2	107
LchiMYB83	A18	2114	1158	3	386	2	478
LchiMYB4	A17	2085	1170	3	390	2	457
LchiMYB88		2188	921	3	307	2	633
LchiMYB161	A8	4439	735	3	245	2	1852
LchiMYB142	A16	1322	585	3	195	2	368
LchiMYB171	A4	2013	933	3	311	2	540
LchiMYB138	A4	3046	948	3	316	2	1049
LchiMYB180	A16	1667	762	3	254	2	452
LchiMYB173	A2	5006	888	3	296	2	2059
LchiMYB178	A6	2697	837	3	279	2	930
LchiMYB184	A8	4435	735	3	245	2	1850
LchiMYB177	A5	1912	801	3	267	2	555
LchiMYB172	A11	4169	870	3	290	2	1649
LchiMYB179	A6	1245	1038	3	346	2	103
LchiMYB51		18066	1332	4	333	3	5578
LchiMYB104	A15	1715	1296	4	324	3	139
LchiMYB85	A17	18062	849	4	212	3	5737
LchiMYB169	A8	19190	864	4	216	3	6108
LchiMYB158		33604	4125	5	825	4	7369
LchiMYB159	A19	31247	1635	9	181	8	3701
LchiMYB55		4913	1359	11	123	10	355
MYB_name: LchiMYB protein name,R2R3_group:the phylogenetic group of LchiMYBs,Gen_len: LchiMYB gene sequence length, Cds_Len: LchiMYB codon sequence length, Exon_Num: LchiMYB exon number, Exon_Avg_Len: LchiMYB average exon length, Intron_Num: LchiMYB intron number, Intron_Avg_Len: LchiMYB average intron length.
