# Supplementary material for: Characterization of the Liriodendron Chinense MYB Gene Family and Its Role in Abiotic Stress Response
Source: Front Plant Sci. 2021 Jul 26;12:641280. doi: 10.3389/fpls.2021.641280 (PMC8350534; doi:10.3389/fpls.2021.641280)
Supplement: Supplementary Figure 1 — A quantitative real-time PCR (qRT-PCR) dissolution curve and a standard curve of eight genes. The primer specificity and amplification efficiency of eight genes were checked by melting curve analysis and standard curve analysis, respectively. LchiMYBs represent the genes, Lchi18S represents the internal reference gene, and red curves represent the melting and the standard. [file Data_Sheet_1.zip › Table S13 The cis element of LchiMYBs.xlsx]

## Sheet: sheet1
Gene_id	From	To	Element_name	Element_function
LchiMYB10	672	678	G-box	cis-acting regulatory element involved in light responsiveness
LchiMYB10	429	435	ARE	cis-acting regulatory element essential for the anaerobic induction
LchiMYB10	1316	1321	ABRE	cis-acting element involved in the abscisic acid responsiveness
LchiMYB10	326	335	TC-rich repeats	cis-acting element involved in defense and stress responsiveness
LchiMYB10	527	533	GT1-motif	light responsive element
LchiMYB10	523	529	GT1-motif	light responsive element
LchiMYB10	751	757	MYB
LchiMYB10	829	835	MYB
LchiMYB10	1317	1323	MYB
LchiMYB10	468	477	O2-site	cis-acting regulatory element involved in zein metabolism regulation
LchiMYB10	1107	1113	MBS	MYB binding site involved in drought-inducibility
LchiMYB93	79	84	CGTCA-motif	cis-acting regulatory element involved in the MeJA-responsiveness
LchiMYB93	976	981	CGTCA-motif	cis-acting regulatory element involved in the MeJA-responsiveness
LchiMYB93	1182	1191	GT1-motif	light responsive element
LchiMYB93	1154	1160	MYB
LchiMYB93	74	79	TGACG-motif	cis-acting regulatory element involved in the MeJA-responsiveness
LchiMYB93	971	976	TGACG-motif	cis-acting regulatory element involved in the MeJA-responsiveness
LchiMYB93	577	584	P-box	gibberellin-responsive element
LchiMYB93	961	966	ABRE	cis-acting element involved in the abscisic acid responsiveness
LchiMYB93	988	993	ABRE	cis-acting element involved in the abscisic acid responsiveness
LchiMYB93	644	653	TC-rich repeats	cis-acting element involved in defense and stress responsiveness
LchiMYB93	960	966	G-box	cis-acting regulatory element involved in light responsiveness
LchiMYB93	981	987	G-box	cis-acting regulatory element involved in light responsiveness
LchiMYB94	263	271	G-box	cis-acting regulatory element involved in light responsiveness
LchiMYB94	264	270	G-box	cis-acting regulatory element involved in light responsiveness
LchiMYB94	270	276	G-box	cis-acting regulatory element involved in light responsiveness
LchiMYB94	646	652	G-box	cis-acting regulatory element involved in light responsiveness
LchiMYB94	967	975	G-box	cis-acting regulatory element involved in light responsiveness
LchiMYB94	970	976	G-box	cis-acting regulatory element involved in light responsiveness
LchiMYB94	1087	1093	G-box	cis-acting regulatory element involved in light responsiveness
LchiMYB94	796	802	ARE	cis-acting regulatory element essential for the anaerobic induction
LchiMYB94	899	905	ARE	cis-acting regulatory element essential for the anaerobic induction
LchiMYB94	158	167	TC-rich repeats	cis-acting element involved in defense and stress responsiveness
LchiMYB94	264	270	ABRE	cis-acting element involved in the abscisic acid responsiveness
LchiMYB94	265	270	ABRE	cis-acting element involved in the abscisic acid responsiveness
LchiMYB94	270	278	ABRE	cis-acting element involved in the abscisic acid responsiveness
LchiMYB94	271	276	ABRE	cis-acting element involved in the abscisic acid responsiveness
LchiMYB94	646	652	ABRE	cis-acting element involved in the abscisic acid responsiveness
LchiMYB94	647	652	ABRE	cis-acting element involved in the abscisic acid responsiveness
LchiMYB94	970	976	ABRE	cis-acting element involved in the abscisic acid responsiveness
LchiMYB94	977	982	ABRE	cis-acting element involved in the abscisic acid responsiveness
LchiMYB94	1082	1087	ABRE	cis-acting element involved in the abscisic acid responsiveness
LchiMYB94	11	17	Box 4	part of a conserved DNA module involved in light responsiveness
LchiMYB94	742	748	Box 4	part of a conserved DNA module involved in light responsiveness
LchiMYB94	759	765	Box 4	part of a conserved DNA module involved in light responsiveness
LchiMYB94	1182	1188	MYB
LchiMYB94	249	258	GT1-motif	light responsive element
LchiMYB94	337	343	GT1-motif	light responsive element
LchiMYB94	534	540	LTR	cis-acting element involved in low-temperature responsiveness
LchiMYB94	618	624	LTR	cis-acting element involved in low-temperature responsiveness
LchiMYB94	1077	1086	O2-site	cis-acting regulatory element involved in zein metabolism regulation
LchiMYB94	1274	1283	O2-site	cis-acting regulatory element involved in zein metabolism regulation
LchiMYB94	770	776	CCAAT-box	MYBHv1 binding site
LchiMYB95	480	486	ARE	cis-acting regulatory element essential for the anaerobic induction
LchiMYB95	169	174	ABRE	cis-acting element involved in the abscisic acid responsiveness
LchiMYB95	658	667	ABRE	cis-acting element involved in the abscisic acid responsiveness
LchiMYB95	666	675	ABRE	cis-acting element involved in the abscisic acid responsiveness
LchiMYB95	677	683	ABRE	cis-acting element involved in the abscisic acid responsiveness
LchiMYB95	678	683	ABRE	cis-acting element involved in the abscisic acid responsiveness
LchiMYB95	1162	1168	ABRE	cis-acting element involved in the abscisic acid responsiveness
LchiMYB95	1169	1174	ABRE	cis-acting element involved in the abscisic acid responsiveness
LchiMYB95	168	174	G-box	cis-acting regulatory element involved in light responsiveness
LchiMYB95	661.5	672	G-box	cis-acting regulatory element involved in light responsiveness
LchiMYB95	676	684	G-box	cis-acting regulatory element involved in light responsiveness
LchiMYB95	677	683	G-box	cis-acting regulatory element involved in light responsiveness
LchiMYB95	1159	1167	G-box	cis-acting regulatory element involved in light responsiveness
LchiMYB95	1162	1168	G-box	cis-acting regulatory element involved in light responsiveness
LchiMYB95	773	779	Box 4	part of a conserved DNA module involved in light responsiveness
LchiMYB95	1210	1216	MBS	MYB binding site involved in drought-inducibility
LchiMYB95	436	442	MYB
LchiMYB95	963	969	MYB
LchiMYB95	1434	1440	MYB
LchiMYB96	723	729	CCAAT-box	MYBHv1 binding site
LchiMYB96	6	12	MYB
LchiMYB96	356	362	MYB
LchiMYB96	609	615	MYB
LchiMYB96	1005	1011	MYB
LchiMYB96	1045	1051	MYB
LchiMYB96	1104	1110	MYB
LchiMYB96	1146	1153	GT1-motif	light responsive element
LchiMYB96	1148	1154	GT1-motif	light responsive element
LchiMYB96	1080	1086	CAT-box	cis-acting regulatory element related to meristem expression
LchiMYB96	1106	1112	Box 4	part of a conserved DNA module involved in light responsiveness
LchiMYB96	283	289	ARE	cis-acting regulatory element essential for the anaerobic induction
LchiMYB96	449	458	TC-rich repeats	cis-acting element involved in defense and stress responsiveness
LchiMYB96	976	985	TC-rich repeats	cis-acting element involved in defense and stress responsiveness
LchiMYB96	1002	1011	TC-rich repeats	cis-acting element involved in defense and stress responsiveness
LchiMYB96	1056	1065	TC-rich repeats	cis-acting element involved in defense and stress responsiveness
LchiMYB96	1435	1444	TC-rich repeats	cis-acting element involved in defense and stress responsiveness
LchiMYB96	588	593	ABRE	cis-acting element involved in the abscisic acid responsiveness
LchiMYB96	596	601	ABRE	cis-acting element involved in the abscisic acid responsiveness
LchiMYB96	581	587	G-box	cis-acting regulatory element involved in light responsiveness
LchiMYB96	504	513	WUN-motif	wound-responsive element
LchiMYB97	1245	1250	TGACG-motif	cis-acting regulatory element involved in the MeJA-responsiveness
LchiMYB97	1174	1180	Box 4	part of a conserved DNA module involved in light responsiveness
LchiMYB97	500	507	P-box	gibberellin-responsive element
LchiMYB97	521	526	ABRE	cis-acting element involved in the abscisic acid responsiveness
LchiMYB97	637	643	ABRE	cis-acting element involved in the abscisic acid responsiveness
LchiMYB97	638	643	ABRE	cis-acting element involved in the abscisic acid responsiveness
LchiMYB97	811	820	ABRE	cis-acting element involved in the abscisic acid responsiveness
LchiMYB97	842	848	ABRE	cis-acting element involved in the abscisic acid responsiveness
LchiMYB97	849	854	ABRE	cis-acting element involved in the abscisic acid responsiveness
LchiMYB97	1479	1488	TC-rich repeats	cis-acting element involved in defense and stress responsiveness
LchiMYB97	191	197	G-box	cis-acting regulatory element involved in light responsiveness
LchiMYB97	520	526	G-box	cis-acting regulatory element involved in light responsiveness
LchiMYB97	636	644	G-box	cis-acting regulatory element involved in light responsiveness
LchiMYB97	637	643	G-box	cis-acting regulatory element involved in light responsiveness
LchiMYB97	839	847	G-box	cis-acting regulatory element involved in light responsiveness
LchiMYB97	842	848	G-box	cis-acting regulatory element involved in light responsiveness
LchiMYB97	1265	1273	WUN-motif
LchiMYB97	861	867	CCAAT-box	MYBHv1 binding site
LchiMYB97	1240	1245	CGTCA-motif	cis-acting regulatory element involved in the MeJA-responsiveness
LchiMYB97	482	488	GT1-motif	light responsive element
LchiMYB97	897	904	GT1-motif	light responsive element
LchiMYB97	899	905	GT1-motif	light responsive element
LchiMYB97	157	163	MYB
LchiMYB97	225	231	MYB
LchiMYB97	453	459	MYB
LchiMYB97	906	912	MYB
LchiMYB11	102	108	ARE	cis-acting regulatory element essential for the anaerobic induction
LchiMYB11	782	788	ARE	cis-acting regulatory element essential for the anaerobic induction
LchiMYB11	842	848	ARE	cis-acting regulatory element essential for the anaerobic induction
LchiMYB11	1148	1154	ARE	cis-acting regulatory element essential for the anaerobic induction
LchiMYB11	591	600	TCA-element	cis-acting element involved in salicylic acid responsiveness
LchiMYB11	215	220	ABRE	cis-acting element involved in the abscisic acid responsiveness
LchiMYB11	1261	1266	ABRE	cis-acting element involved in the abscisic acid responsiveness
LchiMYB11	287	293	G-box	cis-acting regulatory element involved in light responsiveness
LchiMYB11	259	264	TGACG-motif	cis-acting regulatory element involved in the MeJA-responsiveness
LchiMYB11	339	344	TGACG-motif	cis-acting regulatory element involved in the MeJA-responsiveness
LchiMYB11	264	269	CGTCA-motif	cis-acting regulatory element involved in the MeJA-responsiveness
LchiMYB11	344	349	CGTCA-motif	cis-acting regulatory element involved in the MeJA-responsiveness
LchiMYB11	1438	1444	MYB
LchiMYB103	332	337	TGACG-motif	cis-acting regulatory element involved in the MeJA-responsiveness
LchiMYB103	1332	1337	TGACG-motif	cis-acting regulatory element involved in the MeJA-responsiveness
LchiMYB103	269	278	WUN-motif
LchiMYB103	606	615	TCA-element	cis-acting element involved in salicylic acid responsiveness
LchiMYB103	428	433	ABRE	cis-acting element involved in the abscisic acid responsiveness
LchiMYB103	640	646	ARE	cis-acting regulatory element essential for the anaerobic induction
LchiMYB103	13	19	CCAAT-box	MYBHv1 binding site
LchiMYB103	272	278	CCAAT-box	MYBHv1 binding site
LchiMYB103	1028	1034	CCAAT-box	MYBHv1 binding site
LchiMYB103	700	706	MYB
LchiMYB103	337	342	CGTCA-motif	cis-acting regulatory element involved in the MeJA-responsiveness
LchiMYB103	1327	1332	CGTCA-motif	cis-acting regulatory element involved in the MeJA-responsiveness
LchiMYB103	177	183	LTR	cis-acting element involved in low-temperature responsiveness
LchiMYB103	432	438	LTR	cis-acting element involved in low-temperature responsiveness
LchiMYB103	1400	1406	LTR	cis-acting element involved in low-temperature responsiveness
LchiMYB103	412	418	MBS	MYB binding site involved in drought-inducibility
LchiMYB12	170	176	MBS	MYB binding site involved in drought-inducibility
LchiMYB12	527	533	Sp1	light responsive element
LchiMYB12	327	333	MYB
LchiMYB12	1147	1153	MYB
LchiMYB12	62	68	CCAAT-box	MYBHv1 binding site
LchiMYB12	193	199	ARE	cis-acting regulatory element essential for the anaerobic induction
LchiMYB12	1359	1368	TCA-element	cis-acting element involved in salicylic acid responsiveness
LchiMYB12	598	604	CAT-box	cis-acting regulatory element related to meristem expression
LchiMYB13	1201	1207	Box 4	part of a conserved DNA module involved in light responsiveness
LchiMYB13	330	339	TC-rich repeats	cis-acting element involved in defense and stress responsiveness
LchiMYB13	117	123	ARE	cis-acting regulatory element essential for the anaerobic induction
LchiMYB13	153	159	ARE	cis-acting regulatory element essential for the anaerobic induction
LchiMYB13	79	85	CCAAT-box	MYBHv1 binding site
LchiMYB13	465	471	MYB
LchiMYB13	634	640	MYB
LchiMYB13	269	276	GT1-motif	light responsive element
LchiMYB14	58	63	TGACG-motif	cis-acting regulatory element involved in the MeJA-responsiveness
LchiMYB14	587	593	Box 4	part of a conserved DNA module involved in light responsiveness
LchiMYB14	-2	4	CAT-box	cis-acting regulatory element related to meristem expression
LchiMYB14	288	294	CAT-box	cis-acting regulatory element related to meristem expression
LchiMYB14	106	112	G-box	cis-acting regulatory element involved in light responsiveness
LchiMYB14	652	658	G-box	cis-acting regulatory element involved in light responsiveness
LchiMYB14	722	728	G-box	cis-acting regulatory element involved in light responsiveness
LchiMYB14	749	755	G-box	cis-acting regulatory element involved in light responsiveness
LchiMYB14	854	860	G-box	cis-acting regulatory element involved in light responsiveness
LchiMYB14	1372	1378	ARE	cis-acting regulatory element essential for the anaerobic induction
LchiMYB14	1434	1440	ARE	cis-acting regulatory element essential for the anaerobic induction
LchiMYB14	1451	1457	ARE	cis-acting regulatory element essential for the anaerobic induction
LchiMYB14	1076	1085	TCA-element	cis-acting element involved in salicylic acid responsiveness
LchiMYB14	46	53	ABRE	cis-acting element involved in the abscisic acid responsiveness
LchiMYB14	749	755	ABRE	cis-acting element involved in the abscisic acid responsiveness
LchiMYB14	756	761	ABRE	cis-acting element involved in the abscisic acid responsiveness
LchiMYB14	861	866	ABRE	cis-acting element involved in the abscisic acid responsiveness
LchiMYB14	643	649	CCAAT-box	MYBHv1 binding site
LchiMYB14	53	58	CGTCA-motif	cis-acting regulatory element involved in the MeJA-responsiveness
LchiMYB14	908	914	Sp1	light responsive element
LchiMYB14	1234	1240	Sp1	light responsive element
LchiMYB14	838	844	GT1-motif	light responsive element
LchiMYB14	534	540	MBS	MYB binding site involved in drought-inducibility
LchiMYB14	956	962	MBS	MYB binding site involved in drought-inducibility
LchiMYB14	280	289	O2-site	cis-acting regulatory element involved in zein metabolism regulation
LchiMYB135	179	185	MYB
LchiMYB135	580	586	MYB
LchiMYB135	1032	1038	MYB
LchiMYB135	1058	1064	MYB
LchiMYB135	1167	1173	MYB
LchiMYB135	563	569	Sp1	light responsive element
LchiMYB135	831	836	CGTCA-motif	cis-acting regulatory element involved in the MeJA-responsiveness
LchiMYB135	1012	1020	O2-site	cis-acting regulatory element involved in zein metabolism regulation
LchiMYB135	912	918	MBS	MYB binding site involved in drought-inducibility
LchiMYB135	134	140	CCAAT-box	MYBHv1 binding site
LchiMYB135	1103	1112	WUN-motif
LchiMYB135	259	265	G-box	cis-acting regulatory element involved in light responsiveness
LchiMYB135	252.5	263	G-box	cis-acting regulatory element involved in light responsiveness
LchiMYB135	254	265	G-box	cis-acting regulatory element involved in light responsiveness
LchiMYB135	257	266	G-box	cis-acting regulatory element involved in light responsiveness
LchiMYB135	268	274	G-box	cis-acting regulatory element involved in light responsiveness
LchiMYB135	723	732	G-box	cis-acting regulatory element involved in light responsiveness
LchiMYB135	860	868	G-box	cis-acting regulatory element involved in light responsiveness
LchiMYB135	863	869	G-box	cis-acting regulatory element involved in light responsiveness
LchiMYB135	259	265	ABRE	cis-acting element involved in the abscisic acid responsiveness
LchiMYB135	260	265	ABRE	cis-acting element involved in the abscisic acid responsiveness
LchiMYB135	266	275	ABRE	cis-acting element involved in the abscisic acid responsiveness
LchiMYB135	268	274	ABRE	cis-acting element involved in the abscisic acid responsiveness
LchiMYB135	269	274	ABRE	cis-acting element involved in the abscisic acid responsiveness
LchiMYB135	863	869	ABRE	cis-acting element involved in the abscisic acid responsiveness
LchiMYB135	870	875	ABRE	cis-acting element involved in the abscisic acid responsiveness
LchiMYB135	1329	1338	TCA-element	cis-acting element involved in salicylic acid responsiveness
LchiMYB135	1419	1428	TCA-element	cis-acting element involved in salicylic acid responsiveness
LchiMYB135	875	881	Box 4	part of a conserved DNA module involved in light responsiveness
LchiMYB135	146	152	CAT-box	cis-acting regulatory element related to meristem expression
LchiMYB135	530	536	CAT-box	cis-acting regulatory element related to meristem expression
LchiMYB135	836	841	TGACG-motif	cis-acting regulatory element involved in the MeJA-responsiveness
LchiMYB136	178	183	CGTCA-motif	cis-acting regulatory element involved in the MeJA-responsiveness
LchiMYB136	213	218	CGTCA-motif	cis-acting regulatory element involved in the MeJA-responsiveness
LchiMYB136	227	232	CGTCA-motif	cis-acting regulatory element involved in the MeJA-responsiveness
LchiMYB136	258	264	Sp1	light responsive element
LchiMYB136	525	531	MYB
LchiMYB136	1088	1094	MYB
LchiMYB136	1140	1146	MYB
LchiMYB136	9	15	MBS	MYB binding site involved in drought-inducibility
LchiMYB136	178	184	G-box	cis-acting regulatory element involved in light responsiveness
LchiMYB136	225	231	G-box	cis-acting regulatory element involved in light responsiveness
LchiMYB136	1348	1354	G-box	cis-acting regulatory element involved in light responsiveness
LchiMYB136	586	593	P-box	gibberellin-responsive element
LchiMYB136	843	849	ARE	cis-acting regulatory element essential for the anaerobic induction
LchiMYB136	185	190	ABRE	cis-acting element involved in the abscisic acid responsiveness
LchiMYB136	220	225	ABRE	cis-acting element involved in the abscisic acid responsiveness
LchiMYB136	1343	1348	ABRE	cis-acting element involved in the abscisic acid responsiveness
LchiMYB136	860	869	TCA-element	cis-acting element involved in salicylic acid responsiveness
LchiMYB136	183	188	TGACG-motif	cis-acting regulatory element involved in the MeJA-responsiveness
LchiMYB136	218	223	TGACG-motif	cis-acting regulatory element involved in the MeJA-responsiveness
LchiMYB136	222	227	TGACG-motif	cis-acting regulatory element involved in the MeJA-responsiveness
LchiMYB136	276	282	Box 4	part of a conserved DNA module involved in light responsiveness
LchiMYB136	497	503	Box 4	part of a conserved DNA module involved in light responsiveness
LchiMYB136	76	82	CAT-box	cis-acting regulatory element related to meristem expression
LchiMYB137	32	37	ABRE	cis-acting element involved in the abscisic acid responsiveness
LchiMYB137	342	351	TC-rich repeats	cis-acting element involved in defense and stress responsiveness
LchiMYB137	322	329	P-box	gibberellin-responsive element
LchiMYB137	231	237	ARE	cis-acting regulatory element essential for the anaerobic induction
LchiMYB137	965	971	ARE	cis-acting regulatory element essential for the anaerobic induction
LchiMYB137	441	447	Box 4	part of a conserved DNA module involved in light responsiveness
LchiMYB137	991	997	Box 4	part of a conserved DNA module involved in light responsiveness
LchiMYB137	1027	1033	Box 4	part of a conserved DNA module involved in light responsiveness
LchiMYB137	132	138	CAT-box	cis-acting regulatory element related to meristem expression
LchiMYB137	1129	1135	CAT-box	cis-acting regulatory element related to meristem expression
LchiMYB137	1382	1388	CAT-box	cis-acting regulatory element related to meristem expression
LchiMYB137	1169	1175	GT1-motif	light responsive element
LchiMYB137	268	274	MYB
LchiMYB137	681	687	MYB
LchiMYB137	1176	1182	MYB
LchiMYB137	1207	1213	MYB
LchiMYB137	1222	1228	MYB
LchiMYB137	1370	1376	MYB
LchiMYB141	591	600	O2-site	cis-acting regulatory element involved in zein metabolism regulation
LchiMYB141	1149	1155	LTR	cis-acting element involved in low-temperature responsiveness
LchiMYB141	122	128	MYB
LchiMYB141	450	456	MYB
LchiMYB141	785	791	MYB
LchiMYB141	894	900	MYB
LchiMYB141	951	956	CGTCA-motif	cis-acting regulatory element involved in the MeJA-responsiveness
LchiMYB141	736	742	CCAAT-box	MYBHv1 binding site
LchiMYB141	513	518	ABRE	cis-acting element involved in the abscisic acid responsiveness
LchiMYB141	967	976	TCA-element	cis-acting element involved in salicylic acid responsiveness
LchiMYB141	1097	1106	TCA-element	cis-acting element involved in salicylic acid responsiveness
LchiMYB141	1279	1288	TCA-element	cis-acting element involved in salicylic acid responsiveness
LchiMYB141	825	831	ARE	cis-acting regulatory element essential for the anaerobic induction
LchiMYB141	512	518	G-box	cis-acting regulatory element involved in light responsiveness
LchiMYB141	1407	1413	Box 4	part of a conserved DNA module involved in light responsiveness
LchiMYB141	956	961	TGACG-motif	cis-acting regulatory element involved in the MeJA-responsiveness
LchiMYB151	352	358	CCAAT-box	MYBHv1 binding site
LchiMYB151	1012	1019	GT1-motif	light responsive element
LchiMYB151	1014	1020	GT1-motif	light responsive element
LchiMYB151	739	745	MYB
LchiMYB151	1363	1369	MYB
LchiMYB151	1370	1376	MYB
LchiMYB151	34	39	CGTCA-motif	cis-acting regulatory element involved in the MeJA-responsiveness
LchiMYB151	1118	1123	CGTCA-motif	cis-acting regulatory element involved in the MeJA-responsiveness
LchiMYB151	815	821	Box 4	part of a conserved DNA module involved in light responsiveness
LchiMYB151	1297	1303	Box 4	part of a conserved DNA module involved in light responsiveness
LchiMYB151	215	221	CAT-box	cis-acting regulatory element related to meristem expression
LchiMYB151	29	34	TGACG-motif	cis-acting regulatory element involved in the MeJA-responsiveness
LchiMYB151	1123	1128	TGACG-motif	cis-acting regulatory element involved in the MeJA-responsiveness
LchiMYB151	704	712	WUN-motif
LchiMYB151	6	14	G-box	cis-acting regulatory element involved in light responsiveness
LchiMYB151	7	13	G-box	cis-acting regulatory element involved in light responsiveness
LchiMYB151	7	13	ABRE	cis-acting element involved in the abscisic acid responsiveness
LchiMYB151	8	13	ABRE	cis-acting element involved in the abscisic acid responsiveness
LchiMYB151	5	14	ABRE	cis-acting element involved in the abscisic acid responsiveness
LchiMYB151	977	984	ABRE	cis-acting element involved in the abscisic acid responsiveness
LchiMYB151	769	778	TC-rich repeats	cis-acting element involved in defense and stress responsiveness
LchiMYB151	582	591	TCA-element	cis-acting element involved in salicylic acid responsiveness
LchiMYB152	537	543	CAT-box	cis-acting regulatory element related to meristem expression
LchiMYB152	16	24	G-box	cis-acting regulatory element involved in light responsiveness
LchiMYB152	17	23	G-box	cis-acting regulatory element involved in light responsiveness
LchiMYB152	647	653	G-box	cis-acting regulatory element involved in light responsiveness
LchiMYB152	731	739	G-box	cis-acting regulatory element involved in light responsiveness
LchiMYB152	732	738	G-box	cis-acting regulatory element involved in light responsiveness
LchiMYB152	766	772	G-box	cis-acting regulatory element involved in light responsiveness
LchiMYB152	1064	1076	G-box	cis-acting regulatory element involved in light responsiveness
LchiMYB152	1068	1077	G-box	cis-acting regulatory element involved in light responsiveness
LchiMYB152	1073	1079	G-box	cis-acting regulatory element involved in light responsiveness
LchiMYB152	1258	1264	G-box	cis-acting regulatory element involved in light responsiveness
LchiMYB152	1270	1276	G-box	cis-acting regulatory element involved in light responsiveness
LchiMYB152	1449	1455	G-box	cis-acting regulatory element involved in light responsiveness
LchiMYB152	1479	1485	G-box	cis-acting regulatory element involved in light responsiveness
LchiMYB152	593	599	ARE	cis-acting regulatory element essential for the anaerobic induction
LchiMYB152	863	869	ARE	cis-acting regulatory element essential for the anaerobic induction
LchiMYB152	488	497	TC-rich repeats	cis-acting element involved in defense and stress responsiveness
LchiMYB152	17	23	ABRE	cis-acting element involved in the abscisic acid responsiveness
LchiMYB152	18	23	ABRE	cis-acting element involved in the abscisic acid responsiveness
LchiMYB152	647	653	ABRE	cis-acting element involved in the abscisic acid responsiveness
LchiMYB152	648	653	ABRE	cis-acting element involved in the abscisic acid responsiveness
LchiMYB152	732	738	ABRE	cis-acting element involved in the abscisic acid responsiveness
LchiMYB152	733	738	ABRE	cis-acting element involved in the abscisic acid responsiveness
LchiMYB152	766	772	ABRE	cis-acting element involved in the abscisic acid responsiveness
LchiMYB152	773	778	ABRE	cis-acting element involved in the abscisic acid responsiveness
LchiMYB152	1077	1086	ABRE	cis-acting element involved in the abscisic acid responsiveness
LchiMYB152	1073	1079	ABRE	cis-acting element involved in the abscisic acid responsiveness
LchiMYB152	1080	1085	ABRE	cis-acting element involved in the abscisic acid responsiveness
LchiMYB152	1258	1264	ABRE	cis-acting element involved in the abscisic acid responsiveness
LchiMYB152	1265	1270	ABRE	cis-acting element involved in the abscisic acid responsiveness
LchiMYB152	1271	1276	ABRE	cis-acting element involved in the abscisic acid responsiveness
LchiMYB152	1450	1455	ABRE	cis-acting element involved in the abscisic acid responsiveness
LchiMYB152	1480	1485	ABRE	cis-acting element involved in the abscisic acid responsiveness
LchiMYB152	354	360	CCAAT-box	MYBHv1 binding site
LchiMYB152	934	940	CCAAT-box	MYBHv1 binding site
LchiMYB152	1212	1218	CCAAT-box	MYBHv1 binding site
LchiMYB152	699	705	MYB
LchiMYB152	1297	1303	MYB
LchiMYB152	1290	1296	GT1-motif	light responsive element
LchiMYB152	1254	1263	O2-site	cis-acting regulatory element involved in zein metabolism regulation
LchiMYB154	1403	1409	CCAAT-box	MYBHv1 binding site
LchiMYB154	788	793	TGACG-motif	cis-acting regulatory element involved in the MeJA-responsiveness
LchiMYB154	610	616	ABRE	cis-acting element involved in the abscisic acid responsiveness
LchiMYB154	611	616	ABRE	cis-acting element involved in the abscisic acid responsiveness
LchiMYB154	253	259	MYB
LchiMYB154	497	503	MYB
LchiMYB154	804	810	MYB
LchiMYB154	1098	1104	MYB
LchiMYB154	1231	1237	MYB
LchiMYB154	610	616	G-box	cis-acting regulatory element involved in light responsiveness
LchiMYB154	783	788	CGTCA-motif	cis-acting regulatory element involved in the MeJA-responsiveness
LchiMYB155	1012	1021	O2-site	cis-acting regulatory element involved in zein metabolism regulation
LchiMYB155	1217	1226	O2-site	cis-acting regulatory element involved in zein metabolism regulation
LchiMYB155	1310	1316	GT1-motif	light responsive element
LchiMYB155	602	608	MYB
LchiMYB155	1041	1047	MYB
LchiMYB155	462	468	CCAAT-box	MYBHv1 binding site
LchiMYB155	1325	1331	CCAAT-box	MYBHv1 binding site
LchiMYB155	859	868	TCA-element	cis-acting element involved in salicylic acid responsiveness
LchiMYB155	667	674	P-box	gibberellin-responsive element
LchiMYB155	1329	1335	ARE	cis-acting regulatory element essential for the anaerobic induction
LchiMYB155	1430	1436	G-box	cis-acting regulatory element involved in light responsiveness
LchiMYB171	428	433	TGACG-motif	cis-acting regulatory element involved in the MeJA-responsiveness
LchiMYB171	757	763	ABRE	cis-acting element involved in the abscisic acid responsiveness
LchiMYB171	764	769	ABRE	cis-acting element involved in the abscisic acid responsiveness
LchiMYB171	1293	1298	ABRE	cis-acting element involved in the abscisic acid responsiveness
LchiMYB171	290	296	ARE	cis-acting regulatory element essential for the anaerobic induction
LchiMYB171	757	763	G-box	cis-acting regulatory element involved in light responsiveness
LchiMYB171	1292	1298	G-box	cis-acting regulatory element involved in light responsiveness
LchiMYB171	1067	1073	GT1-motif	light responsive element
LchiMYB171	583	589	MYB
LchiMYB171	1074	1080	MYB
LchiMYB171	423	428	CGTCA-motif	cis-acting regulatory element involved in the MeJA-responsiveness
LchiMYB25	146	154	O2-site	cis-acting regulatory element involved in zein metabolism regulation
LchiMYB25	1469	1475	LTR	cis-acting element involved in low-temperature responsiveness
LchiMYB25	1043	1048	CGTCA-motif	cis-acting regulatory element involved in the MeJA-responsiveness
LchiMYB25	1051	1056	CGTCA-motif	cis-acting regulatory element involved in the MeJA-responsiveness
LchiMYB25	1259	1265	CCAAT-box	MYBHv1 binding site
LchiMYB25	472	478	ABRE	cis-acting element involved in the abscisic acid responsiveness
LchiMYB25	473	478	ABRE	cis-acting element involved in the abscisic acid responsiveness
LchiMYB25	490	495	ABRE	cis-acting element involved in the abscisic acid responsiveness
LchiMYB25	679	685	ABRE	cis-acting element involved in the abscisic acid responsiveness
LchiMYB25	680	685	ABRE	cis-acting element involved in the abscisic acid responsiveness
LchiMYB25	602	611	TC-rich repeats	cis-acting element involved in defense and stress responsiveness
LchiMYB25	700	706	ARE	cis-acting regulatory element essential for the anaerobic induction
LchiMYB25	20	29	WUN-motif
LchiMYB25	107	116	WUN-motif
LchiMYB25	471	479	G-box	cis-acting regulatory element involved in light responsiveness
LchiMYB25	472	478	G-box	cis-acting regulatory element involved in light responsiveness
LchiMYB25	489	495	G-box	cis-acting regulatory element involved in light responsiveness
LchiMYB25	678	686	G-box	cis-acting regulatory element involved in light responsiveness
LchiMYB25	679	685	G-box	cis-acting regulatory element involved in light responsiveness
LchiMYB25	732	741	G-box	cis-acting regulatory element involved in light responsiveness
LchiMYB25	1000	1006	G-box	cis-acting regulatory element involved in light responsiveness
LchiMYB25	1048	1053	TGACG-motif	cis-acting regulatory element involved in the MeJA-responsiveness
LchiMYB25	1046	1051	TGACG-motif	cis-acting regulatory element involved in the MeJA-responsiveness
LchiMYB31	544	550	Sp1	light responsive element
LchiMYB31	983	989	MYB
LchiMYB31	151	156	CGTCA-motif	cis-acting regulatory element involved in the MeJA-responsiveness
LchiMYB31	839	844	CGTCA-motif	cis-acting regulatory element involved in the MeJA-responsiveness
LchiMYB31	1420	1426	LTR	cis-acting element involved in low-temperature responsiveness
LchiMYB31	560	566	MBS	MYB binding site involved in drought-inducibility
LchiMYB31	1285	1291	MBS	MYB binding site involved in drought-inducibility
LchiMYB31	146	151	TGACG-motif	cis-acting regulatory element involved in the MeJA-responsiveness
LchiMYB31	844	849	TGACG-motif	cis-acting regulatory element involved in the MeJA-responsiveness
LchiMYB31	1331	1337	ARE	cis-acting regulatory element essential for the anaerobic induction
LchiMYB32	1300	1306	MBS	MYB binding site involved in drought-inducibility
LchiMYB32	325	331	Sp1	light responsive element
LchiMYB32	1430	1436	MYB
LchiMYB32	333	342	ABRE	cis-acting element involved in the abscisic acid responsiveness
LchiMYB32	517	523	ABRE	cis-acting element involved in the abscisic acid responsiveness
LchiMYB32	518	523	ABRE	cis-acting element involved in the abscisic acid responsiveness
LchiMYB32	1356	1361	ABRE	cis-acting element involved in the abscisic acid responsiveness
LchiMYB32	651	657	ARE	cis-acting regulatory element essential for the anaerobic induction
LchiMYB32	517	523	G-box	cis-acting regulatory element involved in light responsiveness
LchiMYB32	531	537	G-box	cis-acting regulatory element involved in light responsiveness
LchiMYB32	1361	1367	G-box	cis-acting regulatory element involved in light responsiveness
LchiMYB32	208	214	Box 4	part of a conserved DNA module involved in light responsiveness
LchiMYB34	286	291	CGTCA-motif	cis-acting regulatory element involved in the MeJA-responsiveness
LchiMYB34	294	299	CGTCA-motif	cis-acting regulatory element involved in the MeJA-responsiveness
LchiMYB34	158	164	MYB
LchiMYB34	1284	1290	MYB
LchiMYB34	462	468	CCAAT-box	MYBHv1 binding site
LchiMYB34	1298	1304	ARE	cis-acting regulatory element essential for the anaerobic induction
LchiMYB34	596	601	ABRE	cis-acting element involved in the abscisic acid responsiveness
LchiMYB34	677	683	ABRE	cis-acting element involved in the abscisic acid responsiveness
LchiMYB34	678	683	ABRE	cis-acting element involved in the abscisic acid responsiveness
LchiMYB34	689	694	ABRE	cis-acting element involved in the abscisic acid responsiveness
LchiMYB34	736	745	ABRE	cis-acting element involved in the abscisic acid responsiveness
LchiMYB34	742	747	ABRE	cis-acting element involved in the abscisic acid responsiveness
LchiMYB34	766	775	ABRE	cis-acting element involved in the abscisic acid responsiveness
LchiMYB34	771	777	ABRE	cis-acting element involved in the abscisic acid responsiveness
LchiMYB34	778	783	ABRE	cis-acting element involved in the abscisic acid responsiveness
LchiMYB34	778	784	ABRE	cis-acting element involved in the abscisic acid responsiveness
LchiMYB34	785	790	ABRE	cis-acting element involved in the abscisic acid responsiveness
LchiMYB34	328	334	G-box	cis-acting regulatory element involved in light responsiveness
LchiMYB34	578	590	G-box	cis-acting regulatory element involved in light responsiveness
LchiMYB34	593	602	G-box	cis-acting regulatory element involved in light responsiveness
LchiMYB34	595	601	G-box	cis-acting regulatory element involved in light responsiveness
LchiMYB34	677	683	G-box	cis-acting regulatory element involved in light responsiveness
LchiMYB34	682	688	G-box	cis-acting regulatory element involved in light responsiveness
LchiMYB34	771	777	G-box	cis-acting regulatory element involved in light responsiveness
LchiMYB34	778	784	G-box	cis-acting regulatory element involved in light responsiveness
LchiMYB34	291	296	TGACG-motif	cis-acting regulatory element involved in the MeJA-responsiveness
LchiMYB34	289	294	TGACG-motif	cis-acting regulatory element involved in the MeJA-responsiveness
LchiMYB36	68	74	ARE	cis-acting regulatory element essential for the anaerobic induction
LchiMYB36	288	297	ABRE	cis-acting element involved in the abscisic acid responsiveness
LchiMYB36	299	305	ABRE	cis-acting element involved in the abscisic acid responsiveness
LchiMYB36	300	305	ABRE	cis-acting element involved in the abscisic acid responsiveness
LchiMYB36	752	761	ABRE	cis-acting element involved in the abscisic acid responsiveness
LchiMYB36	755	760	ABRE	cis-acting element involved in the abscisic acid responsiveness
LchiMYB36	844	849	ABRE	cis-acting element involved in the abscisic acid responsiveness
LchiMYB36	241	247	G-box	cis-acting regulatory element involved in light responsiveness
LchiMYB36	286	296	G-box	cis-acting regulatory element involved in light responsiveness
LchiMYB36	288	297	G-box	cis-acting regulatory element involved in light responsiveness
LchiMYB36	299	305	G-box	cis-acting regulatory element involved in light responsiveness
LchiMYB36	843	849	G-box	cis-acting regulatory element involved in light responsiveness
LchiMYB36	306	314	WUN-motif
LchiMYB36	1097	1106	WUN-motif	wound-responsive element
LchiMYB36	150	156	CCAAT-box	MYBHv1 binding site
LchiMYB36	169	175	GT1-motif	light responsive element
LchiMYB36	652	658	GT1-motif	light responsive element
LchiMYB36	97	103	MYB
LchiMYB36	645	651	MYB
LchiMYB36	1370	1376	MYB
LchiMYB48	145	150	CGTCA-motif	cis-acting regulatory element involved in the MeJA-responsiveness
LchiMYB48	170	175	CGTCA-motif	cis-acting regulatory element involved in the MeJA-responsiveness
LchiMYB48	1141	1146	CGTCA-motif	cis-acting regulatory element involved in the MeJA-responsiveness
LchiMYB48	1217	1222	CGTCA-motif	cis-acting regulatory element involved in the MeJA-responsiveness
LchiMYB48	111	117	LTR	cis-acting element involved in low-temperature responsiveness
LchiMYB48	943	952	O2-site	cis-acting regulatory element involved in zein metabolism regulation
LchiMYB48	1072	1078	G-box	cis-acting regulatory element involved in light responsiveness
LchiMYB48	1302	1308	G-box	cis-acting regulatory element involved in light responsiveness
LchiMYB48	1263	1269	ARE	cis-acting regulatory element essential for the anaerobic induction
LchiMYB48	1304	1310	ARE	cis-acting regulatory element essential for the anaerobic induction
LchiMYB48	90	95	ABRE	cis-acting element involved in the abscisic acid responsiveness
LchiMYB48	1072	1078	ABRE	cis-acting element involved in the abscisic acid responsiveness
LchiMYB48	1079	1084	ABRE	cis-acting element involved in the abscisic acid responsiveness
LchiMYB48	1302	1308	ABRE	cis-acting element involved in the abscisic acid responsiveness
LchiMYB48	1309	1314	ABRE	cis-acting element involved in the abscisic acid responsiveness
LchiMYB48	150	155	TGACG-motif	cis-acting regulatory element involved in the MeJA-responsiveness
LchiMYB48	165	170	TGACG-motif	cis-acting regulatory element involved in the MeJA-responsiveness
LchiMYB48	1136	1141	TGACG-motif	cis-acting regulatory element involved in the MeJA-responsiveness
LchiMYB48	1222	1227	TGACG-motif	cis-acting regulatory element involved in the MeJA-responsiveness
LchiMYB48	745	751	Box 4	part of a conserved DNA module involved in light responsiveness
LchiMYB49	599	604	CGTCA-motif	cis-acting regulatory element involved in the MeJA-responsiveness
LchiMYB49	179	185	MYB
LchiMYB49	334	340	MYB
LchiMYB49	452	458	MYB
LchiMYB49	1255	1261	Sp1	light responsive element
LchiMYB49	141	147	MBS	MYB binding site involved in drought-inducibility
LchiMYB49	602	611	O2-site	cis-acting regulatory element involved in zein metabolism regulation
LchiMYB49	599	605	G-box	cis-acting regulatory element involved in light responsiveness
LchiMYB49	1022	1028	G-box	cis-acting regulatory element involved in light responsiveness
LchiMYB49	1155	1163	G-box	cis-acting regulatory element involved in light responsiveness
LchiMYB49	1150	1156	G-box	cis-acting regulatory element involved in light responsiveness
LchiMYB49	528	537	WUN-motif
LchiMYB49	1381	1387	ARE	cis-acting regulatory element essential for the anaerobic induction
LchiMYB49	417	426	TC-rich repeats	cis-acting element involved in defense and stress responsiveness
LchiMYB49	88	97	TCA-element	cis-acting element involved in salicylic acid responsiveness
LchiMYB49	606	611	ABRE	cis-acting element involved in the abscisic acid responsiveness
LchiMYB49	1022	1028	ABRE	cis-acting element involved in the abscisic acid responsiveness
LchiMYB49	1029	1034	ABRE	cis-acting element involved in the abscisic acid responsiveness
LchiMYB49	1151	1156	ABRE	cis-acting element involved in the abscisic acid responsiveness
LchiMYB49	1195	1204	ABRE	cis-acting element involved in the abscisic acid responsiveness
LchiMYB49	604	609	TGACG-motif	cis-acting regulatory element involved in the MeJA-responsiveness
LchiMYB49	489	495	CAT-box	cis-acting regulatory element related to meristem expression
LchiMYB50	361	366	TGACG-motif	cis-acting regulatory element involved in the MeJA-responsiveness
LchiMYB50	523	529	Box 4	part of a conserved DNA module involved in light responsiveness
LchiMYB50	561	567	Box 4	part of a conserved DNA module involved in light responsiveness
LchiMYB50	829	835	Box 4	part of a conserved DNA module involved in light responsiveness
LchiMYB50	434	440	ARE	cis-acting regulatory element essential for the anaerobic induction
LchiMYB50	926	935	TC-rich repeats	cis-acting element involved in defense and stress responsiveness
LchiMYB50	799	808	WUN-motif
LchiMYB50	1297	1306	WUN-motif
LchiMYB50	1214	1220	CCAAT-box	MYBHv1 binding site
LchiMYB50	721	727	LTR	cis-acting element involved in low-temperature responsiveness
LchiMYB50	643	651	O2-site	cis-acting regulatory element involved in zein metabolism regulation
LchiMYB50	858	867	O2-site	cis-acting regulatory element involved in zein metabolism regulation
LchiMYB50	366	371	CGTCA-motif	cis-acting regulatory element involved in the MeJA-responsiveness
LchiMYB50	224	230	MYB
LchiMYB50	915	921	MYB
LchiMYB50	1314	1320	MYB
LchiMYB50	1373	1380	GT1-motif	light responsive element
LchiMYB50	1375	1381	GT1-motif	light responsive element
LchiMYB51	597	603	MYB
LchiMYB51	1195	1201	MYB
LchiMYB51	1258	1264	MYB
LchiMYB51	414	421	GT1-motif	light responsive element
LchiMYB51	416	422	GT1-motif	light responsive element
LchiMYB51	655	660	CGTCA-motif	cis-acting regulatory element involved in the MeJA-responsiveness
LchiMYB51	838	844	MBS	MYB binding site involved in drought-inducibility
LchiMYB51	836	845	O2-site	cis-acting regulatory element involved in zein metabolism regulation
LchiMYB51	115	124	WUN-motif	wound-responsive element
LchiMYB51	249	255	G-box	cis-acting regulatory element involved in light responsiveness
LchiMYB51	249	255	ABRE	cis-acting element involved in the abscisic acid responsiveness
LchiMYB51	250	255	ABRE	cis-acting element involved in the abscisic acid responsiveness
LchiMYB51	715	724	ABRE	cis-acting element involved in the abscisic acid responsiveness
LchiMYB51	42	48	CAT-box	cis-acting regulatory element related to meristem expression
LchiMYB51	1078	1084	CAT-box	cis-acting regulatory element related to meristem expression
LchiMYB51	660	665	TGACG-motif	cis-acting regulatory element involved in the MeJA-responsiveness
LchiMYB56	721	726	CGTCA-motif	cis-acting regulatory element involved in the MeJA-responsiveness
LchiMYB56	728	733	CGTCA-motif	cis-acting regulatory element involved in the MeJA-responsiveness
LchiMYB56	1027	1032	CGTCA-motif	cis-acting regulatory element involved in the MeJA-responsiveness
LchiMYB56	301	307	MYB
LchiMYB56	1005	1011	MYB
LchiMYB56	848	854	Sp1	light responsive element
LchiMYB56	716	721	TGACG-motif	cis-acting regulatory element involved in the MeJA-responsiveness
LchiMYB56	733	738	TGACG-motif	cis-acting regulatory element involved in the MeJA-responsiveness
LchiMYB56	1032	1037	TGACG-motif	cis-acting regulatory element involved in the MeJA-responsiveness
LchiMYB56	148	154	Box 4	part of a conserved DNA module involved in light responsiveness
LchiMYB56	282	288	Box 4	part of a conserved DNA module involved in light responsiveness
LchiMYB56	874	880	Box 4	part of a conserved DNA module involved in light responsiveness
LchiMYB56	818	824	ARE	cis-acting regulatory element essential for the anaerobic induction
LchiMYB56	1031	1037	ARE	cis-acting regulatory element essential for the anaerobic induction
LchiMYB56	675	684	TCA-element	cis-acting element involved in salicylic acid responsiveness
LchiMYB56	753	758	ABRE	cis-acting element involved in the abscisic acid responsiveness
LchiMYB56	1034	1039	ABRE	cis-acting element involved in the abscisic acid responsiveness
LchiMYB56	1027	1033	G-box	cis-acting regulatory element involved in light responsiveness
LchiMYB56	281	289	WUN-motif
LchiMYB56	1032	1041	WUN-motif
LchiMYB57	846	852	MYB
LchiMYB57	958	964	MYB
LchiMYB57	965	971	GT1-motif	light responsive element
LchiMYB57	1061	1067	MBS	MYB binding site involved in drought-inducibility
LchiMYB57	1042	1051	O2-site	cis-acting regulatory element involved in zein metabolism regulation
LchiMYB57	602	611	WUN-motif
LchiMYB57	770	779	TCA-element	cis-acting element involved in salicylic acid responsiveness
LchiMYB57	1254	1263	TC-rich repeats	cis-acting element involved in defense and stress responsiveness
LchiMYB57	741	747	ARE	cis-acting regulatory element essential for the anaerobic induction
LchiMYB57	1298	1305	P-box	gibberellin-responsive element
LchiMYB57	1374	1381	P-box	gibberellin-responsive element
LchiMYB57	757	763	CAT-box	cis-acting regulatory element related to meristem expression
LchiMYB57	90	96	Box 4	part of a conserved DNA module involved in light responsiveness
LchiMYB57	131	137	Box 4	part of a conserved DNA module involved in light responsiveness
LchiMYB57	190	196	Box 4	part of a conserved DNA module involved in light responsiveness
LchiMYB57	385	391	Box 4	part of a conserved DNA module involved in light responsiveness
LchiMYB58	1217	1225	G-box	cis-acting regulatory element involved in light responsiveness
LchiMYB58	1220	1226	G-box	cis-acting regulatory element involved in light responsiveness
LchiMYB58	1220	1226	ABRE	cis-acting element involved in the abscisic acid responsiveness
LchiMYB58	1227	1232	ABRE	cis-acting element involved in the abscisic acid responsiveness
LchiMYB58	491	496	TGACG-motif	cis-acting regulatory element involved in the MeJA-responsiveness
LchiMYB58	539	544	TGACG-motif	cis-acting regulatory element involved in the MeJA-responsiveness
LchiMYB58	6	12	Box 4	part of a conserved DNA module involved in light responsiveness
LchiMYB58	486	491	CGTCA-motif	cis-acting regulatory element involved in the MeJA-responsiveness
LchiMYB58	544	549	CGTCA-motif	cis-acting regulatory element involved in the MeJA-responsiveness
LchiMYB58	47	53	MYB
LchiMYB58	456	462	MYB
LchiMYB58	530	536	MYB
LchiMYB58	552	558	MYB
LchiMYB58	595	601	MYB
LchiMYB58	1000	1006	MYB
LchiMYB58	336	343	GT1-motif	light responsive element
LchiMYB58	872	878	GT1-motif	light responsive element
LchiMYB58	952	958	GT1-motif	light responsive element
LchiMYB58	400	406	MBS	MYB binding site involved in drought-inducibility
LchiMYB58	499	509	O2-site	cis-acting regulatory element involved in zein metabolism regulation
LchiMYB7	373	379	CCAAT-box	MYBHv1 binding site
LchiMYB7	644	649	CGTCA-motif	cis-acting regulatory element involved in the MeJA-responsiveness
LchiMYB7	167	173	MYB
LchiMYB7	683	689	MYB
LchiMYB7	914	920	MYB
LchiMYB7	977	983	MYB
LchiMYB7	989	995	MYB
LchiMYB7	639	644	TGACG-motif	cis-acting regulatory element involved in the MeJA-responsiveness
LchiMYB7	274	279	ABRE	cis-acting element involved in the abscisic acid responsiveness
LchiMYB7	399	404	ABRE	cis-acting element involved in the abscisic acid responsiveness
LchiMYB7	675	682	ABRE	cis-acting element involved in the abscisic acid responsiveness
LchiMYB7	1164	1169	ABRE	cis-acting element involved in the abscisic acid responsiveness
LchiMYB7	1304	1313	TC-rich repeats	cis-acting element involved in defense and stress responsiveness
LchiMYB7	279	285	G-box	cis-acting regulatory element involved in light responsiveness
LchiMYB7	392	398	G-box	cis-acting regulatory element involved in light responsiveness
LchiMYB7	1157	1163	G-box	cis-acting regulatory element involved in light responsiveness
LchiMYB7	534	543	WUN-motif
LchiMYB66	143	148	CGTCA-motif	cis-acting regulatory element involved in the MeJA-responsiveness
LchiMYB66	426	432	MYB
LchiMYB66	763	769	MYB
LchiMYB66	797	803	MYB
LchiMYB66	1224	1230	MYB
LchiMYB66	1327	1336	O2-site	cis-acting regulatory element involved in zein metabolism regulation
LchiMYB66	148	153	TGACG-motif	cis-acting regulatory element involved in the MeJA-responsiveness
LchiMYB66	1082	1088	G-box	cis-acting regulatory element involved in light responsiveness
LchiMYB66	127	133	ARE	cis-acting regulatory element essential for the anaerobic induction
LchiMYB66	367	373	ARE	cis-acting regulatory element essential for the anaerobic induction
LchiMYB66	804	810	ARE	cis-acting regulatory element essential for the anaerobic induction
LchiMYB66	1077	1082	ABRE	cis-acting element involved in the abscisic acid responsiveness
LchiMYB67	140	145	TGACG-motif	cis-acting regulatory element involved in the MeJA-responsiveness
LchiMYB67	1082	1088	G-box	cis-acting regulatory element involved in light responsiveness
LchiMYB67	119	125	ARE	cis-acting regulatory element essential for the anaerobic induction
LchiMYB67	359	365	ARE	cis-acting regulatory element essential for the anaerobic induction
LchiMYB67	802	808	ARE	cis-acting regulatory element essential for the anaerobic induction
LchiMYB67	1077	1082	ABRE	cis-acting element involved in the abscisic acid responsiveness
LchiMYB67	135	140	CGTCA-motif	cis-acting regulatory element involved in the MeJA-responsiveness
LchiMYB67	418	424	MYB
LchiMYB67	761	767	MYB
LchiMYB67	795	801	MYB
LchiMYB67	1224	1230	MYB
LchiMYB67	1327	1336	O2-site	cis-acting regulatory element involved in zein metabolism regulation
LchiMYB8	259	265	MBS	MYB binding site involved in drought-inducibility
LchiMYB8	127	137	O2-site	cis-acting regulatory element involved in zein metabolism regulation
LchiMYB8	157	166	O2-site	cis-acting regulatory element involved in zein metabolism regulation
LchiMYB8	1379	1384	CGTCA-motif	cis-acting regulatory element involved in the MeJA-responsiveness
LchiMYB8	1450	1455	CGTCA-motif	cis-acting regulatory element involved in the MeJA-responsiveness
LchiMYB8	47	53	MYB
LchiMYB8	158	164	MYB
LchiMYB8	1148	1154	MYB
LchiMYB8	362	368	Sp1	light responsive element
LchiMYB8	380	386	Sp1	light responsive element
LchiMYB8	445	451	Sp1	light responsive element
LchiMYB8	1193	1199	GT1-motif	light responsive element
LchiMYB8	962	968	CCAAT-box	MYBHv1 binding site
LchiMYB8	1213	1219	CCAAT-box	MYBHv1 binding site
LchiMYB8	600	606	ARE	cis-acting regulatory element essential for the anaerobic induction
LchiMYB8	714	720	ARE	cis-acting regulatory element essential for the anaerobic induction
LchiMYB8	778	785	ABRE	cis-acting element involved in the abscisic acid responsiveness
LchiMYB8	1334	1343	ABRE	cis-acting element involved in the abscisic acid responsiveness
LchiMYB8	1339	1345	ABRE	cis-acting element involved in the abscisic acid responsiveness
LchiMYB8	1346	1351	ABRE	cis-acting element involved in the abscisic acid responsiveness
LchiMYB8	1336	1344	G-box	cis-acting regulatory element involved in light responsiveness
LchiMYB8	1339	1345	G-box	cis-acting regulatory element involved in light responsiveness
LchiMYB8	1374	1379	TGACG-motif	cis-acting regulatory element involved in the MeJA-responsiveness
LchiMYB8	1445	1450	TGACG-motif	cis-acting regulatory element involved in the MeJA-responsiveness
LchiMYB9	600	605	ABRE	cis-acting element involved in the abscisic acid responsiveness
LchiMYB9	334	340	ARE	cis-acting regulatory element essential for the anaerobic induction
LchiMYB9	569	575	ARE	cis-acting regulatory element essential for the anaerobic induction
LchiMYB9	706	712	ARE	cis-acting regulatory element essential for the anaerobic induction
LchiMYB9	521	529	WUN-motif
LchiMYB9	593	599	G-box	cis-acting regulatory element involved in light responsiveness
LchiMYB9	424	430	Box 4	part of a conserved DNA module involved in light responsiveness
LchiMYB9	545	551	Box 4	part of a conserved DNA module involved in light responsiveness
LchiMYB9	97	103	CAT-box	cis-acting regulatory element related to meristem expression
LchiMYB9	598	603	TGACG-motif	cis-acting regulatory element involved in the MeJA-responsiveness
LchiMYB9	786	791	TGACG-motif	cis-acting regulatory element involved in the MeJA-responsiveness
LchiMYB9	363	372	O2-site	cis-acting regulatory element involved in zein metabolism regulation
LchiMYB9	379	385	MYB
LchiMYB9	618	624	MYB
LchiMYB9	821	827	MYB
LchiMYB9	863	869	MYB
LchiMYB9	989	995	MYB
LchiMYB9	593	598	CGTCA-motif	cis-acting regulatory element involved in the MeJA-responsiveness
LchiMYB9	791	796	CGTCA-motif	cis-acting regulatory element involved in the MeJA-responsiveness
LchiMYB91	233	238	TGACG-motif	cis-acting regulatory element involved in the MeJA-responsiveness
LchiMYB91	258	263	TGACG-motif	cis-acting regulatory element involved in the MeJA-responsiveness
LchiMYB91	624	629	TGACG-motif	cis-acting regulatory element involved in the MeJA-responsiveness
LchiMYB91	903	908	TGACG-motif	cis-acting regulatory element involved in the MeJA-responsiveness
LchiMYB91	56	62	MYB
LchiMYB91	374	380	MYB
LchiMYB91	679	685	MYB
LchiMYB91	261	267	G-box	cis-acting regulatory element involved in light responsiveness
LchiMYB91	516	522	G-box	cis-acting regulatory element involved in light responsiveness
LchiMYB91	611	620	G-box	cis-acting regulatory element involved in light responsiveness
LchiMYB91	612	618	G-box	cis-acting regulatory element involved in light responsiveness
LchiMYB91	672	681	G-box	cis-acting regulatory element involved in light responsiveness
LchiMYB91	683	689	G-box	cis-acting regulatory element involved in light responsiveness
LchiMYB91	1054	1060	G-box	cis-acting regulatory element involved in light responsiveness
LchiMYB91	256	261	ABRE	cis-acting element involved in the abscisic acid responsiveness
LchiMYB91	516	522	ABRE	cis-acting element involved in the abscisic acid responsiveness
LchiMYB91	517	522	ABRE	cis-acting element involved in the abscisic acid responsiveness
LchiMYB91	610	619	ABRE	cis-acting element involved in the abscisic acid responsiveness
LchiMYB91	612	618	ABRE	cis-acting element involved in the abscisic acid responsiveness
LchiMYB91	613	618	ABRE	cis-acting element involved in the abscisic acid responsiveness
LchiMYB91	683	689	ABRE	cis-acting element involved in the abscisic acid responsiveness
LchiMYB91	684	689	ABRE	cis-acting element involved in the abscisic acid responsiveness
LchiMYB91	1206	1212	GT1-motif	light responsive element
LchiMYB91	555	561	CCAAT-box	MYBHv1 binding site
LchiMYB91	1255	1261	CCAAT-box	MYBHv1 binding site
LchiMYB91	238	243	CGTCA-motif	cis-acting regulatory element involved in the MeJA-responsiveness
LchiMYB91	263	268	CGTCA-motif	cis-acting regulatory element involved in the MeJA-responsiveness
LchiMYB91	619	624	CGTCA-motif	cis-acting regulatory element involved in the MeJA-responsiveness
LchiMYB91	898	903	CGTCA-motif	cis-acting regulatory element involved in the MeJA-responsiveness
LchiMYB91	371	377	MBS	MYB binding site involved in drought-inducibility
LchiMYB92	581	587	MYB
LchiMYB92	705	710	CGTCA-motif	cis-acting regulatory element involved in the MeJA-responsiveness
LchiMYB92	437	443	CCAAT-box	MYBHv1 binding site
LchiMYB92	384	390	CAT-box	cis-acting regulatory element related to meristem expression
LchiMYB92	574	580	GT1-motif	light responsive element
LchiMYB92	202	207	ABRE	cis-acting element involved in the abscisic acid responsiveness
LchiMYB92	633	639	ABRE	cis-acting element involved in the abscisic acid responsiveness
LchiMYB92	634	639	ABRE	cis-acting element involved in the abscisic acid responsiveness
LchiMYB92	994	1000	Box 4	part of a conserved DNA module involved in light responsiveness
LchiMYB92	1133	1139	Box 4	part of a conserved DNA module involved in light responsiveness
LchiMYB92	201	207	G-box	cis-acting regulatory element involved in light responsiveness
LchiMYB92	585	591	G-box	cis-acting regulatory element involved in light responsiveness
LchiMYB92	633	639	G-box	cis-acting regulatory element involved in light responsiveness
LchiMYB92	664	670	G-box	cis-acting regulatory element involved in light responsiveness
LchiMYB92	700	705	TGACG-motif	cis-acting regulatory element involved in the MeJA-responsiveness
LchiMYB99	483	488	TGACG-motif	cis-acting regulatory element involved in the MeJA-responsiveness
LchiMYB99	1326	1331	TGACG-motif	cis-acting regulatory element involved in the MeJA-responsiveness
LchiMYB99	420	429	WUN-motif
LchiMYB99	328	334	LTR	cis-acting element involved in low-temperature responsiveness
LchiMYB99	583	589	LTR	cis-acting element involved in low-temperature responsiveness
LchiMYB99	1394	1400	LTR	cis-acting element involved in low-temperature responsiveness
LchiMYB99	118	124	MYB
LchiMYB99	841	847	MYB
LchiMYB99	-5	1	G-box	cis-acting regulatory element involved in light responsiveness
LchiMYB99	924	930	Box 4	part of a conserved DNA module involved in light responsiveness
LchiMYB99	937	943	Box 4	part of a conserved DNA module involved in light responsiveness
LchiMYB99	757	766	TCA-element	cis-acting element involved in salicylic acid responsiveness
LchiMYB99	2	7	ABRE	cis-acting element involved in the abscisic acid responsiveness
LchiMYB99	579	584	ABRE	cis-acting element involved in the abscisic acid responsiveness
LchiMYB99	358	364	ARE	cis-acting regulatory element essential for the anaerobic induction
LchiMYB99	779	785	ARE	cis-acting regulatory element essential for the anaerobic induction
LchiMYB99	140	146	CAT-box	cis-acting regulatory element related to meristem expression
LchiMYB99	164	170	CCAAT-box	MYBHv1 binding site
LchiMYB99	423	429	CCAAT-box	MYBHv1 binding site
LchiMYB99	1021	1027	CCAAT-box	MYBHv1 binding site
LchiMYB99	488	493	CGTCA-motif	cis-acting regulatory element involved in the MeJA-responsiveness
LchiMYB99	1321	1326	CGTCA-motif	cis-acting regulatory element involved in the MeJA-responsiveness
LchiMYB99	563	569	MBS	MYB binding site involved in drought-inducibility
LchiMYB101	267	273	GT1-motif	light responsive element
LchiMYB101	1081	1087	CAT-box	cis-acting regulatory element related to meristem expression
LchiMYB101	668	674	CCAAT-box	MYBHv1 binding site
LchiMYB101	987	993	CCAAT-box	MYBHv1 binding site
LchiMYB101	1309	1315	CCAAT-box	MYBHv1 binding site
LchiMYB101	54	59	CGTCA-motif	cis-acting regulatory element involved in the MeJA-responsiveness
LchiMYB101	151	156	CGTCA-motif	cis-acting regulatory element involved in the MeJA-responsiveness
LchiMYB101	164	169	CGTCA-motif	cis-acting regulatory element involved in the MeJA-responsiveness
LchiMYB101	200	205	CGTCA-motif	cis-acting regulatory element involved in the MeJA-responsiveness
LchiMYB101	1295	1301	MBS	MYB binding site involved in drought-inducibility
LchiMYB101	49	54	TGACG-motif	cis-acting regulatory element involved in the MeJA-responsiveness
LchiMYB101	146	151	TGACG-motif	cis-acting regulatory element involved in the MeJA-responsiveness
LchiMYB101	159	164	TGACG-motif	cis-acting regulatory element involved in the MeJA-responsiveness
LchiMYB101	205	210	TGACG-motif	cis-acting regulatory element involved in the MeJA-responsiveness
LchiMYB101	1276	1282	MYB
LchiMYB101	37	43	G-box	cis-acting regulatory element involved in light responsiveness
LchiMYB101	1087	1093	G-box	cis-acting regulatory element involved in light responsiveness
LchiMYB101	902	908	Box 4	part of a conserved DNA module involved in light responsiveness
LchiMYB101	32	37	ABRE	cis-acting element involved in the abscisic acid responsiveness
LchiMYB101	1088	1093	ABRE	cis-acting element involved in the abscisic acid responsiveness
LchiMYB102	1406	1411	TGACG-motif	cis-acting regulatory element involved in the MeJA-responsiveness
LchiMYB102	1417	1422	TGACG-motif	cis-acting regulatory element involved in the MeJA-responsiveness
LchiMYB102	204	210	MYB
LchiMYB102	424	430	MYB
LchiMYB102	812	818	MYB
LchiMYB102	897	903	MYB
LchiMYB102	1218	1224	MYB
LchiMYB102	343	352	TC-rich repeats	cis-acting element involved in defense and stress responsiveness
LchiMYB102	746	752	Box 4	part of a conserved DNA module involved in light responsiveness
LchiMYB102	1378	1387	G-box	cis-acting regulatory element involved in light responsiveness
LchiMYB102	253	260	ABRE	cis-acting element involved in the abscisic acid responsiveness
LchiMYB102	269	275	GT1-motif	light responsive element
LchiMYB102	555	561	ARE	cis-acting regulatory element essential for the anaerobic induction
LchiMYB102	699	705	ARE	cis-acting regulatory element essential for the anaerobic induction
LchiMYB102	443	450	P-box	gibberellin-responsive element
LchiMYB102	1027	1033	CAT-box	cis-acting regulatory element related to meristem expression
LchiMYB102	1410	1416	CAT-box	cis-acting regulatory element related to meristem expression
LchiMYB102	1401	1406	CGTCA-motif	cis-acting regulatory element involved in the MeJA-responsiveness
LchiMYB102	1412	1417	CGTCA-motif	cis-acting regulatory element involved in the MeJA-responsiveness
LchiMYB102	294	303	O2-site	cis-acting regulatory element involved in zein metabolism regulation
LchiMYB102	580	586	MBS	MYB binding site involved in drought-inducibility
LchiMYB102	1129	1135	MBS	MYB binding site involved in drought-inducibility
LchiMYB109	726	732	ARE	cis-acting regulatory element essential for the anaerobic induction
LchiMYB109	1017	1023	LTR	cis-acting element involved in low-temperature responsiveness
LchiMYB109	125	131	MYB
LchiMYB109	337	343	MYB
LchiMYB109	1253	1259	GT1-motif	light responsive element
LchiMYB109	643	649	CCAAT-box	MYBHv1 binding site
LchiMYB109	485	490	CGTCA-motif	cis-acting regulatory element involved in the MeJA-responsiveness
LchiMYB109	748	754	MBS	MYB binding site involved in drought-inducibility
LchiMYB109	480	485	TGACG-motif	cis-acting regulatory element involved in the MeJA-responsiveness
LchiMYB109	499	505	G-box	cis-acting regulatory element involved in light responsiveness
LchiMYB109	983	989	G-box	cis-acting regulatory element involved in light responsiveness
LchiMYB109	49	55	Box 4	part of a conserved DNA module involved in light responsiveness
LchiMYB109	731	737	Box 4	part of a conserved DNA module involved in light responsiveness
LchiMYB109	506	511	ABRE	cis-acting element involved in the abscisic acid responsiveness
LchiMYB109	984	989	ABRE	cis-acting element involved in the abscisic acid responsiveness
LchiMYB110	1324	1335	G-box	cis-acting regulatory element involved in light responsiveness
LchiMYB110	1470	1476	G-box	cis-acting regulatory element involved in light responsiveness
LchiMYB110	133	139	Box 4	part of a conserved DNA module involved in light responsiveness
LchiMYB110	230	235	ABRE	cis-acting element involved in the abscisic acid responsiveness
LchiMYB110	929	938	ABRE	cis-acting element involved in the abscisic acid responsiveness
LchiMYB110	1066	1071	ABRE	cis-acting element involved in the abscisic acid responsiveness
LchiMYB110	1327	1336	ABRE	cis-acting element involved in the abscisic acid responsiveness
LchiMYB110	1070	1076	LTR	cis-acting element involved in low-temperature responsiveness
LchiMYB110	472	478	MYB
LchiMYB110	626	632	MYB
LchiMYB110	1095	1101	MYB
LchiMYB110	453	462	O2-site	cis-acting regulatory element involved in zein metabolism regulation
LchiMYB110	1050	1056	MBS	MYB binding site involved in drought-inducibility
LchiMYB110	1078	1084	MBS	MYB binding site involved in drought-inducibility
LchiMYB110	1102	1109	GT1-motif	light responsive element
LchiMYB110	842	848	CAT-box	cis-acting regulatory element related to meristem expression
LchiMYB110	1322	1328	CAT-box	cis-acting regulatory element related to meristem expression
LchiMYB110	1336	1342	CAT-box	cis-acting regulatory element related to meristem expression
LchiMYB120	789	795	CCAAT-box	MYBHv1 binding site
LchiMYB120	235	240	CGTCA-motif	cis-acting regulatory element involved in the MeJA-responsiveness
LchiMYB120	371	376	CGTCA-motif	cis-acting regulatory element involved in the MeJA-responsiveness
LchiMYB120	461	466	CGTCA-motif	cis-acting regulatory element involved in the MeJA-responsiveness
LchiMYB120	491	496	CGTCA-motif	cis-acting regulatory element involved in the MeJA-responsiveness
LchiMYB120	499	504	CGTCA-motif	cis-acting regulatory element involved in the MeJA-responsiveness
LchiMYB120	1351	1357	MBS	MYB binding site involved in drought-inducibility
LchiMYB120	920	926	G-box	cis-acting regulatory element involved in light responsiveness
LchiMYB120	1312	1320	G-box	cis-acting regulatory element involved in light responsiveness
LchiMYB120	1315	1321	G-box	cis-acting regulatory element involved in light responsiveness
LchiMYB120	1377	1383	G-box	cis-acting regulatory element involved in light responsiveness
LchiMYB120	442	448	Box 4	part of a conserved DNA module involved in light responsiveness
LchiMYB120	1294	1300	Box 4	part of a conserved DNA module involved in light responsiveness
LchiMYB120	920	926	ABRE	cis-acting element involved in the abscisic acid responsiveness
LchiMYB120	927	932	ABRE	cis-acting element involved in the abscisic acid responsiveness
LchiMYB120	1315	1321	ABRE	cis-acting element involved in the abscisic acid responsiveness
LchiMYB120	1322	1327	ABRE	cis-acting element involved in the abscisic acid responsiveness
LchiMYB120	1372	1377	ABRE	cis-acting element involved in the abscisic acid responsiveness
LchiMYB120	230	235	TGACG-motif	cis-acting regulatory element involved in the MeJA-responsiveness
LchiMYB120	376	381	TGACG-motif	cis-acting regulatory element involved in the MeJA-responsiveness
LchiMYB120	466	471	TGACG-motif	cis-acting regulatory element involved in the MeJA-responsiveness
LchiMYB120	496	501	TGACG-motif	cis-acting regulatory element involved in the MeJA-responsiveness
LchiMYB120	494	499	TGACG-motif	cis-acting regulatory element involved in the MeJA-responsiveness
LchiMYB120	409	415	Sp1	light responsive element
LchiMYB120	854	860	LTR	cis-acting element involved in low-temperature responsiveness
LchiMYB120	1397	1403	LTR	cis-acting element involved in low-temperature responsiveness
LchiMYB120	225	231	MYB
LchiMYB120	435	441	MYB
LchiMYB120	528	534	MYB
LchiMYB120	651	657	MYB
LchiMYB120	889	895	MYB
LchiMYB120	897	903	MYB
LchiMYB123	349	356	P-box	gibberellin-responsive element
LchiMYB123	276	281	CGTCA-motif	cis-acting regulatory element involved in the MeJA-responsiveness
LchiMYB123	525	530	CGTCA-motif	cis-acting regulatory element involved in the MeJA-responsiveness
LchiMYB123	1270	1275	CGTCA-motif	cis-acting regulatory element involved in the MeJA-responsiveness
LchiMYB123	1278	1283	CGTCA-motif	cis-acting regulatory element involved in the MeJA-responsiveness
LchiMYB123	1409	1417	O2-site	cis-acting regulatory element involved in zein metabolism regulation
LchiMYB123	33	39	MYB
LchiMYB123	753	759	MYB
LchiMYB123	812	818	MYB
LchiMYB123	824	830	MYB
LchiMYB123	1088	1097	TC-rich repeats	cis-acting element involved in defense and stress responsiveness
LchiMYB123	281	286	TGACG-motif	cis-acting regulatory element involved in the MeJA-responsiveness
LchiMYB123	530	535	TGACG-motif	cis-acting regulatory element involved in the MeJA-responsiveness
LchiMYB123	1275	1280	TGACG-motif	cis-acting regulatory element involved in the MeJA-responsiveness
LchiMYB123	1273	1278	TGACG-motif	cis-acting regulatory element involved in the MeJA-responsiveness
LchiMYB123	434	440	ABRE	cis-acting element involved in the abscisic acid responsiveness
LchiMYB123	435	440	ABRE	cis-acting element involved in the abscisic acid responsiveness
LchiMYB123	803	812	ABRE	cis-acting element involved in the abscisic acid responsiveness
LchiMYB123	799	805	ABRE	cis-acting element involved in the abscisic acid responsiveness
LchiMYB123	806	811	ABRE	cis-acting element involved in the abscisic acid responsiveness
LchiMYB123	1123	1132	ABRE	cis-acting element involved in the abscisic acid responsiveness
LchiMYB123	1129	1134	ABRE	cis-acting element involved in the abscisic acid responsiveness
LchiMYB123	1262	1268	ABRE	cis-acting element involved in the abscisic acid responsiveness
LchiMYB123	1269	1274	ABRE	cis-acting element involved in the abscisic acid responsiveness
LchiMYB123	954	963	TCA-element	cis-acting element involved in salicylic acid responsiveness
LchiMYB123	430	442	G-box	cis-acting regulatory element involved in light responsiveness
LchiMYB123	423	432	G-box	cis-acting regulatory element involved in light responsiveness
LchiMYB123	434	440	G-box	cis-acting regulatory element involved in light responsiveness
LchiMYB123	685	691	G-box	cis-acting regulatory element involved in light responsiveness
LchiMYB123	799	805	G-box	cis-acting regulatory element involved in light responsiveness
LchiMYB123	1129	1135	G-box	cis-acting regulatory element involved in light responsiveness
LchiMYB123	1128	1134	G-box	cis-acting regulatory element involved in light responsiveness
LchiMYB123	1262	1268	G-box	cis-acting regulatory element involved in light responsiveness
LchiMYB124	75	81	CCAAT-box	MYBHv1 binding site
LchiMYB124	845	851	MBS	MYB binding site involved in drought-inducibility
LchiMYB124	236	242	GT1-motif	light responsive element
LchiMYB124	822	828	ARE	cis-acting regulatory element essential for the anaerobic induction
LchiMYB124	292	299	P-box	gibberellin-responsive element
LchiMYB124	386	392	CAT-box	cis-acting regulatory element related to meristem expression
LchiMYB124	474	480	CAT-box	cis-acting regulatory element related to meristem expression
LchiMYB124	552	558	G-box	cis-acting regulatory element involved in light responsiveness
LchiMYB124	201	208	ABRE	cis-acting element involved in the abscisic acid responsiveness
LchiMYB124	1119	1124	ABRE	cis-acting element involved in the abscisic acid responsiveness
LchiMYB124	983	992	TCA-element	cis-acting element involved in salicylic acid responsiveness
LchiMYB124	530	536	LTR	cis-acting element involved in low-temperature responsiveness
LchiMYB124	762	768	Sp1	light responsive element
LchiMYB124	338	347	TC-rich repeats	cis-acting element involved in defense and stress responsiveness
LchiMYB125	919	925	CAT-box	cis-acting regulatory element related to meristem expression
LchiMYB125	729	736	P-box	gibberellin-responsive element
LchiMYB125	1468	1477	GT1-motif	light responsive element
LchiMYB125	323	329	ARE	cis-acting regulatory element essential for the anaerobic induction
LchiMYB125	1252	1258	CCAAT-box	MYBHv1 binding site
LchiMYB125	509	515	MYB
LchiMYB125	802	808	MYB
LchiMYB125	24	33	WUN-motif
LchiMYB125	1119	1125	Box 4	part of a conserved DNA module involved in light responsiveness
LchiMYB126	1197	1202	CGTCA-motif	cis-acting regulatory element involved in the MeJA-responsiveness
LchiMYB126	207	216	O2-site	cis-acting regulatory element involved in zein metabolism regulation
LchiMYB126	984	990	CCAAT-box	MYBHv1 binding site
LchiMYB126	12	18	ARE	cis-acting regulatory element essential for the anaerobic induction
LchiMYB126	732	738	ARE	cis-acting regulatory element essential for the anaerobic induction
LchiMYB126	13	20	GT1-motif	light responsive element
LchiMYB126	15	21	GT1-motif	light responsive element
LchiMYB126	923	928	ABRE	cis-acting element involved in the abscisic acid responsiveness
LchiMYB126	1202	1207	ABRE	cis-acting element involved in the abscisic acid responsiveness
LchiMYB126	1476	1481	ABRE	cis-acting element involved in the abscisic acid responsiveness
LchiMYB126	911	920	G-box	cis-acting regulatory element involved in light responsiveness
LchiMYB126	922	928	G-box	cis-acting regulatory element involved in light responsiveness
LchiMYB126	1475	1481	G-box	cis-acting regulatory element involved in light responsiveness
LchiMYB126	22	28	MYB
LchiMYB126	419	425	MYB
LchiMYB126	441	450	WUN-motif
LchiMYB126	1192	1197	TGACG-motif	cis-acting regulatory element involved in the MeJA-responsiveness
LchiMYB130	143	149	MYB
LchiMYB130	231	237	MYB
LchiMYB130	362	368	MYB
LchiMYB130	1331	1337	MYB
LchiMYB130	163	172	G-box	cis-acting regulatory element involved in light responsiveness
LchiMYB130	597	603	G-box	cis-acting regulatory element involved in light responsiveness
LchiMYB130	658	666	G-box	cis-acting regulatory element involved in light responsiveness
LchiMYB130	659	665	G-box	cis-acting regulatory element involved in light responsiveness
LchiMYB130	816	822	G-box	cis-acting regulatory element involved in light responsiveness
LchiMYB130	1142	1148	G-box	cis-acting regulatory element involved in light responsiveness
LchiMYB130	1432	1438	G-box	cis-acting regulatory element involved in light responsiveness
LchiMYB130	497	506	TCA-element	cis-acting element involved in salicylic acid responsiveness
LchiMYB130	978	987	TCA-element	cis-acting element involved in salicylic acid responsiveness
LchiMYB130	659	665	ABRE	cis-acting element involved in the abscisic acid responsiveness
LchiMYB130	660	665	ABRE	cis-acting element involved in the abscisic acid responsiveness
LchiMYB130	816	822	ABRE	cis-acting element involved in the abscisic acid responsiveness
LchiMYB130	823	828	ABRE	cis-acting element involved in the abscisic acid responsiveness
LchiMYB130	381	390	O2-site	cis-acting regulatory element involved in zein metabolism regulation
LchiMYB130	1273	1279	CCAAT-box	MYBHv1 binding site
LchiMYB130	1412	1418	CCAAT-box	MYBHv1 binding site
LchiMYB133	289	296	GT1-motif	light responsive element
LchiMYB133	291	297	GT1-motif	light responsive element
LchiMYB133	387	393	ARE	cis-acting regulatory element essential for the anaerobic induction
LchiMYB133	492	498	ARE	cis-acting regulatory element essential for the anaerobic induction
LchiMYB133	304	311	P-box	gibberellin-responsive element
LchiMYB133	1191	1197	CCAAT-box	MYBHv1 binding site
LchiMYB133	90	98	WUN-motif
LchiMYB133	495	504	TCA-element	cis-acting element involved in salicylic acid responsiveness
LchiMYB133	807	816	TCA-element	cis-acting element involved in salicylic acid responsiveness
LchiMYB134	1054	1063	ABRE	cis-acting element involved in the abscisic acid responsiveness
LchiMYB134	1059	1065	ABRE	cis-acting element involved in the abscisic acid responsiveness
LchiMYB134	1066	1071	ABRE	cis-acting element involved in the abscisic acid responsiveness
LchiMYB134	1015	1021	Box 4	part of a conserved DNA module involved in light responsiveness
LchiMYB134	1049.5	1060	G-box	cis-acting regulatory element involved in light responsiveness
LchiMYB134	1051	1062	G-box	cis-acting regulatory element involved in light responsiveness
LchiMYB134	1054	1063	G-box	cis-acting regulatory element involved in light responsiveness
LchiMYB134	1059	1065	G-box	cis-acting regulatory element involved in light responsiveness
LchiMYB134	74	80	MYB
LchiMYB134	444	450	MYB
LchiMYB134	523	529	MYB
LchiMYB134	1031	1037	MYB
LchiMYB134	412	418	LTR	cis-acting element involved in low-temperature responsiveness
LchiMYB134	96	102	MBS	MYB binding site involved in drought-inducibility
LchiMYB134	138	144	CCAAT-box	MYBHv1 binding site
LchiMYB134	237	243	CCAAT-box	MYBHv1 binding site
LchiMYB134	1168	1174	CCAAT-box	MYBHv1 binding site
LchiMYB134	1000	1006	CAT-box	cis-acting regulatory element related to meristem expression
LchiMYB134	294	300	GT1-motif	light responsive element
LchiMYB134	290	296	GT1-motif	light responsive element
LchiMYB138	104	110	MYB
LchiMYB138	1365	1371	MYB
LchiMYB138	178	184	Sp1	light responsive element
LchiMYB138	743	749	Sp1	light responsive element
LchiMYB138	711	717	LTR	cis-acting element involved in low-temperature responsiveness
LchiMYB138	776	781	ABRE	cis-acting element involved in the abscisic acid responsiveness
LchiMYB138	1142	1151	ABRE	cis-acting element involved in the abscisic acid responsiveness
LchiMYB138	1148	1153	ABRE	cis-acting element involved in the abscisic acid responsiveness
LchiMYB138	775	781	G-box	cis-acting regulatory element involved in light responsiveness
LchiMYB138	1147	1153	G-box	cis-acting regulatory element involved in light responsiveness
LchiMYB138	219	225	Box 4	part of a conserved DNA module involved in light responsiveness
LchiMYB138	423	429	GT1-motif	light responsive element
LchiMYB138	637	643	ARE	cis-acting regulatory element essential for the anaerobic induction
LchiMYB138	884	890	MBS	MYB binding site involved in drought-inducibility
LchiMYB138	1386	1394	O2-site	cis-acting regulatory element involved in zein metabolism regulation
LchiMYB150	24	29	TGACG-motif	cis-acting regulatory element involved in the MeJA-responsiveness
LchiMYB150	989	994	TGACG-motif	cis-acting regulatory element involved in the MeJA-responsiveness
LchiMYB150	31	37	MYB
LchiMYB150	538	544	MYB
LchiMYB150	1351	1357	MYB
LchiMYB150	733	739	Box 4	part of a conserved DNA module involved in light responsiveness
LchiMYB150	1294	1300	ARE	cis-acting regulatory element essential for the anaerobic induction
LchiMYB150	1422	1428	GT1-motif	light responsive element
LchiMYB150	225	232	P-box	gibberellin-responsive element
LchiMYB150	19	24	CGTCA-motif	cis-acting regulatory element involved in the MeJA-responsiveness
LchiMYB150	984	989	CGTCA-motif	cis-acting regulatory element involved in the MeJA-responsiveness
LchiMYB150	1390	1399	O2-site	cis-acting regulatory element involved in zein metabolism regulation
LchiMYB150	1290	1296	MBS	MYB binding site involved in drought-inducibility
LchiMYB18	607	613	ARE	cis-acting regulatory element essential for the anaerobic induction
LchiMYB18	137	144	P-box	gibberellin-responsive element
LchiMYB18	1378	1385	P-box	gibberellin-responsive element
LchiMYB18	606	612	LTR	cis-acting element involved in low-temperature responsiveness
LchiMYB18	140	146	MYB
LchiMYB18	725	731	MYB
LchiMYB18	1362	1371	TC-rich repeats	cis-acting element involved in defense and stress responsiveness
LchiMYB18	1165	1171	CAT-box	cis-acting regulatory element related to meristem expression
LchiMYB18	1382	1387	CGTCA-motif	cis-acting regulatory element involved in the MeJA-responsiveness
LchiMYB18	25	31	CCAAT-box	MYBHv1 binding site
LchiMYB18	235	241	CCAAT-box	MYBHv1 binding site
LchiMYB18	827	833	CCAAT-box	MYBHv1 binding site
LchiMYB18	1152	1158	CCAAT-box	MYBHv1 binding site
LchiMYB18	1377	1382	TGACG-motif	cis-acting regulatory element involved in the MeJA-responsiveness
LchiMYB18	774	780	Box 4	part of a conserved DNA module involved in light responsiveness
LchiMYB18	517	525	G-box	cis-acting regulatory element involved in light responsiveness
LchiMYB18	518	524	G-box	cis-acting regulatory element involved in light responsiveness
LchiMYB18	582	594	G-box	cis-acting regulatory element involved in light responsiveness
LchiMYB18	583	594	G-box	cis-acting regulatory element involved in light responsiveness
LchiMYB18	584	593	G-box	cis-acting regulatory element involved in light responsiveness
LchiMYB18	586	592	G-box	cis-acting regulatory element involved in light responsiveness
LchiMYB18	950	956	G-box	cis-acting regulatory element involved in light responsiveness
LchiMYB18	518	524	ABRE	cis-acting element involved in the abscisic acid responsiveness
LchiMYB18	519	524	ABRE	cis-acting element involved in the abscisic acid responsiveness
LchiMYB18	584	593	ABRE	cis-acting element involved in the abscisic acid responsiveness
LchiMYB18	586	592	ABRE	cis-acting element involved in the abscisic acid responsiveness
LchiMYB18	587	592	ABRE	cis-acting element involved in the abscisic acid responsiveness
LchiMYB18	951	956	ABRE	cis-acting element involved in the abscisic acid responsiveness
LchiMYB158	799	808	G-box	cis-acting regulatory element involved in light responsiveness
LchiMYB158	851	860	G-box	cis-acting regulatory element involved in light responsiveness
LchiMYB158	846	852	G-box	cis-acting regulatory element involved in light responsiveness
LchiMYB158	802	807	ABRE	cis-acting element involved in the abscisic acid responsiveness
LchiMYB158	841	850	ABRE	cis-acting element involved in the abscisic acid responsiveness
LchiMYB158	846	852	ABRE	cis-acting element involved in the abscisic acid responsiveness
LchiMYB158	853	858	ABRE	cis-acting element involved in the abscisic acid responsiveness
LchiMYB158	1389	1394	ABRE	cis-acting element involved in the abscisic acid responsiveness
LchiMYB158	613	618	TGACG-motif	cis-acting regulatory element involved in the MeJA-responsiveness
LchiMYB158	440	446	Sp1	light responsive element
LchiMYB158	1257	1263	LTR	cis-acting element involved in low-temperature responsiveness
LchiMYB158	1404	1413	TC-rich repeats	cis-acting element involved in defense and stress responsiveness
LchiMYB158	939	945	MYB
LchiMYB158	68	77	O2-site	cis-acting regulatory element involved in zein metabolism regulation
LchiMYB158	618	623	CGTCA-motif	cis-acting regulatory element involved in the MeJA-responsiveness
LchiMYB158	556	562	MBS	MYB binding site involved in drought-inducibility
LchiMYB158	519	525	ARE	cis-acting regulatory element essential for the anaerobic induction
LchiMYB158	1326	1332	ARE	cis-acting regulatory element essential for the anaerobic induction
LchiMYB158	444	450	GT1-motif	light responsive element
LchiMYB159	423	430	P-box	gibberellin-responsive element
LchiMYB159	168	174	ARE	cis-acting regulatory element essential for the anaerobic induction
LchiMYB159	745	751	ARE	cis-acting regulatory element essential for the anaerobic induction
LchiMYB159	54	60	MYB
LchiMYB159	73	79	MYB
LchiMYB159	143	149	MYB
LchiMYB159	569	575	MYB
LchiMYB159	1056	1062	MYB
LchiMYB159	1193	1199	MYB
LchiMYB159	1432	1438	MYB
LchiMYB159	284	290	LTR	cis-acting element involved in low-temperature responsiveness
LchiMYB159	84	90	MBS	MYB binding site involved in drought-inducibility
LchiMYB159	351	356	CGTCA-motif	cis-acting regulatory element involved in the MeJA-responsiveness
LchiMYB159	696	703	GT1-motif	light responsive element
LchiMYB159	698	704	GT1-motif	light responsive element
LchiMYB159	313	318	ABRE	cis-acting element involved in the abscisic acid responsiveness
LchiMYB159	344	349	ABRE	cis-acting element involved in the abscisic acid responsiveness
LchiMYB159	774	780	ABRE	cis-acting element involved in the abscisic acid responsiveness
LchiMYB159	781	786	ABRE	cis-acting element involved in the abscisic acid responsiveness
LchiMYB159	795	800	ABRE	cis-acting element involved in the abscisic acid responsiveness
LchiMYB159	1135	1142	ABRE	cis-acting element involved in the abscisic acid responsiveness
LchiMYB159	1333	1338	ABRE	cis-acting element involved in the abscisic acid responsiveness
LchiMYB159	1461	1466	ABRE	cis-acting element involved in the abscisic acid responsiveness
LchiMYB159	318	324	G-box	cis-acting regulatory element involved in light responsiveness
LchiMYB159	349	355	G-box	cis-acting regulatory element involved in light responsiveness
LchiMYB159	774	780	G-box	cis-acting regulatory element involved in light responsiveness
LchiMYB159	794	800	G-box	cis-acting regulatory element involved in light responsiveness
LchiMYB159	1338	1344	G-box	cis-acting regulatory element involved in light responsiveness
LchiMYB159	1460	1466	G-box	cis-acting regulatory element involved in light responsiveness
LchiMYB159	629	638	WUN-motif
LchiMYB159	346	351	TGACG-motif	cis-acting regulatory element involved in the MeJA-responsiveness
LchiMYB19	1042	1048	MBS	MYB binding site involved in drought-inducibility
LchiMYB19	404	409	CGTCA-motif	cis-acting regulatory element involved in the MeJA-responsiveness
LchiMYB19	184	190	ARE	cis-acting regulatory element essential for the anaerobic induction
LchiMYB19	896	902	ABRE	cis-acting element involved in the abscisic acid responsiveness
LchiMYB19	903	908	ABRE	cis-acting element involved in the abscisic acid responsiveness
LchiMYB19	1282	1289	ABRE	cis-acting element involved in the abscisic acid responsiveness
LchiMYB19	896	902	G-box	cis-acting regulatory element involved in light responsiveness
LchiMYB19	229	235	MYB
LchiMYB19	709	715	MYB
LchiMYB19	1157	1163	MYB
LchiMYB19	399	404	TGACG-motif	cis-acting regulatory element involved in the MeJA-responsiveness
LchiMYB165	244	253	O2-site	cis-acting regulatory element involved in zein metabolism regulation
LchiMYB165	1249	1255	CCAAT-box	MYBHv1 binding site
LchiMYB165	1259	1264	CGTCA-motif	cis-acting regulatory element involved in the MeJA-responsiveness
LchiMYB165	78	84	GT1-motif	light responsive element
LchiMYB165	1176	1185	G-box	cis-acting regulatory element involved in light responsiveness
LchiMYB165	845	854	TCA-element	cis-acting element involved in salicylic acid responsiveness
LchiMYB165	1	6	ABRE	cis-acting element involved in the abscisic acid responsiveness
LchiMYB165	1254	1259	TGACG-motif	cis-acting regulatory element involved in the MeJA-responsiveness
LchiMYB165	329	335	LTR	cis-acting element involved in low-temperature responsiveness
LchiMYB165	1490	1496	LTR	cis-acting element involved in low-temperature responsiveness
LchiMYB165	779	785	MYB
LchiMYB165	871	880	TC-rich repeats	cis-acting element involved in defense and stress responsiveness
LchiMYB166	1065	1071	GT1-motif	light responsive element
LchiMYB166	1178	1185	GT1-motif	light responsive element
LchiMYB166	1180	1186	GT1-motif	light responsive element
LchiMYB166	208	214	CCAAT-box	MYBHv1 binding site
LchiMYB166	747	752	CGTCA-motif	cis-acting regulatory element involved in the MeJA-responsiveness
LchiMYB166	872	877	CGTCA-motif	cis-acting regulatory element involved in the MeJA-responsiveness
LchiMYB166	958	963	CGTCA-motif	cis-acting regulatory element involved in the MeJA-responsiveness
LchiMYB166	43	49	MBS	MYB binding site involved in drought-inducibility
LchiMYB166	287	293	MBS	MYB binding site involved in drought-inducibility
LchiMYB166	752	757	TGACG-motif	cis-acting regulatory element involved in the MeJA-responsiveness
LchiMYB166	877	882	TGACG-motif	cis-acting regulatory element involved in the MeJA-responsiveness
LchiMYB166	953	958	TGACG-motif	cis-acting regulatory element involved in the MeJA-responsiveness
LchiMYB166	813	819	MYB
LchiMYB166	1039	1045	MYB
LchiMYB166	1187	1193	MYB
LchiMYB166	1479	1485	MYB
LchiMYB166	269	275	G-box	cis-acting regulatory element involved in light responsiveness
LchiMYB166	353	359	G-box	cis-acting regulatory element involved in light responsiveness
LchiMYB166	416	422	G-box	cis-acting regulatory element involved in light responsiveness
LchiMYB166	526	532	G-box	cis-acting regulatory element involved in light responsiveness
LchiMYB166	557	563	G-box	cis-acting regulatory element involved in light responsiveness
LchiMYB166	647	656	G-box	cis-acting regulatory element involved in light responsiveness
LchiMYB166	658	664	G-box	cis-acting regulatory element involved in light responsiveness
LchiMYB166	747	753	G-box	cis-acting regulatory element involved in light responsiveness
LchiMYB166	158	163	ABRE	cis-acting element involved in the abscisic acid responsiveness
LchiMYB166	258	267	ABRE	cis-acting element involved in the abscisic acid responsiveness
LchiMYB166	269	275	ABRE	cis-acting element involved in the abscisic acid responsiveness
LchiMYB166	270	275	ABRE	cis-acting element involved in the abscisic acid responsiveness
LchiMYB166	353	359	ABRE	cis-acting element involved in the abscisic acid responsiveness
LchiMYB166	354	359	ABRE	cis-acting element involved in the abscisic acid responsiveness
LchiMYB166	417	422	ABRE	cis-acting element involved in the abscisic acid responsiveness
LchiMYB166	526	532	ABRE	cis-acting element involved in the abscisic acid responsiveness
LchiMYB166	527	532	ABRE	cis-acting element involved in the abscisic acid responsiveness
LchiMYB166	557	563	ABRE	cis-acting element involved in the abscisic acid responsiveness
LchiMYB166	558	563	ABRE	cis-acting element involved in the abscisic acid responsiveness
LchiMYB166	656	665	ABRE	cis-acting element involved in the abscisic acid responsiveness
LchiMYB166	658	664	ABRE	cis-acting element involved in the abscisic acid responsiveness
LchiMYB166	659	664	ABRE	cis-acting element involved in the abscisic acid responsiveness
LchiMYB166	754	759	ABRE	cis-acting element involved in the abscisic acid responsiveness
LchiMYB167	571	583	G-box	cis-acting regulatory element involved in light responsiveness
LchiMYB167	573	585	G-box	cis-acting regulatory element involved in light responsiveness
LchiMYB167	586	595	G-box	cis-acting regulatory element involved in light responsiveness
LchiMYB167	1091	1097	G-box	cis-acting regulatory element involved in light responsiveness
LchiMYB167	1285	1291	G-box	cis-acting regulatory element involved in light responsiveness
LchiMYB167	1280	1285	ABRE	cis-acting element involved in the abscisic acid responsiveness
LchiMYB167	302	311	TCA-element	cis-acting element involved in salicylic acid responsiveness
LchiMYB167	688	696	WUN-motif
LchiMYB167	67	73	LTR	cis-acting element involved in low-temperature responsiveness
LchiMYB167	398	404	MYB
LchiMYB167	971	977	MYB
LchiMYB167	416	422	MBS	MYB binding site involved in drought-inducibility
LchiMYB167	1019	1025	ARE	cis-acting regulatory element essential for the anaerobic induction
LchiMYB167	1101	1107	ARE	cis-acting regulatory element essential for the anaerobic induction
LchiMYB167	1477	1483	ARE	cis-acting regulatory element essential for the anaerobic induction
LchiMYB167	877	884	P-box	gibberellin-responsive element
LchiMYB167	412	418	CAT-box	cis-acting regulatory element related to meristem expression
LchiMYB168	235	241	Box 4	part of a conserved DNA module involved in light responsiveness
LchiMYB168	274	280	Box 4	part of a conserved DNA module involved in light responsiveness
LchiMYB168	1139	1145	G-box	cis-acting regulatory element involved in light responsiveness
LchiMYB168	1162	1168	G-box	cis-acting regulatory element involved in light responsiveness
LchiMYB168	1287	1293	G-box	cis-acting regulatory element involved in light responsiveness
LchiMYB168	1420	1426	G-box	cis-acting regulatory element involved in light responsiveness
LchiMYB168	1426	1432	G-box	cis-acting regulatory element involved in light responsiveness
LchiMYB168	1139	1145	ABRE	cis-acting element involved in the abscisic acid responsiveness
LchiMYB168	1146	1151	ABRE	cis-acting element involved in the abscisic acid responsiveness
LchiMYB168	1157	1166	ABRE	cis-acting element involved in the abscisic acid responsiveness
LchiMYB168	1162	1168	ABRE	cis-acting element involved in the abscisic acid responsiveness
LchiMYB168	1169	1174	ABRE	cis-acting element involved in the abscisic acid responsiveness
LchiMYB168	1418	1428	ABRE	cis-acting element involved in the abscisic acid responsiveness
LchiMYB168	1421	1426	ABRE	cis-acting element involved in the abscisic acid responsiveness
LchiMYB168	1421	1426	ABRE	cis-acting element involved in the abscisic acid responsiveness
LchiMYB168	1149	1154	TGACG-motif	cis-acting regulatory element involved in the MeJA-responsiveness
LchiMYB168	59	65	MYB
LchiMYB168	97	103	MYB
LchiMYB168	1405	1411	MYB
LchiMYB168	1144	1149	CGTCA-motif	cis-acting regulatory element involved in the MeJA-responsiveness
LchiMYB168	263	269	MBS	MYB binding site involved in drought-inducibility
LchiMYB168	50	57	GT1-motif	light responsive element
LchiMYB168	52	58	GT1-motif	light responsive element
LchiMYB168	576	582	GT1-motif	light responsive element
LchiMYB168	1412	1418	GT1-motif	light responsive element
LchiMYB168	989	995	CAT-box	cis-acting regulatory element related to meristem expression
LchiMYB169	1047	1053	G-box	cis-acting regulatory element involved in light responsiveness
LchiMYB169	1418	1424	G-box	cis-acting regulatory element involved in light responsiveness
LchiMYB169	635	644	TCA-element	cis-acting element involved in salicylic acid responsiveness
LchiMYB169	1048	1053	ABRE	cis-acting element involved in the abscisic acid responsiveness
LchiMYB169	1413	1418	ABRE	cis-acting element involved in the abscisic acid responsiveness
LchiMYB169	1415	1420	TGACG-motif	cis-acting regulatory element involved in the MeJA-responsiveness
LchiMYB169	845	851	Sp1	light responsive element
LchiMYB169	1378	1384	LTR	cis-acting element involved in low-temperature responsiveness
LchiMYB169	116	122	MYB
LchiMYB169	409	415	MYB
LchiMYB169	726	732	MYB
LchiMYB169	971	977	MYB
LchiMYB169	1125	1131	MYB
LchiMYB169	1397	1403	MYB
LchiMYB169	1420	1425	CGTCA-motif	cis-acting regulatory element involved in the MeJA-responsiveness
LchiMYB169	410	416	ARE	cis-acting regulatory element essential for the anaerobic induction
LchiMYB169	1132	1139	GT1-motif	light responsive element
LchiMYB169	1281	1287	GT1-motif	light responsive element
LchiMYB169	1404	1410	GT1-motif	light responsive element
LchiMYB20	1217	1223	CAT-box	cis-acting regulatory element related to meristem expression
LchiMYB20	351	358	P-box	gibberellin-responsive element
LchiMYB20	904	910	ARE	cis-acting regulatory element essential for the anaerobic induction
LchiMYB20	1158	1164	ARE	cis-acting regulatory element essential for the anaerobic induction
LchiMYB20	1004	1010	MBS	MYB binding site involved in drought-inducibility
LchiMYB20	207	216	O2-site	cis-acting regulatory element involved in zein metabolism regulation
LchiMYB20	649	658	O2-site	cis-acting regulatory element involved in zein metabolism regulation
LchiMYB20	986	992	CCAAT-box	MYBHv1 binding site
LchiMYB20	708	713	CGTCA-motif	cis-acting regulatory element involved in the MeJA-responsiveness
LchiMYB20	1430	1435	CGTCA-motif	cis-acting regulatory element involved in the MeJA-responsiveness
LchiMYB20	1301	1310	TC-rich repeats	cis-acting element involved in defense and stress responsiveness
LchiMYB20	205	211	MYB
LchiMYB20	534	540	MYB
LchiMYB20	929	935	MYB
LchiMYB20	713	718	TGACG-motif	cis-acting regulatory element involved in the MeJA-responsiveness
LchiMYB20	1425	1430	TGACG-motif	cis-acting regulatory element involved in the MeJA-responsiveness
LchiMYB20	1383	1392	ABRE	cis-acting element involved in the abscisic acid responsiveness
LchiMYB20	1379	1385	ABRE	cis-acting element involved in the abscisic acid responsiveness
LchiMYB20	1386	1391	ABRE	cis-acting element involved in the abscisic acid responsiveness
LchiMYB20	1371	1382	G-box	cis-acting regulatory element involved in light responsiveness
LchiMYB20	1374	1383	G-box	cis-acting regulatory element involved in light responsiveness
LchiMYB20	1379	1385	G-box	cis-acting regulatory element involved in light responsiveness
LchiMYB173	153	160	P-box	gibberellin-responsive element
LchiMYB173	511	517	CAT-box	cis-acting regulatory element related to meristem expression
LchiMYB173	889	895	CAT-box	cis-acting regulatory element related to meristem expression
LchiMYB173	41	47	ARE	cis-acting regulatory element essential for the anaerobic induction
LchiMYB173	185	191	ARE	cis-acting regulatory element essential for the anaerobic induction
LchiMYB173	608	614	MBS	MYB binding site involved in drought-inducibility
LchiMYB173	880	885	CGTCA-motif	cis-acting regulatory element involved in the MeJA-responsiveness
LchiMYB173	891	896	CGTCA-motif	cis-acting regulatory element involved in the MeJA-responsiveness
LchiMYB173	66	72	MYB
LchiMYB173	697	703	MYB
LchiMYB173	1051	1060	TC-rich repeats	cis-acting element involved in defense and stress responsiveness
LchiMYB173	182	188	LTR	cis-acting element involved in low-temperature responsiveness
LchiMYB173	1474	1480	LTR	cis-acting element involved in low-temperature responsiveness
LchiMYB173	885	890	TGACG-motif	cis-acting regulatory element involved in the MeJA-responsiveness
LchiMYB173	896	901	TGACG-motif	cis-acting regulatory element involved in the MeJA-responsiveness
LchiMYB173	238	244	Box 4	part of a conserved DNA module involved in light responsiveness
LchiMYB173	857	866	G-box	cis-acting regulatory element involved in light responsiveness
LchiMYB174	1468	1473	CGTCA-motif	cis-acting regulatory element involved in the MeJA-responsiveness
LchiMYB174	961	970	O2-site	cis-acting regulatory element involved in zein metabolism regulation
LchiMYB174	569	575	CCAAT-box	MYBHv1 binding site
LchiMYB174	943	949	CCAAT-box	MYBHv1 binding site
LchiMYB174	514	520	ARE	cis-acting regulatory element essential for the anaerobic induction
LchiMYB174	586	592	ARE	cis-acting regulatory element essential for the anaerobic induction
LchiMYB174	609	615	ARE	cis-acting regulatory element essential for the anaerobic induction
LchiMYB174	277	283	CAT-box	cis-acting regulatory element related to meristem expression
LchiMYB174	1073	1079	CAT-box	cis-acting regulatory element related to meristem expression
LchiMYB174	646	652	Box 4	part of a conserved DNA module involved in light responsiveness
LchiMYB174	405	411	G-box	cis-acting regulatory element involved in light responsiveness
LchiMYB174	1138	1143	ABRE	cis-acting element involved in the abscisic acid responsiveness
LchiMYB174	1463	1468	TGACG-motif	cis-acting regulatory element involved in the MeJA-responsiveness
LchiMYB174	1397	1403	MYB
LchiMYB174	821	830	TC-rich repeats	cis-acting element involved in defense and stress responsiveness
LchiMYB174	1023	1033	TC-rich repeats	cis-acting element involved in defense and stress responsiveness
LchiMYB175	137	143	ARE	cis-acting regulatory element essential for the anaerobic induction
LchiMYB175	543	549	ARE	cis-acting regulatory element essential for the anaerobic induction
LchiMYB175	963	969	ARE	cis-acting regulatory element essential for the anaerobic induction
LchiMYB175	118	124	CCAAT-box	MYBHv1 binding site
LchiMYB175	1073	1078	CGTCA-motif	cis-acting regulatory element involved in the MeJA-responsiveness
LchiMYB175	779	785	MBS	MYB binding site involved in drought-inducibility
LchiMYB175	810	816	MBS	MYB binding site involved in drought-inducibility
LchiMYB175	1078	1083	TGACG-motif	cis-acting regulatory element involved in the MeJA-responsiveness
LchiMYB175	1163	1172	WUN-motif	wound-responsive element
LchiMYB175	1405	1413	WUN-motif
LchiMYB175	33	39	MYB
LchiMYB175	935	941	MYB
LchiMYB175	279	285	G-box	cis-acting regulatory element involved in light responsiveness
LchiMYB175	280	285	ABRE	cis-acting element involved in the abscisic acid responsiveness
LchiMYB176	244	250	ABRE	cis-acting element involved in the abscisic acid responsiveness
LchiMYB176	245	250	ABRE	cis-acting element involved in the abscisic acid responsiveness
LchiMYB176	269	274	ABRE	cis-acting element involved in the abscisic acid responsiveness
LchiMYB176	1053	1058	ABRE	cis-acting element involved in the abscisic acid responsiveness
LchiMYB176	244	250	G-box	cis-acting regulatory element involved in light responsiveness
LchiMYB176	274	280	G-box	cis-acting regulatory element involved in light responsiveness
LchiMYB176	1052	1058	G-box	cis-acting regulatory element involved in light responsiveness
LchiMYB176	94	100	MYB
LchiMYB176	532	538	MYB
LchiMYB176	639	645	MYB
LchiMYB176	1448	1454	MYB
LchiMYB176	895	901	LTR	cis-acting element involved in low-temperature responsiveness
LchiMYB176	1162	1168	LTR	cis-acting element involved in low-temperature responsiveness
LchiMYB176	1486	1492	LTR	cis-acting element involved in low-temperature responsiveness
LchiMYB176	274	279	TGACG-motif	cis-acting regulatory element involved in the MeJA-responsiveness
LchiMYB176	704	709	TGACG-motif	cis-acting regulatory element involved in the MeJA-responsiveness
LchiMYB176	974	979	TGACG-motif	cis-acting regulatory element involved in the MeJA-responsiveness
LchiMYB176	530	536	MBS	MYB binding site involved in drought-inducibility
LchiMYB176	279	284	CGTCA-motif	cis-acting regulatory element involved in the MeJA-responsiveness
LchiMYB176	709	714	CGTCA-motif	cis-acting regulatory element involved in the MeJA-responsiveness
LchiMYB176	969	974	CGTCA-motif	cis-acting regulatory element involved in the MeJA-responsiveness
LchiMYB176	260	269	O2-site	cis-acting regulatory element involved in zein metabolism regulation
LchiMYB176	277	286	O2-site	cis-acting regulatory element involved in zein metabolism regulation
LchiMYB176	128	134	CCAAT-box	MYBHv1 binding site
LchiMYB176	158	164	CCAAT-box	MYBHv1 binding site
LchiMYB176	936	942	CCAAT-box	MYBHv1 binding site
LchiMYB177	140	146	MBS	MYB binding site involved in drought-inducibility
LchiMYB177	422	428	MBS	MYB binding site involved in drought-inducibility
LchiMYB177	613	621	O2-site	cis-acting regulatory element involved in zein metabolism regulation
LchiMYB177	1064	1073	O2-site	cis-acting regulatory element involved in zein metabolism regulation
LchiMYB177	16	22	CCAAT-box	MYBHv1 binding site
LchiMYB177	437	443	CCAAT-box	MYBHv1 binding site
LchiMYB177	47	54	P-box	gibberellin-responsive element
LchiMYB177	483	489	CAT-box	cis-acting regulatory element related to meristem expression
LchiMYB177	694	700	CAT-box	cis-acting regulatory element related to meristem expression
LchiMYB177	120	126	GT1-motif	light responsive element
LchiMYB177	456	462	GT1-motif	light responsive element
LchiMYB177	316	325	ABRE	cis-acting element involved in the abscisic acid responsiveness
LchiMYB177	318	324	ABRE	cis-acting element involved in the abscisic acid responsiveness
LchiMYB177	319	324	ABRE	cis-acting element involved in the abscisic acid responsiveness
LchiMYB177	881	886	ABRE	cis-acting element involved in the abscisic acid responsiveness
LchiMYB177	699	708	TCA-element	cis-acting element involved in salicylic acid responsiveness
LchiMYB177	307	316	G-box	cis-acting regulatory element involved in light responsiveness
LchiMYB177	317	326	G-box	cis-acting regulatory element involved in light responsiveness
LchiMYB177	318	324	G-box	cis-acting regulatory element involved in light responsiveness
LchiMYB177	886	892	G-box	cis-acting regulatory element involved in light responsiveness
LchiMYB177	1214	1220	MYB
LchiMYB178	326	335	TC-rich repeats	cis-acting element involved in defense and stress responsiveness
LchiMYB178	751	757	MYB
LchiMYB178	829	835	MYB
LchiMYB178	1317	1323	MYB
LchiMYB178	1316	1321	ABRE	cis-acting element involved in the abscisic acid responsiveness
LchiMYB178	429	435	ARE	cis-acting regulatory element essential for the anaerobic induction
LchiMYB178	527	533	GT1-motif	light responsive element
LchiMYB178	523	529	GT1-motif	light responsive element
LchiMYB178	1107	1113	MBS	MYB binding site involved in drought-inducibility
LchiMYB178	468	477	O2-site	cis-acting regulatory element involved in zein metabolism regulation
LchiMYB26	42	47	TGACG-motif	cis-acting regulatory element involved in the MeJA-responsiveness
LchiMYB26	472	477	TGACG-motif	cis-acting regulatory element involved in the MeJA-responsiveness
LchiMYB26	1069	1075	Sp1	light responsive element
LchiMYB26	1046	1052	LTR	cis-acting element involved in low-temperature responsiveness
LchiMYB26	79	85	MYB
LchiMYB26	417	423	MYB
LchiMYB26	606	612	MYB
LchiMYB26	930	936	MYB
LchiMYB26	1147	1153	MYB
LchiMYB26	1470	1476	MYB
LchiMYB26	250	259	TC-rich repeats	cis-acting element involved in defense and stress responsiveness
LchiMYB26	905	911	Box 4	part of a conserved DNA module involved in light responsiveness
LchiMYB26	301	307	ARE	cis-acting regulatory element essential for the anaerobic induction
LchiMYB26	421	427	ARE	cis-acting regulatory element essential for the anaerobic induction
LchiMYB26	533	539	ARE	cis-acting regulatory element essential for the anaerobic induction
LchiMYB26	1407	1413	ARE	cis-acting regulatory element essential for the anaerobic induction
LchiMYB26	209	215	GT1-motif	light responsive element
LchiMYB26	789	795	GT1-motif	light responsive element
LchiMYB26	1215	1222	P-box	gibberellin-responsive element
LchiMYB26	1238	1245	P-box	gibberellin-responsive element
LchiMYB26	37	42	CGTCA-motif	cis-acting regulatory element involved in the MeJA-responsiveness
LchiMYB26	467	472	CGTCA-motif	cis-acting regulatory element involved in the MeJA-responsiveness
LchiMYB26	286	292	MBS	MYB binding site involved in drought-inducibility
LchiMYB26	1080	1086	MBS	MYB binding site involved in drought-inducibility
LchiMYB40	32	38	ARE	cis-acting regulatory element essential for the anaerobic induction
LchiMYB40	868	874	ARE	cis-acting regulatory element essential for the anaerobic induction
LchiMYB40	996	1002	CCAAT-box	MYBHv1 binding site
LchiMYB40	1061	1067	CCAAT-box	MYBHv1 binding site
LchiMYB40	59	64	CGTCA-motif	cis-acting regulatory element involved in the MeJA-responsiveness
LchiMYB40	299	304	CGTCA-motif	cis-acting regulatory element involved in the MeJA-responsiveness
LchiMYB40	577	582	CGTCA-motif	cis-acting regulatory element involved in the MeJA-responsiveness
LchiMYB40	308	314	MBS	MYB binding site involved in drought-inducibility
LchiMYB40	1101	1107	MBS	MYB binding site involved in drought-inducibility
LchiMYB40	54	59	TGACG-motif	cis-acting regulatory element involved in the MeJA-responsiveness
LchiMYB40	294	299	TGACG-motif	cis-acting regulatory element involved in the MeJA-responsiveness
LchiMYB40	582	587	TGACG-motif	cis-acting regulatory element involved in the MeJA-responsiveness
LchiMYB40	244	250	MYB
LchiMYB40	1247	1256	TC-rich repeats	cis-acting element involved in defense and stress responsiveness
LchiMYB40	40	46	G-box	cis-acting regulatory element involved in light responsiveness
LchiMYB40	57	63	G-box	cis-acting regulatory element involved in light responsiveness
LchiMYB40	460	468	G-box	cis-acting regulatory element involved in light responsiveness
LchiMYB40	455	461	G-box	cis-acting regulatory element involved in light responsiveness
LchiMYB40	1348	1354	G-box	cis-acting regulatory element involved in light responsiveness
LchiMYB40	940	949	TCA-element	cis-acting element involved in salicylic acid responsiveness
LchiMYB40	52	57	ABRE	cis-acting element involved in the abscisic acid responsiveness
LchiMYB40	456	461	ABRE	cis-acting element involved in the abscisic acid responsiveness
LchiMYB40	1237	1242	ABRE	cis-acting element involved in the abscisic acid responsiveness
LchiMYB41	28	35	GT1-motif	light responsive element
LchiMYB41	30	36	GT1-motif	light responsive element
LchiMYB41	27	33	ARE	cis-acting regulatory element essential for the anaerobic induction
LchiMYB41	733	739	ARE	cis-acting regulatory element essential for the anaerobic induction
LchiMYB41	1263	1270	P-box	gibberellin-responsive element
LchiMYB41	1197	1202	CGTCA-motif	cis-acting regulatory element involved in the MeJA-responsiveness
LchiMYB41	984	990	CCAAT-box	MYBHv1 binding site
LchiMYB41	442	451	WUN-motif
LchiMYB41	1192	1197	TGACG-motif	cis-acting regulatory element involved in the MeJA-responsiveness
LchiMYB41	37	43	MYB
LchiMYB41	420	426	MYB
LchiMYB41	911	920	G-box	cis-acting regulatory element involved in light responsiveness
LchiMYB41	922	928	G-box	cis-acting regulatory element involved in light responsiveness
LchiMYB41	1305	1311	G-box	cis-acting regulatory element involved in light responsiveness
LchiMYB41	1475	1481	G-box	cis-acting regulatory element involved in light responsiveness
LchiMYB41	923	928	ABRE	cis-acting element involved in the abscisic acid responsiveness
LchiMYB41	1301	1309	ABRE	cis-acting element involved in the abscisic acid responsiveness
LchiMYB41	1306	1311	ABRE	cis-acting element involved in the abscisic acid responsiveness
LchiMYB41	1476	1481	ABRE	cis-acting element involved in the abscisic acid responsiveness
LchiMYB5	417	423	MYB
LchiMYB5	1020	1026	MYB
LchiMYB5	1089	1095	MYB
LchiMYB5	1124	1130	MYB
LchiMYB5	389	396	GT1-motif	light responsive element
LchiMYB5	391	397	GT1-motif	light responsive element
LchiMYB5	366	372	ARE	cis-acting regulatory element essential for the anaerobic induction
LchiMYB5	435	441	ARE	cis-acting regulatory element essential for the anaerobic induction
LchiMYB5	627	633	ARE	cis-acting regulatory element essential for the anaerobic induction
LchiMYB5	1240	1247	ABRE	cis-acting element involved in the abscisic acid responsiveness
LchiMYB5	521	530	TCA-element	cis-acting element involved in salicylic acid responsiveness
LchiMYB5	607	616	TCA-element	cis-acting element involved in salicylic acid responsiveness
LchiMYB5	289	295	Box 4	part of a conserved DNA module involved in light responsiveness
LchiMYB55	1240	1247	P-box	gibberellin-responsive element
LchiMYB55	1436	1441	CGTCA-motif	cis-acting regulatory element involved in the MeJA-responsiveness
LchiMYB55	1486	1491	CGTCA-motif	cis-acting regulatory element involved in the MeJA-responsiveness
LchiMYB55	111	117	CCAAT-box	MYBHv1 binding site
LchiMYB55	494	500	MYB
LchiMYB55	962	968	MYB
LchiMYB55	1346	1352	LTR	cis-acting element involved in low-temperature responsiveness
LchiMYB55	1441	1446	TGACG-motif	cis-acting regulatory element involved in the MeJA-responsiveness
LchiMYB55	1481	1486	TGACG-motif	cis-acting regulatory element involved in the MeJA-responsiveness
LchiMYB55	251	256	ABRE	cis-acting element involved in the abscisic acid responsiveness
LchiMYB55	632	638	Box 4	part of a conserved DNA module involved in light responsiveness
LchiMYB59	918	924	LTR	cis-acting element involved in low-temperature responsiveness
LchiMYB59	2	7	TGACG-motif	cis-acting regulatory element involved in the MeJA-responsiveness
LchiMYB59	979	985	MYB
LchiMYB59	1026	1032	MYB
LchiMYB59	1266	1272	MYB
LchiMYB59	1434	1440	MYB
LchiMYB59	1270	1276	Box 4	part of a conserved DNA module involved in light responsiveness
LchiMYB59	488	496	G-box	cis-acting regulatory element involved in light responsiveness
LchiMYB59	489	495	G-box	cis-acting regulatory element involved in light responsiveness
LchiMYB59	435	440	ABRE	cis-acting element involved in the abscisic acid responsiveness
LchiMYB59	489	495	ABRE	cis-acting element involved in the abscisic acid responsiveness
LchiMYB59	490	495	ABRE	cis-acting element involved in the abscisic acid responsiveness
LchiMYB59	493	498	ABRE	cis-acting element involved in the abscisic acid responsiveness
LchiMYB59	798	807	TCA-element	cis-acting element involved in salicylic acid responsiveness
LchiMYB59	1440	1446	ARE	cis-acting regulatory element essential for the anaerobic induction
LchiMYB59	-3	2	CGTCA-motif	cis-acting regulatory element involved in the MeJA-responsiveness
LchiMYB59	1179	1188	O2-site	cis-acting regulatory element involved in zein metabolism regulation
LchiMYB59	684	690	CCAAT-box	MYBHv1 binding site
LchiMYB59	888	894	CCAAT-box	MYBHv1 binding site
LchiMYB59	214	220	MBS	MYB binding site involved in drought-inducibility
LchiMYB60	501	507	CAT-box	cis-acting regulatory element related to meristem expression
LchiMYB60	537	543	CAT-box	cis-acting regulatory element related to meristem expression
LchiMYB60	1482	1488	ARE	cis-acting regulatory element essential for the anaerobic induction
LchiMYB60	558	563	CGTCA-motif	cis-acting regulatory element involved in the MeJA-responsiveness
LchiMYB60	1473	1478	CGTCA-motif	cis-acting regulatory element involved in the MeJA-responsiveness
LchiMYB60	214	220	CCAAT-box	MYBHv1 binding site
LchiMYB60	304	310	MYB
LchiMYB60	563	568	TGACG-motif	cis-acting regulatory element involved in the MeJA-responsiveness
LchiMYB60	1468	1473	TGACG-motif	cis-acting regulatory element involved in the MeJA-responsiveness
LchiMYB60	578	588	ABRE	cis-acting element involved in the abscisic acid responsiveness
LchiMYB60	581	586	ABRE	cis-acting element involved in the abscisic acid responsiveness
LchiMYB60	957	966	TCA-element	cis-acting element involved in salicylic acid responsiveness
LchiMYB60	1078	1087	TCA-element	cis-acting element involved in salicylic acid responsiveness
LchiMYB60	886	892	Box 4	part of a conserved DNA module involved in light responsiveness
LchiMYB60	1040	1046	Box 4	part of a conserved DNA module involved in light responsiveness
LchiMYB61	990	996	CCAAT-box	MYBHv1 binding site
LchiMYB61	779	784	CGTCA-motif	cis-acting regulatory element involved in the MeJA-responsiveness
LchiMYB61	774	779	TGACG-motif	cis-acting regulatory element involved in the MeJA-responsiveness
LchiMYB61	1356	1365	WUN-motif
LchiMYB61	104	110	MYB
LchiMYB61	180	186	MYB
LchiMYB61	516	522	MYB
LchiMYB61	1300	1306	MYB
LchiMYB61	1383	1389	MYB
LchiMYB61	1477	1483	MYB
LchiMYB61	777	783	G-box	cis-acting regulatory element involved in light responsiveness
LchiMYB61	772	777	ABRE	cis-acting element involved in the abscisic acid responsiveness
LchiMYB62	896	902	G-box	cis-acting regulatory element involved in light responsiveness
LchiMYB62	1274	1282	G-box	cis-acting regulatory element involved in light responsiveness
LchiMYB62	1277	1283	G-box	cis-acting regulatory element involved in light responsiveness
LchiMYB62	315	320	ABRE	cis-acting element involved in the abscisic acid responsiveness
LchiMYB62	781	790	ABRE	cis-acting element involved in the abscisic acid responsiveness
LchiMYB62	897	902	ABRE	cis-acting element involved in the abscisic acid responsiveness
LchiMYB62	1272	1281	ABRE	cis-acting element involved in the abscisic acid responsiveness
LchiMYB62	1277	1283	ABRE	cis-acting element involved in the abscisic acid responsiveness
LchiMYB62	1284	1289	ABRE	cis-acting element involved in the abscisic acid responsiveness
LchiMYB62	1118	1123	TGACG-motif	cis-acting regulatory element involved in the MeJA-responsiveness
LchiMYB62	250	256	MYB
LchiMYB62	1116	1125	O2-site	cis-acting regulatory element involved in zein metabolism regulation
LchiMYB62	1226	1235	O2-site	cis-acting regulatory element involved in zein metabolism regulation
LchiMYB62	800	806	CCAAT-box	MYBHv1 binding site
LchiMYB62	1113	1118	CGTCA-motif	cis-acting regulatory element involved in the MeJA-responsiveness
LchiMYB62	707	713	MBS	MYB binding site involved in drought-inducibility
LchiMYB62	1336	1342	ARE	cis-acting regulatory element essential for the anaerobic induction
LchiMYB68	130	136	MBS	MYB binding site involved in drought-inducibility
LchiMYB68	844	850	MBS	MYB binding site involved in drought-inducibility
LchiMYB68	512	518	CCAAT-box	MYBHv1 binding site
LchiMYB68	1396	1402	CCAAT-box	MYBHv1 binding site
LchiMYB68	676	681	CGTCA-motif	cis-acting regulatory element involved in the MeJA-responsiveness
LchiMYB68	314	320	ARE	cis-acting regulatory element essential for the anaerobic induction
LchiMYB68	1412	1418	G-box	cis-acting regulatory element involved in light responsiveness
LchiMYB68	62	68	MYB
LchiMYB68	776	782	MYB
LchiMYB68	1227	1233	MYB
LchiMYB68	681	686	TGACG-motif	cis-acting regulatory element involved in the MeJA-responsiveness
LchiMYB69	1337	1345	O2-site	cis-acting regulatory element involved in zein metabolism regulation
LchiMYB69	172	178	MBS	MYB binding site involved in drought-inducibility
LchiMYB69	189	195	LTR	cis-acting element involved in low-temperature responsiveness
LchiMYB69	355	361	LTR	cis-acting element involved in low-temperature responsiveness
LchiMYB69	32	38	MYB
LchiMYB69	94	100	MYB
LchiMYB69	600	606	MYB
LchiMYB69	756	762	MYB
LchiMYB69	132	138	Box 4	part of a conserved DNA module involved in light responsiveness
LchiMYB69	423	431	G-box	cis-acting regulatory element involved in light responsiveness
LchiMYB69	424	430	G-box	cis-acting regulatory element involved in light responsiveness
LchiMYB69	443	449	G-box	cis-acting regulatory element involved in light responsiveness
LchiMYB69	424	430	ABRE	cis-acting element involved in the abscisic acid responsiveness
LchiMYB69	425	430	ABRE	cis-acting element involved in the abscisic acid responsiveness
LchiMYB69	443	449	ABRE	cis-acting element involved in the abscisic acid responsiveness
LchiMYB69	444	449	ABRE	cis-acting element involved in the abscisic acid responsiveness
LchiMYB70	426	435	WUN-motif
LchiMYB70	244	253	TC-rich repeats	cis-acting element involved in defense and stress responsiveness
LchiMYB70	769	778	TC-rich repeats	cis-acting element involved in defense and stress responsiveness
LchiMYB70	1286	1295	TC-rich repeats	cis-acting element involved in defense and stress responsiveness
LchiMYB70	163	169	MYB
LchiMYB70	503	509	MYB
LchiMYB70	628	634	MYB
LchiMYB70	1105	1111	MYB
LchiMYB70	311	317	Box 4	part of a conserved DNA module involved in light responsiveness
LchiMYB70	315	321	Box 4	part of a conserved DNA module involved in light responsiveness
LchiMYB70	1239	1245	Box 4	part of a conserved DNA module involved in light responsiveness
LchiMYB70	145	154	ABRE	cis-acting element involved in the abscisic acid responsiveness
LchiMYB70	555	560	ABRE	cis-acting element involved in the abscisic acid responsiveness
LchiMYB70	1098	1104	GT1-motif	light responsive element
LchiMYB70	66	72	ARE	cis-acting regulatory element essential for the anaerobic induction
LchiMYB70	340	346	ARE	cis-acting regulatory element essential for the anaerobic induction
LchiMYB70	367	373	ARE	cis-acting regulatory element essential for the anaerobic induction
LchiMYB70	495	501	ARE	cis-acting regulatory element essential for the anaerobic induction
LchiMYB70	1460	1466	ARE	cis-acting regulatory element essential for the anaerobic induction
LchiMYB70	1388	1394	CCAAT-box	MYBHv1 binding site
LchiMYB70	932	938	MBS	MYB binding site involved in drought-inducibility
LchiMYB81	36	42	Box 4	part of a conserved DNA module involved in light responsiveness
LchiMYB81	78	84	Box 4	part of a conserved DNA module involved in light responsiveness
LchiMYB81	1288	1294	G-box	cis-acting regulatory element involved in light responsiveness
LchiMYB81	1289	1295	G-box	cis-acting regulatory element involved in light responsiveness
LchiMYB81	1317	1325	G-box	cis-acting regulatory element involved in light responsiveness
LchiMYB81	1320	1326	G-box	cis-acting regulatory element involved in light responsiveness
LchiMYB81	585	590	ABRE	cis-acting element involved in the abscisic acid responsiveness
LchiMYB81	1282	1292	ABRE	cis-acting element involved in the abscisic acid responsiveness
LchiMYB81	1275	1285	ABRE	cis-acting element involved in the abscisic acid responsiveness
LchiMYB81	1289	1294	ABRE	cis-acting element involved in the abscisic acid responsiveness
LchiMYB81	1284	1293	ABRE	cis-acting element involved in the abscisic acid responsiveness
LchiMYB81	1289	1295	ABRE	cis-acting element involved in the abscisic acid responsiveness
LchiMYB81	1296	1301	ABRE	cis-acting element involved in the abscisic acid responsiveness
LchiMYB81	1308	1318	ABRE	cis-acting element involved in the abscisic acid responsiveness
LchiMYB81	1311	1316	ABRE	cis-acting element involved in the abscisic acid responsiveness
LchiMYB81	1315	1324	ABRE	cis-acting element involved in the abscisic acid responsiveness
LchiMYB81	1320	1326	ABRE	cis-acting element involved in the abscisic acid responsiveness
LchiMYB81	1327	1332	ABRE	cis-acting element involved in the abscisic acid responsiveness
LchiMYB81	241	250	WUN-motif
LchiMYB81	792	801	WUN-motif
LchiMYB81	480	486	Sp1	light responsive element
LchiMYB81	501	506	TGACG-motif	cis-acting regulatory element involved in the MeJA-responsiveness
LchiMYB81	1043	1048	TGACG-motif	cis-acting regulatory element involved in the MeJA-responsiveness
LchiMYB81	219	225	MYB
LchiMYB81	285	291	MYB
LchiMYB81	496	501	CGTCA-motif	cis-acting regulatory element involved in the MeJA-responsiveness
LchiMYB81	1038	1043	CGTCA-motif	cis-acting regulatory element involved in the MeJA-responsiveness
LchiMYB81	685	691	CCAAT-box	MYBHv1 binding site
LchiMYB81	811	817	CCAAT-box	MYBHv1 binding site
LchiMYB81	1263	1272	O2-site	cis-acting regulatory element involved in zein metabolism regulation
LchiMYB81	539	545	MBS	MYB binding site involved in drought-inducibility
LchiMYB81	1220	1229	GT1-motif	light responsive element
LchiMYB81	1374	1380	ARE	cis-acting regulatory element essential for the anaerobic induction
LchiMYB81	1243	1250	P-box	gibberellin-responsive element
LchiMYB83	516	522	G-box	cis-acting regulatory element involved in light responsiveness
LchiMYB83	757	763	G-box	cis-acting regulatory element involved in light responsiveness
LchiMYB83	871	879	G-box	cis-acting regulatory element involved in light responsiveness
LchiMYB83	874	880	G-box	cis-acting regulatory element involved in light responsiveness
LchiMYB83	1011	1017	G-box	cis-acting regulatory element involved in light responsiveness
LchiMYB83	517	522	ABRE	cis-acting element involved in the abscisic acid responsiveness
LchiMYB83	874	880	ABRE	cis-acting element involved in the abscisic acid responsiveness
LchiMYB83	881	886	ABRE	cis-acting element involved in the abscisic acid responsiveness
LchiMYB83	1011	1017	ABRE	cis-acting element involved in the abscisic acid responsiveness
LchiMYB83	1018	1023	ABRE	cis-acting element involved in the abscisic acid responsiveness
LchiMYB83	209	214	TGACG-motif	cis-acting regulatory element involved in the MeJA-responsiveness
LchiMYB83	590	595	TGACG-motif	cis-acting regulatory element involved in the MeJA-responsiveness
LchiMYB83	1233	1239	Sp1	light responsive element
LchiMYB83	1383	1389	LTR	cis-acting element involved in low-temperature responsiveness
LchiMYB83	544	550	MYB
LchiMYB83	743	749	MYB
LchiMYB83	1407	1413	MYB
LchiMYB83	212	218	CCAAT-box	MYBHv1 binding site
LchiMYB83	346	352	CCAAT-box	MYBHv1 binding site
LchiMYB83	204	209	CGTCA-motif	cis-acting regulatory element involved in the MeJA-responsiveness
LchiMYB83	595	600	CGTCA-motif	cis-acting regulatory element involved in the MeJA-responsiveness
LchiMYB83	973	979	ARE	cis-acting regulatory element essential for the anaerobic induction
LchiMYB83	1290	1296	ARE	cis-acting regulatory element essential for the anaerobic induction
LchiMYB83	705	711	CAT-box	cis-acting regulatory element related to meristem expression
LchiMYB83	976	982	CAT-box	cis-acting regulatory element related to meristem expression
LchiMYB84	1118	1124	GT1-motif	light responsive element
LchiMYB84	154	160	CAT-box	cis-acting regulatory element related to meristem expression
LchiMYB84	487	496	O2-site	cis-acting regulatory element involved in zein metabolism regulation
LchiMYB84	1355	1361	Sp1	light responsive element
LchiMYB84	16	22	MYB
LchiMYB84	860	866	MYB
LchiMYB84	980	986	MYB
LchiMYB84	1125	1131	MYB
LchiMYB84	384	390	G-box	cis-acting regulatory element involved in light responsiveness
LchiMYB84	1354	1363	ABRE	cis-acting element involved in the abscisic acid responsiveness
LchiMYB85	90	98	WUN-motif
LchiMYB85	178	184	MYB
LchiMYB85	1022	1028	MYB
LchiMYB85	1142	1148	MYB
LchiMYB85	1287	1293	MYB
LchiMYB85	546	552	G-box	cis-acting regulatory element involved in light responsiveness
LchiMYB85	1280	1286	GT1-motif	light responsive element
LchiMYB85	316	322	CAT-box	cis-acting regulatory element related to meristem expression
LchiMYB85	649	658	O2-site	cis-acting regulatory element involved in zein metabolism regulation
LchiMYB1	780	789	TC-rich repeats	cis-acting element involved in defense and stress responsiveness
LchiMYB1	1004	1013	TC-rich repeats	cis-acting element involved in defense and stress responsiveness
LchiMYB1	479	485	MBS	MYB binding site involved in drought-inducibility
LchiMYB1	597	603	CCAAT-box	MYBHv1 binding site
LchiMYB1	1389	1395	CCAAT-box	MYBHv1 binding site
LchiMYB1	190	196	MYB
LchiMYB1	252	258	MYB
LchiMYB1	1321	1327	MYB
LchiMYB1	269	276	P-box	gibberellin-responsive element
LchiMYB1	798	805	P-box	gibberellin-responsive element
LchiMYB1	1462	1469	P-box	gibberellin-responsive element
LchiMYB1	548	557	O2-site	cis-acting regulatory element involved in zein metabolism regulation
LchiMYB1	1144	1150	G-box	cis-acting regulatory element involved in light responsiveness
LchiMYB1	1168	1174	G-box	cis-acting regulatory element involved in light responsiveness
LchiMYB1	663	669	ARE	cis-acting regulatory element essential for the anaerobic induction
LchiMYB1	742	749	ABRE	cis-acting element involved in the abscisic acid responsiveness
LchiMYB1	1145	1150	ABRE	cis-acting element involved in the abscisic acid responsiveness
LchiMYB1	1169	1174	ABRE	cis-acting element involved in the abscisic acid responsiveness
LchiMYB90	237	242	TGACG-motif	cis-acting regulatory element involved in the MeJA-responsiveness
LchiMYB90	1188	1193	TGACG-motif	cis-acting regulatory element involved in the MeJA-responsiveness
LchiMYB90	430	436	MBS	MYB binding site involved in drought-inducibility
LchiMYB90	70	76	MYB
LchiMYB90	145	151	MYB
LchiMYB90	463	469	MYB
LchiMYB90	1080	1087	P-box	gibberellin-responsive element
LchiMYB90	820	829	O2-site	cis-acting regulatory element involved in zein metabolism regulation
LchiMYB90	1288	1297	O2-site	cis-acting regulatory element involved in zein metabolism regulation
LchiMYB90	232	237	CGTCA-motif	cis-acting regulatory element involved in the MeJA-responsiveness
LchiMYB90	1183	1188	CGTCA-motif	cis-acting regulatory element involved in the MeJA-responsiveness
LchiMYB90	497	506	WUN-motif
LchiMYB90	499	507	WUN-motif
LchiMYB90	166	171	ABRE	cis-acting element involved in the abscisic acid responsiveness
LchiMYB98	725	731	Box 4	part of a conserved DNA module involved in light responsiveness
LchiMYB98	1138	1144	Box 4	part of a conserved DNA module involved in light responsiveness
LchiMYB98	817	822	TGACG-motif	cis-acting regulatory element involved in the MeJA-responsiveness
LchiMYB98	984	989	TGACG-motif	cis-acting regulatory element involved in the MeJA-responsiveness
LchiMYB98	991	996	TGACG-motif	cis-acting regulatory element involved in the MeJA-responsiveness
LchiMYB98	1278	1283	TGACG-motif	cis-acting regulatory element involved in the MeJA-responsiveness
LchiMYB98	1301	1306	TGACG-motif	cis-acting regulatory element involved in the MeJA-responsiveness
LchiMYB98	1307	1312	TGACG-motif	cis-acting regulatory element involved in the MeJA-responsiveness
LchiMYB98	1329	1334	TGACG-motif	cis-acting regulatory element involved in the MeJA-responsiveness
LchiMYB98	1439	1444	TGACG-motif	cis-acting regulatory element involved in the MeJA-responsiveness
LchiMYB98	1470	1475	TGACG-motif	cis-acting regulatory element involved in the MeJA-responsiveness
LchiMYB98	610	616	MYB
LchiMYB98	1277	1283	MYB
LchiMYB98	684	690	CCAAT-box	MYBHv1 binding site
LchiMYB98	812	817	CGTCA-motif	cis-acting regulatory element involved in the MeJA-responsiveness
LchiMYB98	979	984	CGTCA-motif	cis-acting regulatory element involved in the MeJA-responsiveness
LchiMYB98	986	991	CGTCA-motif	cis-acting regulatory element involved in the MeJA-responsiveness
LchiMYB98	1283	1288	CGTCA-motif	cis-acting regulatory element involved in the MeJA-responsiveness
LchiMYB98	1306	1311	CGTCA-motif	cis-acting regulatory element involved in the MeJA-responsiveness
LchiMYB98	1312	1317	CGTCA-motif	cis-acting regulatory element involved in the MeJA-responsiveness
LchiMYB98	1334	1339	CGTCA-motif	cis-acting regulatory element involved in the MeJA-responsiveness
LchiMYB98	1444	1449	CGTCA-motif	cis-acting regulatory element involved in the MeJA-responsiveness
LchiMYB98	1475	1480	CGTCA-motif	cis-acting regulatory element involved in the MeJA-responsiveness
LchiMYB98	705	713	G-box	cis-acting regulatory element involved in light responsiveness
LchiMYB98	706	712	G-box	cis-acting regulatory element involved in light responsiveness
LchiMYB98	888	894	G-box	cis-acting regulatory element involved in light responsiveness
LchiMYB98	924	932	G-box	cis-acting regulatory element involved in light responsiveness
LchiMYB98	927	933	G-box	cis-acting regulatory element involved in light responsiveness
LchiMYB98	968	974	G-box	cis-acting regulatory element involved in light responsiveness
LchiMYB98	986	992	G-box	cis-acting regulatory element involved in light responsiveness
LchiMYB98	1083	1089	G-box	cis-acting regulatory element involved in light responsiveness
LchiMYB98	1188	1194	G-box	cis-acting regulatory element involved in light responsiveness
LchiMYB98	1281	1287	G-box	cis-acting regulatory element involved in light responsiveness
LchiMYB98	1368	1377	G-box	cis-acting regulatory element involved in light responsiveness
LchiMYB98	1373	1379	G-box	cis-acting regulatory element involved in light responsiveness
LchiMYB98	706	712	ABRE	cis-acting element involved in the abscisic acid responsiveness
LchiMYB98	707	712	ABRE	cis-acting element involved in the abscisic acid responsiveness
LchiMYB98	888	894	ABRE	cis-acting element involved in the abscisic acid responsiveness
LchiMYB98	895	900	ABRE	cis-acting element involved in the abscisic acid responsiveness
LchiMYB98	927	933	ABRE	cis-acting element involved in the abscisic acid responsiveness
LchiMYB98	934	939	ABRE	cis-acting element involved in the abscisic acid responsiveness
LchiMYB98	963	972	ABRE	cis-acting element involved in the abscisic acid responsiveness
LchiMYB98	968	974	ABRE	cis-acting element involved in the abscisic acid responsiveness
LchiMYB98	975	980	ABRE	cis-acting element involved in the abscisic acid responsiveness
LchiMYB98	993	998	ABRE	cis-acting element involved in the abscisic acid responsiveness
LchiMYB98	1024	1029	ABRE	cis-acting element involved in the abscisic acid responsiveness
LchiMYB98	1084	1089	ABRE	cis-acting element involved in the abscisic acid responsiveness
LchiMYB98	1188	1194	ABRE	cis-acting element involved in the abscisic acid responsiveness
LchiMYB98	1195	1200	ABRE	cis-acting element involved in the abscisic acid responsiveness
LchiMYB98	1276	1281	ABRE	cis-acting element involved in the abscisic acid responsiveness
LchiMYB98	1368	1377	ABRE	cis-acting element involved in the abscisic acid responsiveness
LchiMYB98	1373	1379	ABRE	cis-acting element involved in the abscisic acid responsiveness
LchiMYB98	1380	1385	ABRE	cis-acting element involved in the abscisic acid responsiveness
LchiMYB100	37	43	G-box	cis-acting regulatory element involved in light responsiveness
LchiMYB100	1087	1093	G-box	cis-acting regulatory element involved in light responsiveness
LchiMYB100	267	273	GT1-motif	light responsive element
LchiMYB100	54	59	CGTCA-motif	cis-acting regulatory element involved in the MeJA-responsiveness
LchiMYB100	151	156	CGTCA-motif	cis-acting regulatory element involved in the MeJA-responsiveness
LchiMYB100	164	169	CGTCA-motif	cis-acting regulatory element involved in the MeJA-responsiveness
LchiMYB100	200	205	CGTCA-motif	cis-acting regulatory element involved in the MeJA-responsiveness
LchiMYB100	32	37	ABRE	cis-acting element involved in the abscisic acid responsiveness
LchiMYB100	1088	1093	ABRE	cis-acting element involved in the abscisic acid responsiveness
LchiMYB100	1081	1087	CAT-box	cis-acting regulatory element related to meristem expression
LchiMYB100	49	54	TGACG-motif	cis-acting regulatory element involved in the MeJA-responsiveness
LchiMYB100	146	151	TGACG-motif	cis-acting regulatory element involved in the MeJA-responsiveness
LchiMYB100	159	164	TGACG-motif	cis-acting regulatory element involved in the MeJA-responsiveness
LchiMYB100	205	210	TGACG-motif	cis-acting regulatory element involved in the MeJA-responsiveness
LchiMYB100	902	908	Box 4	part of a conserved DNA module involved in light responsiveness
LchiMYB100	1295	1301	MBS	MYB binding site involved in drought-inducibility
LchiMYB100	668	674	CCAAT-box	MYBHv1 binding site
LchiMYB100	987	993	CCAAT-box	MYBHv1 binding site
LchiMYB100	1309	1315	CCAAT-box	MYBHv1 binding site
LchiMYB100	1276	1282	MYB
LchiMYB104	163	169	G-box	cis-acting regulatory element involved in light responsiveness
LchiMYB104	989	994	CGTCA-motif	cis-acting regulatory element involved in the MeJA-responsiveness
LchiMYB104	553	560	P-box	gibberellin-responsive element
LchiMYB104	158	163	ABRE	cis-acting element involved in the abscisic acid responsiveness
LchiMYB104	994	999	TGACG-motif	cis-acting regulatory element involved in the MeJA-responsiveness
LchiMYB104	1240	1246	Box 4	part of a conserved DNA module involved in light responsiveness
LchiMYB104	515	524	TC-rich repeats	cis-acting element involved in defense and stress responsiveness
LchiMYB104	331	340	TCA-element	cis-acting element involved in salicylic acid responsiveness
LchiMYB104	1438	1447	TCA-element	cis-acting element involved in salicylic acid responsiveness
LchiMYB104	284	290	LTR	cis-acting element involved in low-temperature responsiveness
LchiMYB104	236	242	MYB
LchiMYB104	616	622	MYB
LchiMYB104	760	766	MYB
LchiMYB104	1240	1246	MYB
LchiMYB106	1395	1400	TGACG-motif	cis-acting regulatory element involved in the MeJA-responsiveness
LchiMYB106	967	973	CCAAT-box	MYBHv1 binding site
LchiMYB106	299	308	TCA-element	cis-acting element involved in salicylic acid responsiveness
LchiMYB106	39	45	MYB
LchiMYB106	1109	1115	MYB
LchiMYB106	1422	1428	MYB
LchiMYB106	32	38	GT1-motif	light responsive element
LchiMYB106	54	60	G-box	cis-acting regulatory element involved in light responsiveness
LchiMYB106	146	152	G-box	cis-acting regulatory element involved in light responsiveness
LchiMYB106	773	779	G-box	cis-acting regulatory element involved in light responsiveness
LchiMYB106	1377	1385	G-box	cis-acting regulatory element involved in light responsiveness
LchiMYB106	1427	1436	G-box	cis-acting regulatory element involved in light responsiveness
LchiMYB106	1422	1428	G-box	cis-acting regulatory element involved in light responsiveness
LchiMYB106	1400	1405	CGTCA-motif	cis-acting regulatory element involved in the MeJA-responsiveness
LchiMYB106	1487	1494	P-box	gibberellin-responsive element
LchiMYB106	281	290	O2-site	cis-acting regulatory element involved in zein metabolism regulation
LchiMYB106	54	60	ABRE	cis-acting element involved in the abscisic acid responsiveness
LchiMYB106	55	60	ABRE	cis-acting element involved in the abscisic acid responsiveness
LchiMYB106	147	152	ABRE	cis-acting element involved in the abscisic acid responsiveness
LchiMYB106	774	779	ABRE	cis-acting element involved in the abscisic acid responsiveness
LchiMYB106	1380	1385	ABRE	cis-acting element involved in the abscisic acid responsiveness
LchiMYB106	1398	1403	ABRE	cis-acting element involved in the abscisic acid responsiveness
LchiMYB106	1426	1435	ABRE	cis-acting element involved in the abscisic acid responsiveness
LchiMYB106	1422	1428	ABRE	cis-acting element involved in the abscisic acid responsiveness
LchiMYB106	1429	1434	ABRE	cis-acting element involved in the abscisic acid responsiveness
LchiMYB106	1477	1483	Sp1	light responsive element
LchiMYB107	747	756	WUN-motif
LchiMYB107	276	281	ABRE	cis-acting element involved in the abscisic acid responsiveness
LchiMYB107	562	571	ABRE	cis-acting element involved in the abscisic acid responsiveness
LchiMYB107	565	570	ABRE	cis-acting element involved in the abscisic acid responsiveness
LchiMYB107	905	910	ABRE	cis-acting element involved in the abscisic acid responsiveness
LchiMYB107	1122	1128	ABRE	cis-acting element involved in the abscisic acid responsiveness
LchiMYB107	1129	1134	ABRE	cis-acting element involved in the abscisic acid responsiveness
LchiMYB107	1425	1430	ABRE	cis-acting element involved in the abscisic acid responsiveness
LchiMYB107	146	152	GT1-motif	light responsive element
LchiMYB107	329	336	GT1-motif	light responsive element
LchiMYB107	476	482	GT1-motif	light responsive element
LchiMYB107	686	693	GT1-motif	light responsive element
LchiMYB107	688	694	GT1-motif	light responsive element
LchiMYB107	941	948	GT1-motif	light responsive element
LchiMYB107	1122	1128	G-box	cis-acting regulatory element involved in light responsiveness
LchiMYB107	1405	1411	G-box	cis-acting regulatory element involved in light responsiveness
LchiMYB107	1424	1430	G-box	cis-acting regulatory element involved in light responsiveness
LchiMYB107	814	819	CGTCA-motif	cis-acting regulatory element involved in the MeJA-responsiveness
LchiMYB107	1364	1369	CGTCA-motif	cis-acting regulatory element involved in the MeJA-responsiveness
LchiMYB107	1487	1494	P-box	gibberellin-responsive element
LchiMYB107	1129	1138	TCA-element	cis-acting element involved in salicylic acid responsiveness
LchiMYB107	559	565	MYB
LchiMYB107	909	915	LTR	cis-acting element involved in low-temperature responsiveness
LchiMYB107	305	311	CCAAT-box	MYBHv1 binding site
LchiMYB107	798	804	CCAAT-box	MYBHv1 binding site
LchiMYB107	1386	1392	CCAAT-box	MYBHv1 binding site
LchiMYB107	57	63	MBS	MYB binding site involved in drought-inducibility
LchiMYB107	889	895	MBS	MYB binding site involved in drought-inducibility
LchiMYB107	809	814	TGACG-motif	cis-acting regulatory element involved in the MeJA-responsiveness
LchiMYB107	1369	1374	TGACG-motif	cis-acting regulatory element involved in the MeJA-responsiveness
LchiMYB107	1448	1454	CAT-box	cis-acting regulatory element related to meristem expression
LchiMYB108	1418	1424	ARE	cis-acting regulatory element essential for the anaerobic induction
LchiMYB108	783	788	ABRE	cis-acting element involved in the abscisic acid responsiveness
LchiMYB108	940	945	ABRE	cis-acting element involved in the abscisic acid responsiveness
LchiMYB108	1104	1109	ABRE	cis-acting element involved in the abscisic acid responsiveness
LchiMYB108	939	945	G-box	cis-acting regulatory element involved in light responsiveness
LchiMYB108	21	27	MYB
LchiMYB108	362	368	MYB
LchiMYB108	832	838	MYB
LchiMYB108	881	887	MYB
LchiMYB108	1191	1197	MYB
LchiMYB108	1298	1304	MYB
LchiMYB108	1336	1342	MYB
LchiMYB108	1405	1411	MYB
LchiMYB108	1174	1180	CCAAT-box	MYBHv1 binding site
LchiMYB108	69	75	Box 4	part of a conserved DNA module involved in light responsiveness
LchiMYB108	266	272	Box 4	part of a conserved DNA module involved in light responsiveness
LchiMYB108	762	768	MBS	MYB binding site involved in drought-inducibility
LchiMYB108	1195	1201	MBS	MYB binding site involved in drought-inducibility
LchiMYB112	12	17	CGTCA-motif	cis-acting regulatory element involved in the MeJA-responsiveness
LchiMYB112	526	531	CGTCA-motif	cis-acting regulatory element involved in the MeJA-responsiveness
LchiMYB112	967	972	CGTCA-motif	cis-acting regulatory element involved in the MeJA-responsiveness
LchiMYB112	1271	1276	CGTCA-motif	cis-acting regulatory element involved in the MeJA-responsiveness
LchiMYB112	955	964	O2-site	cis-acting regulatory element involved in zein metabolism regulation
LchiMYB112	678	683	ABRE	cis-acting element involved in the abscisic acid responsiveness
LchiMYB112	739	744	ABRE	cis-acting element involved in the abscisic acid responsiveness
LchiMYB112	68	74	CAT-box	cis-acting regulatory element related to meristem expression
LchiMYB112	17	22	TGACG-motif	cis-acting regulatory element involved in the MeJA-responsiveness
LchiMYB112	521	526	TGACG-motif	cis-acting regulatory element involved in the MeJA-responsiveness
LchiMYB112	962	967	TGACG-motif	cis-acting regulatory element involved in the MeJA-responsiveness
LchiMYB112	1276	1281	TGACG-motif	cis-acting regulatory element involved in the MeJA-responsiveness
LchiMYB112	213	219	CCAAT-box	MYBHv1 binding site
LchiMYB112	436	442	CCAAT-box	MYBHv1 binding site
LchiMYB112	189	198	TCA-element	cis-acting element involved in salicylic acid responsiveness
LchiMYB112	982	988	MYB
LchiMYB112	1290	1296	MYB
LchiMYB112	1435	1441	MYB
LchiMYB121	606	612	CCAAT-box	MYBHv1 binding site
LchiMYB121	630	636	MYB
LchiMYB121	1003	1009	MYB
LchiMYB121	696	705	TCA-element	cis-acting element involved in salicylic acid responsiveness
LchiMYB121	806	812	CAT-box	cis-acting regulatory element related to meristem expression
LchiMYB121	921	927	CAT-box	cis-acting regulatory element related to meristem expression
LchiMYB121	1120	1126	CAT-box	cis-acting regulatory element related to meristem expression
LchiMYB121	1150	1155	TGACG-motif	cis-acting regulatory element involved in the MeJA-responsiveness
LchiMYB121	624	630	ARE	cis-acting regulatory element essential for the anaerobic induction
LchiMYB121	377	383	Sp1	light responsive element
LchiMYB121	989	995	Sp1	light responsive element
LchiMYB121	119	125	ABRE	cis-acting element involved in the abscisic acid responsiveness
LchiMYB121	120	125	ABRE	cis-acting element involved in the abscisic acid responsiveness
LchiMYB121	195	204	ABRE	cis-acting element involved in the abscisic acid responsiveness
LchiMYB121	310	319	ABRE	cis-acting element involved in the abscisic acid responsiveness
LchiMYB121	759	764	ABRE	cis-acting element involved in the abscisic acid responsiveness
LchiMYB121	1003	1009	ABRE	cis-acting element involved in the abscisic acid responsiveness
LchiMYB121	1010	1015	ABRE	cis-acting element involved in the abscisic acid responsiveness
LchiMYB121	1062	1067	ABRE	cis-acting element involved in the abscisic acid responsiveness
LchiMYB121	1148	1153	ABRE	cis-acting element involved in the abscisic acid responsiveness
LchiMYB121	985	994	WUN-motif
LchiMYB121	1269	1278	WUN-motif
LchiMYB121	1077	1084	P-box	gibberellin-responsive element
LchiMYB121	334	343	O2-site	cis-acting regulatory element involved in zein metabolism regulation
LchiMYB121	996	1002	GT1-motif	light responsive element
LchiMYB121	119	125	G-box	cis-acting regulatory element involved in light responsiveness
LchiMYB121	763	771	G-box	cis-acting regulatory element involved in light responsiveness
LchiMYB121	758	764	G-box	cis-acting regulatory element involved in light responsiveness
LchiMYB121	1000	1008	G-box	cis-acting regulatory element involved in light responsiveness
LchiMYB121	1003	1009	G-box	cis-acting regulatory element involved in light responsiveness
LchiMYB121	1153	1159	G-box	cis-acting regulatory element involved in light responsiveness
LchiMYB121	1155	1160	CGTCA-motif	cis-acting regulatory element involved in the MeJA-responsiveness
LchiMYB122	981	987	GT1-motif	light responsive element
LchiMYB122	1078	1087	TCA-element	cis-acting element involved in salicylic acid responsiveness
LchiMYB122	915	921	CCAAT-box	MYBHv1 binding site
LchiMYB127	1334	1340	G-box	cis-acting regulatory element involved in light responsiveness
LchiMYB127	1340	1349	G-box	cis-acting regulatory element involved in light responsiveness
LchiMYB127	1345	1351	G-box	cis-acting regulatory element involved in light responsiveness
LchiMYB127	1371	1379	G-box	cis-acting regulatory element involved in light responsiveness
LchiMYB127	1374	1380	G-box	cis-acting regulatory element involved in light responsiveness
LchiMYB127	817	822	CGTCA-motif	cis-acting regulatory element involved in the MeJA-responsiveness
LchiMYB127	1334	1340	ABRE	cis-acting element involved in the abscisic acid responsiveness
LchiMYB127	1341	1346	ABRE	cis-acting element involved in the abscisic acid responsiveness
LchiMYB127	1345	1351	ABRE	cis-acting element involved in the abscisic acid responsiveness
LchiMYB127	1352	1357	ABRE	cis-acting element involved in the abscisic acid responsiveness
LchiMYB127	1374	1380	ABRE	cis-acting element involved in the abscisic acid responsiveness
LchiMYB127	1381	1386	ABRE	cis-acting element involved in the abscisic acid responsiveness
LchiMYB127	812	817	TGACG-motif	cis-acting regulatory element involved in the MeJA-responsiveness
LchiMYB127	858	864	MBS	MYB binding site involved in drought-inducibility
LchiMYB127	36	42	MYB
LchiMYB127	95	101	MYB
LchiMYB127	326	332	MYB
LchiMYB128	1273	1279	LTR	cis-acting element involved in low-temperature responsiveness
LchiMYB128	542	548	MYB
LchiMYB128	925	931	MYB
LchiMYB128	1199	1208	TC-rich repeats	cis-acting element involved in defense and stress responsiveness
LchiMYB128	619	624	TGACG-motif	cis-acting regulatory element involved in the MeJA-responsiveness
LchiMYB128	1123	1128	TGACG-motif	cis-acting regulatory element involved in the MeJA-responsiveness
LchiMYB128	437	442	ABRE	cis-acting element involved in the abscisic acid responsiveness
LchiMYB128	963	968	ABRE	cis-acting element involved in the abscisic acid responsiveness
LchiMYB128	442	448	G-box	cis-acting regulatory element involved in light responsiveness
LchiMYB128	952	961	G-box	cis-acting regulatory element involved in light responsiveness
LchiMYB128	962	968	G-box	cis-acting regulatory element involved in light responsiveness
LchiMYB128	1117	1123	GT1-motif	light responsive element
LchiMYB128	614	619	CGTCA-motif	cis-acting regulatory element involved in the MeJA-responsiveness
LchiMYB128	1128	1133	CGTCA-motif	cis-acting regulatory element involved in the MeJA-responsiveness
LchiMYB128	1079	1086	P-box	gibberellin-responsive element
LchiMYB129	667	672	TGACG-motif	cis-acting regulatory element involved in the MeJA-responsiveness
LchiMYB129	167	173	MBS	MYB binding site involved in drought-inducibility
LchiMYB129	424	430	MBS	MYB binding site involved in drought-inducibility
LchiMYB129	769	778	TCA-element	cis-acting element involved in salicylic acid responsiveness
LchiMYB129	672	677	CGTCA-motif	cis-acting regulatory element involved in the MeJA-responsiveness
LchiMYB129	347	353	G-box	cis-acting regulatory element involved in light responsiveness
LchiMYB129	359	365	G-box	cis-acting regulatory element involved in light responsiveness
LchiMYB129	807	813	ARE	cis-acting regulatory element essential for the anaerobic induction
LchiMYB129	347	353	ABRE	cis-acting element involved in the abscisic acid responsiveness
LchiMYB129	348	353	ABRE	cis-acting element involved in the abscisic acid responsiveness
LchiMYB129	359	365	ABRE	cis-acting element involved in the abscisic acid responsiveness
LchiMYB129	360	365	ABRE	cis-acting element involved in the abscisic acid responsiveness
LchiMYB131	519	528	TCA-element	cis-acting element involved in salicylic acid responsiveness
LchiMYB131	7	13	MYB
LchiMYB131	25	31	CCAAT-box	MYBHv1 binding site
LchiMYB131	164	170	CCAAT-box	MYBHv1 binding site
LchiMYB131	950	956	CCAAT-box	MYBHv1 binding site
LchiMYB131	1150	1156	CCAAT-box	MYBHv1 binding site
LchiMYB131	57	62	TGACG-motif	cis-acting regulatory element involved in the MeJA-responsiveness
LchiMYB131	1245	1254	TC-rich repeats	cis-acting element involved in defense and stress responsiveness
LchiMYB131	296	305	WUN-motif
LchiMYB131	307	312	ABRE	cis-acting element involved in the abscisic acid responsiveness
LchiMYB131	1146	1152	ARE	cis-acting regulatory element essential for the anaerobic induction
LchiMYB131	306	312	G-box	cis-acting regulatory element involved in light responsiveness
LchiMYB131	52	57	CGTCA-motif	cis-acting regulatory element involved in the MeJA-responsiveness
LchiMYB131	234	243	O2-site	cis-acting regulatory element involved in zein metabolism regulation
LchiMYB131	254	263	O2-site	cis-acting regulatory element involved in zein metabolism regulation
LchiMYB131	561	568	P-box	gibberellin-responsive element
LchiMYB143	956	962	GT1-motif	light responsive element
LchiMYB143	444	451	P-box	gibberellin-responsive element
LchiMYB143	67	75	O2-site	cis-acting regulatory element involved in zein metabolism regulation
LchiMYB143	309	317	O2-site	cis-acting regulatory element involved in zein metabolism regulation
LchiMYB143	867	873	ARE	cis-acting regulatory element essential for the anaerobic induction
LchiMYB143	892	898	ARE	cis-acting regulatory element essential for the anaerobic induction
LchiMYB143	633	639	CAT-box	cis-acting regulatory element related to meristem expression
LchiMYB143	1220	1226	CAT-box	cis-acting regulatory element related to meristem expression
LchiMYB143	1154	1160	Box 4	part of a conserved DNA module involved in light responsiveness
LchiMYB143	1441	1447	Box 4	part of a conserved DNA module involved in light responsiveness
LchiMYB143	981	987	CCAAT-box	MYBHv1 binding site
LchiMYB143	1044	1050	CCAAT-box	MYBHv1 binding site
LchiMYB143	1209	1215	CCAAT-box	MYBHv1 binding site
LchiMYB143	335	341	MYB
LchiMYB143	414	420	MYB
LchiMYB143	482	488	MYB
LchiMYB143	569	575	MYB
LchiMYB143	660	666	MYB
LchiMYB143	733	739	MYB
LchiMYB143	949	955	MYB
LchiMYB145	1311	1316	CGTCA-motif	cis-acting regulatory element involved in the MeJA-responsiveness
LchiMYB145	1254	1261	P-box	gibberellin-responsive element
LchiMYB145	794	800	Sp1	light responsive element
LchiMYB145	1202	1208	ARE	cis-acting regulatory element essential for the anaerobic induction
LchiMYB145	655	661	MBS	MYB binding site involved in drought-inducibility
LchiMYB145	999	1005	MBS	MYB binding site involved in drought-inducibility
LchiMYB145	1306	1311	TGACG-motif	cis-acting regulatory element involved in the MeJA-responsiveness
LchiMYB145	961	967	CAT-box	cis-acting regulatory element related to meristem expression
LchiMYB145	1097	1103	CAT-box	cis-acting regulatory element related to meristem expression
LchiMYB145	1209	1215	MYB
LchiMYB145	1364	1370	CCAAT-box	MYBHv1 binding site
LchiMYB146	680	687	P-box	gibberellin-responsive element
LchiMYB146	871	878	GT1-motif	light responsive element
LchiMYB146	850	856	G-box	cis-acting regulatory element involved in light responsiveness
LchiMYB146	966	972	G-box	cis-acting regulatory element involved in light responsiveness
LchiMYB146	987	996	G-box	cis-acting regulatory element involved in light responsiveness
LchiMYB146	992	998	G-box	cis-acting regulatory element involved in light responsiveness
LchiMYB146	997	1002	CGTCA-motif	cis-acting regulatory element involved in the MeJA-responsiveness
LchiMYB146	538	544	ARE	cis-acting regulatory element essential for the anaerobic induction
LchiMYB146	886	892	Sp1	light responsive element
LchiMYB146	174	181	ABRE	cis-acting element involved in the abscisic acid responsiveness
LchiMYB146	857	862	ABRE	cis-acting element involved in the abscisic acid responsiveness
LchiMYB146	992	998	ABRE	cis-acting element involved in the abscisic acid responsiveness
LchiMYB146	999	1004	ABRE	cis-acting element involved in the abscisic acid responsiveness
LchiMYB146	362	368	CAT-box	cis-acting regulatory element related to meristem expression
LchiMYB146	493	499	CAT-box	cis-acting regulatory element related to meristem expression
LchiMYB146	1002	1007	TGACG-motif	cis-acting regulatory element involved in the MeJA-responsiveness
LchiMYB146	176	182	MBS	MYB binding site involved in drought-inducibility
LchiMYB146	605	611	MBS	MYB binding site involved in drought-inducibility
LchiMYB146	138	144	CCAAT-box	MYBHv1 binding site
LchiMYB146	909	915	CCAAT-box	MYBHv1 binding site
LchiMYB146	142	148	MYB
LchiMYB146	710	716	MYB
LchiMYB146	1213	1219	MYB
LchiMYB146	1306	1312	MYB
LchiMYB147	262	268	MYB
LchiMYB147	270	276	MYB
LchiMYB147	722	728	MYB
LchiMYB147	1228	1234	MYB
LchiMYB147	1265	1271	MYB
LchiMYB147	1353	1359	MYB
LchiMYB147	861	867	CCAAT-box	MYBHv1 binding site
LchiMYB147	957	963	CCAAT-box	MYBHv1 binding site
LchiMYB147	578	584	Box 4	part of a conserved DNA module involved in light responsiveness
LchiMYB147	1426	1431	TGACG-motif	cis-acting regulatory element involved in the MeJA-responsiveness
LchiMYB147	40	46	MBS	MYB binding site involved in drought-inducibility
LchiMYB147	1344	1350	MBS	MYB binding site involved in drought-inducibility
LchiMYB147	160	168	WUN-motif
LchiMYB147	1415	1422	ABRE	cis-acting element involved in the abscisic acid responsiveness
LchiMYB147	1487	1494	ABRE	cis-acting element involved in the abscisic acid responsiveness
LchiMYB147	872	881	O2-site	cis-acting regulatory element involved in zein metabolism regulation
LchiMYB147	884	890	GT1-motif	light responsive element
LchiMYB147	1421	1426	CGTCA-motif	cis-acting regulatory element involved in the MeJA-responsiveness
LchiMYB148	181	190	TC-rich repeats	cis-acting element involved in defense and stress responsiveness
LchiMYB148	457	463	CAT-box	cis-acting regulatory element related to meristem expression
LchiMYB148	303	309	MBS	MYB binding site involved in drought-inducibility
LchiMYB148	66	72	Box 4	part of a conserved DNA module involved in light responsiveness
LchiMYB148	1172	1178	CCAAT-box	MYBHv1 binding site
[truncated: 1,696 more rows]
