# Supplementary material for: Characterization of the Liriodendron Chinense MYB Gene Family and Its Role in Abiotic Stress Response
Source: Front Plant Sci. 2021 Jul 26;12:641280. doi: 10.3389/fpls.2021.641280 (PMC8350534; doi:10.3389/fpls.2021.641280)
Supplement: Supplementary Figure 1 — A quantitative real-time PCR (qRT-PCR) dissolution curve and a standard curve of eight genes. The primer specificity and amplification efficiency of eight genes were checked by melting curve analysis and standard curve analysis, respectively. LchiMYBs represent the genes, Lchi18S represents the internal reference gene, and red curves represent the melting and the standard. [file Data_Sheet_1.zip › Table S14 The TPM value of three abiotic stress of LchiMYBs.xlsx]

## Sheet: Heat
gene_id	Col_1	Col_2	Col_3	H_1_1	H_1_2	H_1_3	H_3_1	H_3_2	H_3_3	H_6_1	H_6_2	H_6_3	H_12_1	H_12_2	H_12_3	H_1d_1	H_1d_2	H_1d_3	H_3d_1	H_3d_2	H_3d_3
LchiMYB21	2.44063	1.86328	2.82161	0.249751	0.101594	0.331389	7.12018	6.84643	6.05496	11.3269	2.09086	3.87977	3.69734	5.37212	7.47589	0.745351	0.777219	1.00994	1.5823	2.31243	3.20505
LchiMYB22	1.48297	0	0.729434	0	0	0	0.738137	0	0	1.86872	0	2.99719	0	0	0	0	0	1.15538	0	0	0
LchiMYB23	0	2.12093	0	0	0	0.619977	0.738137	0	10.2604	1.24581	2.91542	0	0	1.08834	3.20614	0	1.71216	0	1.31484	2.02701	2.08829
LchiMYB89	171.788	162.785	184.74	101.758	88.7454	75.8677	32.1573	20.8889	32.0283	6.0846	6.35004	12.8294	2.66867	1.79477	2.81319	32.3016	28.3602	27.3328	81.0921	67.9961	69.9036
LchiMYB81	0.465949	0.263406	0.452015	0.506164	0.32889	0.0894367	0.104781	0.617001	0	0.179958	0.0847281	0	0.59729	0	0.550287	0.0751879	0.235368	0.326708	0.548265	0.373839	0
LchiMYB144	74.2169	73.783	81.5186	3.65296	13.2156	3.65935	25.9079	33.0349	17.8863	2.1203	8.38165	2.16746	3.78245	0.856093	0.577423	3.57992	4.59801	7.99308	18.4783	7.23743	6.68576
LchiMYB76	3.65032	3.90193	3.56197	2.9593	3.78789	1.79947	4.61114	5.01862	4.44097	6.19185	5.7462	6.2583	4.05718	4.27767	4.29503	3.04842	3.26872	3.10571	4.41826	5.93674	4.89477
LchiMYB77	2.13663	1.96111	3.10329	0.958947	1.55287	0.298361	1.63004	2.63896	0.525677	1.10206	2.40679	2.08148	1.22785	0.647083	1.88681	1.82756	1.12845	3.44322	4.15373	2.43442	3.29628
LchiMYB78	11.9394	11.0243	11.5774	4.94627	6.16654	4.35536	7.19536	9.11259	3.56303	3.35731	7.8687	6.46339	4.12594	3.85057	4.1159	7.46337	5.6246	7.89978	12.1591	10.4774	8.73582
LchiMYB25	3.06659	3.11183	1.60233	2.80966	5.68629	2.0003	3.95856	4.1216	3.82766	8.34862	4.24904	1.09694	2.03485	1.11549	2.14898	3.69833	4.40508	3.47088	12.3209	13.6894	15.4768
LchiMYB32	97.7464	99.6607	105.163	5.12066	12.6594	7.52682	60.0653	64.6163	33.9863	5.83111	15.8192	1.08871	6.43948	4.06923	1.95942	18.7413	18.515	21.2694	73.653	47.1335	28.1087
LchiMYB66	0.826301	0.922288	0.657408	3.57355	1.94347	0.63335	0.495056	0.886301	2.27244	2.33233	1.52998	3.82918	1.14824	2.44598	4.47503	7.45816	11.495	5.47913	6.64062	7.38513	5.62212
LchiMYB158	8.16558	8.84266	10.0692	8.30929	8.31852	6.88125	12.5849	19.8832	12.1171	12.4758	16.6798	15.845	8.14298	8.80599	12.805	10.3888	10.0797	16.1993	16.2657	16.0057	12.385
LchiMYB166	1.26842	1.74913	1.49037	2.01571	6.49813	0.721245	0.231738	0.340571	0.0512444	0.319213	0.150381	0	2.83636	1.45854	1.42171	14.7942	17.5291	8.88361	4.24255	6.60514	5.4498
LchiMYB167	13.9561	11.8727	10.2973	33.0934	35.7136	21.4425	0.698506	2.4316	1.84239	0.208785	1.41633	0.738515	8.1567	5.91593	8.58435	31.7483	40.6505	37.2059	19.7164	26.9395	21.9964
LchiMYB83	1.53285	1.38504	3.34885	1.41015	0.998741	0.652349	0.528937	0.438853	0.574255	4.55663	4.04171	2.01781	1.74924	1.58925	2.41043	14.4507	8.66395	8.91015	11.6067	11.1028	12.9259
LchiMYB125	0.341618	0.402707	0.25518	0.122492	0	0	0.954252	1.73692	3.8624	2.7615	0.915038	1.34164	0.676011	1.29924	0.689875	0	0.960877	0.891361	0.692698	1.50743	1.17238
LchiMYB126	0.569364	1.20812	3.06216	0.244985	0.523091	0	4.37798	4.56645	5.33772	13.1265	3.01962	3.44993	3.5115	3.77377	7.3988	0.255783	0.600548	0	1.18748	3.11535	1.17238
LchiMYB62	1.7699	4.4534	2.97237	1.17468	1.77241	2.77369	4.34585	3.4861	0.923744	1.90399	1.23403	3.00568	1.14745	0.878199	2.57713	12.3493	7.65274	10.0195	7.66154	7.70811	7.28396
LchiMYB86	12.3493	13.5968	16.3621	14.7817	11.8462	8.87045	14.9015	11.4559	15.0447	33.6824	28.0714	34.95	20.8242	19.832	27.6345	11.4563	11.2233	11.1542	11.3672	12.412	11.0682
LchiMYB162	6.59967	7.71783	9.5603	15.2963	8.29777	6.48464	10.3047	8.21054	17.0543	28.5141	12.5785	44.5767	11.9433	15.9755	20.7224	16.901	11.1293	9.55277	11.1542	10.9837	11.0045
LchiMYB163	13.5764	9.71886	22.0153	12.2135	12.055	4.25366	11.1835	13.0586	20.0801	39.7528	26.6502	19.9329	17.0487	23.2657	25.8182	24.9395	23.2683	14.718	19.1804	28.2899	37.1796
LchiMYB72	4.50676	5.42632	7.6252	7.29615	13.221	6.20094	6.71281	11.8698	11.7952	11.6063	14.873	11.4875	9.62112	6.14188	7.07913	290.915	249.295	299.967	59.6916	95.372	110.421
LchiMYB122	4.61733	4.00249	3.99981	6.40958	3.80467	2.12719	4.01688	3.38883	6.5469	21.7355	16.7698	16.0875	12.1026	19.605	21.5704	13.1741	11.5478	12.4301	15.6065	18.938	40.7653
LchiMYB143	0.884926	1.25952	0.791541	0	0	0	0.145731	0.684776	0	0.132984	0	0.137737	0	0.11462	0	0.217897	0	0.440321	0.336777	0	0.215052
LchiMYB82	0.934501	1.40493	1.7363	2.00282	0.337477	1.50704	1.59177	0.806556	2.88139	4.88966	3.21108	7.13552	2.89295	3.25156	7.61404	1.80752	1.7936	1.30501	2.24436	2.86833	2.23878
LchiMYB6	4.08877	3.7231	3.7061	16.3318	7.06091	7.74851	14.1733	14.0945	20.3299	31.9183	18.8887	69.2156	16.2041	20.6726	32.902	19.7844	11.2551	10.2193	11.3631	6.54481	14.4605
LchiMYB65	6.08851	7.53555	7.706	10.5269	12.5558	6.93778	12.8846	21.9114	15.4044	16.6769	20.9982	16.9785	12.4257	8.11021	12.3564	11.8989	14.8397	19.1927	12.3114	13.1998	17.026
LchiMYB87	29.4939	53.0886	47.9732	2.33138	4.81935	4.1118	35.9419	42.1397	24.9927	4.18083	17.6707	22.2333	7.20359	5.47361	7.55469	13.6425	8.63643	25.8858	18.7476	51.9896	2.2042
LchiMYB114	3.18168	2.3339	2.86114	3.54243	5.04397	3.24576	2.75468	4.75259	6.20731	2.92532	6.35518	0.924667	2.03396	0.58322	1.1477	8.7815	7.97481	6.44739	2.2906	2.57765	7.74945
LchiMYB113	24.7717	18.4361	19.2537	6.56441	4.58	6.06175	10.0531	8.87005	9.08808	7.86632	8.04771	6.46028	6.81381	8.30016	6.35476	11.4454	9.38689	11.9584	17.2941	15.7606	12.3547
LchiMYB156	0.170428	0	0.165269	0.650464	0.603415	0.738533	0.0961301	0.188829	0.0862952	1.73409	1.47752	2.6438	5.24102	5.6987	4.54458	3.51398	4.24315	5.01897	2.59776	2.65672	4.62674
LchiMYB140	12.8546	13.0963	15.091	10.5361	10.3519	4.89039	9.3223	9.42556	11.7595	24.7457	20.9049	20.8745	17.847	20.6824	22.7593	31.1393	32.897	28.1998	39.5101	42.7478	43.9228
LchiMYB139	7.84566	6.71357	8.32797	4.83553	7.15733	4.35245	9.41765	14.3628	7.37019	6.59629	15.4649	8.81588	4.33227	3.52987	4.65589	7.79628	7.9342	13.0225	15.9259	22.9904	13.6957
LchiMYB30	3.99661	2.75288	8.77735	0.249001	2.11781	0.384242	2.12088	2.84855	1.85535	3.15141	2.39577	4.07393	5.11184	1.61925	3.54642	0.688335	0.479418	0.300164	3.80384	1.43003	0.715553
LchiMYB29	16.465	22.2148	23.8724	0.538599	3.52027	1.43343	9.52631	21.1208	11.5797	12.1496	16.9986	33.7234	6.12794	6.092	10.7824	2.8443	2.81944	2.33645	13.414	7.86685	7.72796
LchiMYB28	4.23752	4.90322	5.11636	2.74789	6.87	1.21235	1.1043	1.0863	1.98802	0.542505	2.6187	4.70477	6.60195	2.74724	8.56511	110.477	87.3778	89.7523	44.3826	57.7549	96.9371
LchiMYB2	28.4951	17.0481	20.5683	26.9749	21.7598	9.98329	23.0669	18.5229	16.9253	8.31569	17.4485	15.5164	13.0853	11.551	16.4213	18.0328	20.9688	25.5772	24.361	14.2602	12.3187
LchiMYB16	10.3229	8.13783	13.0284	5.19358	4.84539	2.90757	4.65775	4.73041	6.31825	25.0979	23.0607	44.6013	21.5801	22.7392	37.5444	19.6415	26.3641	17.1315	16.3062	20.2512	20.8589
LchiMYB103	0.385688	0.16979	0	0	0.291458	0.178619	1.07839	1.07197	0.541972	0.877502	0.909006	1.35661	0.915509	0.756416	0.56329	1.67165	1.55482	1.80178	1.27139	0.740614	1.52644
LchiMYB141	0.132412	0	0	0	0	0	0.0752762	0.148145	0	0	0	0	0	0	0	6.18957	1.40525	6.5653	1.50775	1.81005	2.44247
LchiMYB34	42.6515	34.9253	37.4576	28.1991	34.9417	29.9328	44.9188	47.7205	36.4184	29.6229	42.2748	31.6198	48.1089	38.153	29.7684	43.6225	43.9414	53.5221	44.6312	35.7403	42.1108
LchiMYB48	27.5749	32.7852	36.4744	7.99968	6.93014	7.14273	51.5648	38.874	31.6109	31.8681	36.1713	33.9194	22.5379	25.2136	24.6623	5.26234	5.70155	7.53361	15.3959	21.5457	6.97155
LchiMYB51	15.4877	10.6446	12.1853	6.81036	9.34161	4.58197	2.62824	2.43238	4.45902	6.37052	6.5672	6.23843	4.52343	3.49764	2.81926	9.79124	11.1521	9.39051	20.3442	14.4563	36.3574
LchiMYB12	4.41702	3.58998	3.3581	16.4539	11.7532	10.2141	21.4852	18.6939	20.1486	27.3005	30.2792	25.1775	17.1414	16.6983	22.47	19.6362	19.6287	19.5993	19.767	17.4816	29.241
LchiMYB11	11.899	11.129	15.9834	15.9159	30.315	17.581	24.905	36.4155	34.8832	50.671	36.11	34.1743	40.3631	34.8893	52.4735	10.9657	16.2505	13.095	37.346	26.5871	23.5545
LchiMYB10	0.265592	0.481328	1.2499	0	0	0	0	1.13103	0	0.705818	6.9163	0	0.160108	0	0	0.328029	1.41156	1.70182	1.10881	2.46127	0
LchiMYB9	3.84593	2.14662	5.1789	1.72256	3.78162	2.40608	4.07811	5.39968	8.34878	7.07721	9.6088	6.47486	4.27621	3.57152	4.22077	23.2704	13.5081	23.3259	27.1185	22.5821	31.8973
LchiMYB154	17.2561	15.7449	15.9197	12.1049	9.28162	12.8068	38.1433	29.6613	21.6568	22.9847	33.3722	72.2402	17.2835	18.8647	32.2727	7.60925	6.7911	6.74396	23.6747	13.9012	21.3584
LchiMYB56	2.24635	1.98574	2.11078	0.898144	0.48546	0.0660377	0.386682	0.836949	0.487403	0.398951	0.313136	2.27266	0.754025	0.630411	0.948145	70.1881	38.5256	35.2934	28.6261	30.9279	53.4045
LchiMYB57	4.29068	3.82814	3.14313	0.547842	0.640928	0.536723	2.07371	0.74281	2.15471	3.9465	1.17134	32.0439	3.46769	2.46799	7.76086	1.48039	1.64043	1.02716	2.35171	3.80288	2.68223
LchiMYB137	24.4069	33.3536	25.4309	23.0732	17.9571	16.5413	32.7621	19.4734	23.4635	28.7376	39.6859	63.1339	29.5297	41.7686	60.5393	18.2132	23.6556	22.1108	25.3405	29.3442	21.8844
LchiMYB94	0.627786	0.262587	0.608392	0.536441	0	0.067622	0.237583	0	0.213835	0.748921	0.769504	1.05746	0.321775	0.528173	0.762847	0.396562	0.414101	0.370073	0.827759	1.83414	0.660563
LchiMYB95	2.88853	3.1786	3.97414	0	0	0.114188	3.47964	3.93078	2.5083	3.67306	4.64596	1.29653	2.84022	2.08272	1.40514	0.0963734	0.30142	0.104416	2.22053	0.358686	0.741081
LchiMYB96	2.79243	1.29094	2.03852	3.25163	3.50076	5.69565	3.7274	1.60456	2.46723	4.29259	3.66107	25.6508	2.89455	1.63388	4.0012	0.0748591	0.273832	0.0816954	3.83609	3.17523	1.07253
LchiMYB36	14.7977	20.6285	20.0511	10.3963	11.4865	10.0883	18.3265	17.7973	20.464	28.6263	27.3546	33.3838	16.5756	16.8348	27.1047	21.841	21.3883	18.6658	26.5356	28.8952	27.3364
LchiMYB172	1.95647	0.153516	0.158081	0.178104	0.650421	0.943508	0	0.180987	0	0	0	0	0	0	0	0.0659844	0.0688812	0.287047	0.401364	0.492573	1.10854
LchiMYB92	1.40696	0.902533	1.549	4.08662	9.30856	3.35634	2.69298	8.95431	2.03283	4.25607	9.02002	2.20564	1.95074	2.58889	2.48592	31.0581	30.4824	49.3615	11.2809	11.925	12.0125
LchiMYB41	0.569364	0	0	0.367477	0.174364	0.650041	2.41309	1.90511	3.1646	6.76761	2.01308	2.0386	2.23459	3.01814	8.02029	1.02313	1.2011	0	0.890612	0.479285	0
LchiMYB109	34.0165	35.4333	35.29	11.2547	11.9949	16.7859	26.4187	27.394	18.6042	15.3896	14.3821	8.41801	10.8122	8.09193	8.14444	9.36345	12.5672	13.2191	20.6706	21.7652	18.4242
LchiMYB26	12.4178	13.5653	10.65	5.30926	9.39295	8.45234	27.0327	24.8891	21.9503	25.8318	46.624	45.6514	20.3514	22.6772	26.1631	22.5005	19.5845	27.9092	29.2575	29.2802	22.0032
LchiMYB110	177.346	178.878	199.518	41.9219	41.9378	31.5312	38.0188	53.3637	23.3753	6.38489	9.65961	1.63932	1.62745	0.591061	0	19.3344	12.7731	19.9125	87.5238	63.1763	34.7231
LchiMYB138	75.3408	44.1847	49.077	6.43824	17.9855	5.05054	28.7542	22.4606	9.01696	7.27385	20.9512	7.89374	10.4172	5.66185	7.76942	29.1017	17.7404	33.0835	30.6315	8.19764	17.4318
LchiMYB174	5.90782	4.83331	4.55456	0	0.668108	0	1.70253	2.03643	1.45942	0.722417	0	0	1.77269	1.89307	0	2.53	0.980028	4.01486	6.77659	1.15895	2.30712
LchiMYB20	2.0595	2.02137	1.95187	1.47498	1.91486	1.67231	2.50416	3.03404	2.46099	3.02223	5.07389	3.44241	1.97362	1.93661	2.40072	1.64389	1.56904	3.04032	5.39527	6.19586	4.41582
LchiMYB60	20.7	21.3761	16.5075	2.04785	2.05586	1.39583	11.6196	14.7044	3.78107	4.62653	10.82	3.72682	5.62608	1.4555	2.43379	5.79781	2.34136	5.75314	13.0273	16.4046	4.67192
LchiMYB84	1.94478	1.46539	2.78096	3.98543	2.78308	3.29958	6.31876	3.09673	7.39527	13.5956	8.67147	12.817	5.61972	6.06918	9.63561	8.22589	6.77359	5.89633	6.213	7.32337	13.5373
LchiMYB134	6.96729	1.08168	3.82883	10.4848	6.71294	11.7572	2.52582	0.881457	3.29887	2.73156	1.84706	3.91487	3.11249	3.13968	4.92295	41.2778	37.6214	34.016	41.7344	25.7685	48.0922
LchiMYB124	27.1638	25.5066	47.9789	42.5174	58.4234	33.0099	48.7006	52.1978	72.4584	109.586	98.2922	94.5071	102.373	100.835	127.856	19.4211	23.9256	14.99	58.2435	61.3485	103.15
LchiMYB99	0.578532	0.509369	0.621766	0.450832	0.53434	0.535856	1.6775	1.74194	1.78851	2.45701	1.93164	1.1479	0.813786	0.918505	1.77034	1.43284	2.10653	2.26675	2.11898	2.01024	1.52644
LchiMYB40	0.603513	0.656438	0.245844	0.142222	0.373676	0.12525	0.769535	1.15771	0.265592	0.568102	1.84389	0.986853	0.38575	0.597362	0.321096	1.17335	0.708898	1.22531	1.49704	1.0095	0.715446
LchiMYB178	2.50827	2.87202	3.42151	0.46915	2.05653	0.580044	4.0771	4.35058	2.87528	4.64938	14.9536	3.01361	1.79758	1.58253	2.88933	5.5746	5.88784	12.6435	6.93349	5.66838	9.79287
LchiMYB121	0.201943	0.0951705	0.587879	42.6211	164.391	27.431	4.18749	15.205	38.5054	41.9675	52.4137	6.70502	25.9147	25.9969	21.6912	337.984	308.075	255.811	52.2257	55.2411	195.22
LchiMYB3	126.789	142.333	233.565	180.744	116.943	113.938	212.878	207.259	409.861	846.538	390.293	590.639	297.042	371.805	624.949	166.664	175.688	101.068	107.863	156.079	98.1895
LchiMYB88	0	0.567403	0.438208	0.0825546	0	0	0	0	0	0.146705	0	0	0.277555	0	0.448375	0	0.637884	0.0664828	0.14872	0	0
LchiMYB148	1.00889	1.8354	0.78207	2.58936	2.63906	1.10964	2.59895	1.20336	2.13376	2.10315	2.66188	4.08492	4.03665	3.62531	5.89075	4.6463	2.96842	5.05983	5.92488	3.74439	7.08575
LchiMYB181	0.679193	0	1.76575	0	2.27482	0.411143	0.482767	1.40546	0	1.44291	1.93786	2.91648	0.198777	1.78907	1.68743	5.10759	4.39205	1.70101	3.60242	2.38633	1.3256
LchiMYB182	0.623964	0.470882	2.18171	3.47186	5.10913	1.41813	0	0.406659	1.72937	3.68197	2.45957	6.82498	1.80973	2.77139	2.06009	14.8707	12.2761	4.32351	6.89589	5.94134	8.94537
LchiMYB104	5.7109	11.7844	15.088	1.88599	1.60933	1.94174	2.49488	1.85803	1.2521	1.33594	1.21365	1.23961	2.92267	2.58823	2.86545	0.31634	0.413232	0.172569	2.65292	1.43029	1.95597
LchiMYB108	12.458	16.7669	19.4652	0.122518	1.9847	2.80879	3.66802	7.59994	2.22541	1.63219	2.2551	4.68729	2.30955	1.92141	2.04955	11.2874	9.48135	13.5371	17.0079	10.4687	9.50625
LchiMYB106	0.0534443	0	0.310529	0.651042	0.0479309	1.148	2.13825	0.722269	0.661695	1.20894	11.7849	4.52995	4.11437	2.53518	3.85293	1.65695	0.455591	0.855892	0.159498	0.108729	0.396871
LchiMYB185	0	0.219807	0	0	0	0	0.348622	0	0.300609	0	0.180887	0	0.36468	0	1.66477	0.245919	0	0.321828	0	0.399366	0
LchiMYB186	6.22767	5.35508	5.57188	1.70399	1.45675	2.25069	7.90143	8.30301	5.53958	3.66487	5.61881	4.85265	3.96376	2.02665	2.92933	4.29926	3.61691	4.64715	7.92352	8.1306	5.14962
LchiMYB145	26.7544	23.0523	28.8102	22.1948	18.4557	16.1724	31.0755	33.1025	36.5816	50.0797	35.7458	68.946	22.7205	31.6972	67.9895	24.3981	28.506	20.9368	26.163	30.321	34.7391
LchiMYB80	12.7538	9.98712	13.7117	37.6051	20.9237	18.0928	17.3952	8.70596	11.6841	20.695	18.1509	17.8032	12.2227	15.3356	26.6631	1.18756	2.38148	3.16928	11.9698	8.27669	5.97915
LchiMYB147	4.3229	4.18198	4.45829	2.89409	3.56697	3.44878	6.86653	7.88372	7.42889	10.1189	9.56017	10.1241	6.48338	5.22176	7.33693	6.27369	6.06891	6.71971	11.7499	11.3702	7.45149
LchiMYB47	5.73088	6.09126	8.52297	8.90327	7.55378	8.0994	7.9682	10.1401	8.99653	4.61838	5.7003	5.35501	3.3029	2.88219	3.80534	7.76682	5.76073	8.634	8.76472	10.8403	12.8842
LchiMYB73	1.24884	0.51768	0.781956	0.205069	0.0995109	0.0722579	0.126855	0.0834538	0.0382761	0.0364105	0.445997	1.02374	0	0	0	0.120437	0.0314786	0.164443	0.147059	0.150355	0.275076
LchiMYB42	5.58761	6.70397	7.16496	11.2552	11.1397	8.7527	7.68263	10.3411	11.5263	14.7028	14.9877	15.8414	7.38487	7.274	10.1315	13.2007	13.3117	21.0018	12.4801	15.3113	18.7554
LchiMYB79	1.41408	0.333414	0.572228	0	0	0	0.26235	0.256897	0.585596	2.47527	0.741438	3.92983	2.78331	2.33288	3.90219	0	0.196909	0	0	0.820162	0
LchiMYB189	4.79182	4.4401	5.69846	2.13428	4.88748	1.08187	0	0.170285	0.871155	0	0.112786	0.290679	1.82338	1.18844	2.59829	19.3708	21.1722	15.5767	9.66745	13.7387	8.27087
LchiMYB190	0.137273	0.180574	0.24059	0	0.545246	0.291735	0.0776117	0	0	0	0	0	0.372878	0.048097	0	0.616004	0.602229	0.665152	0.14899	0.465366	0.548538
Col_1, Col_2 and Col_3 represent three biological replicates of the control group, H_1, H_3, H_6, H_12, H_1d, H_3d represent three repetitions of each time point (1hour,3hour,6hour,12hour,1day,3day).

## Sheet: Cold
gene_id	Col_1	Col_2	Col_3	C_1_1	C_1_2	C_1_3	C_3_1	C_3_2	C_3_3	C_6_1	C_6_2	C_6_3	C_12_1	C_12_2	C_12_3	C_1d_1	C_1d_2	C_1d_3	C_3d_1	C_3d_2	C_3d_3
LchiMYB21	2.44063	1.86328	2.82161	1.88254	2.88212	0.676733	2.36389	0.965279	1.22203	1.43968	0.44382	1.46554	0.37519	0.127986	0.107177	0	0.100007	0	0	0.226605	0.117257
LchiMYB22	1.48297	0	0.729434	0	0	0	0	0	0	0	0	0.667611	0	0.799967	0	0	0	0	0	0	0
LchiMYB23	0	2.12093	0	0	0.674116	0.680677	1.4618	1.2766	0.737134	0	0	0	0	0	0	0	0	0	0	0	0
LchiMYB89	171.788	162.785	184.74	164.057	212.571	184.704	201.678	185.617	194.785	214.297	167.814	210.31	159.086	180.065	177.482	40.2917	27.4196	22.4788	41.856	24.0797	63.2631
LchiMYB81	0.465949	0.263406	0.452015	0.755253	2.23131	0.454258	0.379918	0.172936	0.393294	0.290112	0.356668	0.594553	1.91834	0.719741	0.0863811	0.354877	0.64308	0.3432	0	0.244442	0.567962
LchiMYB144	74.2169	73.783	81.5186	51.8927	131.306	71.5481	88.7686	108.538	158.383	114.644	91.4711	85.3393	43.5505	69.2831	87.4366	48.9245	27.5579	32.7958	6.59639	1.15628	17.8614
LchiMYB76	3.65032	3.90193	3.56197	2.88761	3.96321	3.60384	3.32324	3.31785	3.45301	3.80915	2.7878	3.38814	2.56893	3.45451	2.33657	4.44472	3.44326	3.24527	1.26874	1.98767	2.56968
LchiMYB77	2.13663	1.96111	3.10329	3.50915	3.73201	1.95092	3.48813	2.43136	3.1878	3.09172	2.63997	2.82102	2.12037	3.99876	1.33293	2.24192	1.45475	2.37112	1.91666	0.746225	3.55599
LchiMYB78	11.9394	11.0243	11.5774	6.69842	13.9764	12.1071	11.7713	10.5945	14.4767	13.2735	10.5556	12.0888	12.0354	12.5063	9.95373	6.70846	6.28792	9.90341	3.71982	2.4055	8.05471
LchiMYB25	3.06659	3.11183	1.60233	4.22702	2.67927	5.88995	3.13895	3.05781	0.87917	2.19431	2.38621	1.58964	1.9233	1.56307	1.27602	2.42574	4.93629	5.85717	6.00328	6.8865	9.86334
LchiMYB32	97.7464	99.6607	105.163	96.6661	135.857	118.649	136.609	149.694	205.394	148.788	140.034	117.189	78.1899	117.15	104.673	97.5626	68.4594	75.5193	22.8421	10.0744	51.8236
LchiMYB66	0.826301	0.922288	0.657408	1.57987	0.783279	1.88285	1.9794	1.71956	2.43546	1.07719	2.4297	1.39646	0.40028	0.989758	0.618655	2.05625	2.06041	1.08866	2.78641	4.62512	2.02629
LchiMYB158	8.16558	8.84266	10.0692	4.07246	10.7751	8.46846	11.5456	7.65827	12.1639	10.5272	8.67344	9.97548	7.09803	8.5305	6.55834	5.27036	4.82812	6.75979	4.15594	1.48826	9.53215
LchiMYB166	1.26842	1.74913	1.49037	1.39033	2.45653	1.99506	2.7711	3.33175	1.39792	6.34139	4.70013	6.98955	11.2523	13.5203	10.7885	19.463	12.9257	14.4718	3.60241	4.69046	2.0924
LchiMYB167	13.9561	11.8727	10.2973	6.38308	8.6007	13.1665	13.5457	12.8039	9.23366	19.6512	13.886	18.8271	29.8574	30.4773	26.8724	61.3597	36.4665	49.9049	10.7733	6.98451	13.1716
LchiMYB83	1.53285	1.38504	3.34885	2.47162	3.00995	2.75754	2.05236	1.04341	1.2609	2.15834	0.9636	2.48586	0.690512	0.863495	0.985262	3.86116	2.10978	1.68726	8.28951	10.9783	18.2987
LchiMYB125	0.341618	0.402707	0.25518	0.0922344	0.760651	0.241234	0.379098	0.105149	0.119784	0.25661	0	0.276475	0.245242	0	0	0	0.294041	0	0	0	0
LchiMYB126	0.569364	1.20812	3.06216	1.22979	1.5213	0.904626	0.336976	0	0.838489	0.230949	0.497108	0.760306	0	0	0	0	0.0980137	0	0	0	0
LchiMYB62	1.7699	4.4534	2.97237	2.47218	6.182	4.56319	4.49715	4.28111	3.0228	4.03828	3.34937	4.81063	5.88077	4.30739	2.49235	7.13962	4.42835	6.6882	2.82531	2.288	2.82785
LchiMYB86	12.3493	13.5968	16.3621	11.3493	22.0142	13.4123	12.5941	18.5073	14.1445	16.719	9.49232	14.3808	8.58926	6.23991	8.31413	7.04361	6.45556	5.85546	3.57039	3.65857	4.07054
LchiMYB162	6.59967	7.71783	9.5603	6.75312	9.79818	5.89451	9.18023	5.78312	7.94587	6.7772	7.47839	9.20262	9.62738	4.93334	6.21929	9.44337	10.1402	7.29762	15.0265	12.7214	14.2058
LchiMYB163	13.5764	9.71886	22.0153	16.293	23.3322	17.2744	14.6621	11.6203	12.4807	17.9974	7.86501	17.2782	8.72669	5.87116	8.82064	14.1341	10.1107	11.0707	4.35866	14.7822	6.96072
LchiMYB72	4.50676	5.42632	7.6252	7.60495	8.80129	7.19506	23.9003	24.8366	40.2125	76.338	49.8456	90.7002	68.2287	56.9695	82.7671	116.012	72.9296	67.8747	182.715	105.026	350.363
LchiMYB122	4.61733	4.00249	3.99981	4.84971	4.75335	4.95643	3.67717	2.52853	3.53767	3.72841	0.595132	4.4386	2.54506	3.15849	1.37799	5.79361	2.14536	3.52949	11.441	11.7202	17.4555
LchiMYB143	0.884926	1.25952	0.791541	0.276048	0.851449	0.850427	0.500416	0.0635368	0.576817	0	0.2612	0.440063	0.445718	1.17913	0.380711	0.08869	0.636601	0.126262	0	0.270465	0
LchiMYB82	0.934501	1.40493	1.7363	0.606973	2.13422	0.847757	0.880988	0.737945	2.50647	1.84669	0.467646	1.02344	0.493975	0.538579	0.526291	1.50714	1.9464	1.60925	0.796131	0.551282	0.501448
LchiMYB6	4.08877	3.7231	3.7061	4.33279	4.69738	3.68488	4.1109	2.64816	5.24072	4.13164	3.41696	3.98359	5.04099	3.64603	3.01359	5.54727	5.81932	4.83516	9.36908	8.74162	6.3451
LchiMYB65	6.08851	7.53555	7.706	5.42995	9.45949	6.99845	8.22855	7.20977	8.85471	8.42105	5.53587	6.76266	6.03163	7.73123	5.80675	4.18447	5.80812	7.63546	2.94974	1.81841	5.15096
LchiMYB87	29.4939	53.0886	47.9732	11.1963	65.0409	43.8514	66.8051	48.1025	79.1387	54.4241	44.4622	41.6953	28.464	47.9309	43.7408	42.0317	20.998	44.4829	5.17236	5.79251	68.798
LchiMYB114	3.18168	2.3339	2.86114	2.67208	4.60673	3.54394	2.99552	3.15243	5.07889	4.9854	5.28655	4.94897	4.94298	4.54133	5.64856	10.3946	6.69093	5.17096	2.43728	1.30114	3.68394
LchiMYB113	24.7717	18.4361	19.2537	23.3815	16.8396	18.0332	21.042	19.7022	16.5525	16.5251	17.2576	16.7541	14.0195	16.8943	16.572	6.6368	8.3074	8.56535	7.5279	4.78168	7.38758
LchiMYB156	0.170428	0	0.165269	0	0.326932	0.332828	0	0	0.3601	0	0	0	1.20292	0.752619	0.712117	2.59895	1.10349	1.65138	1.98151	1.8497	1.64828
LchiMYB140	12.8546	13.0963	15.091	15.3659	18.2294	13.2003	15.55	11.3157	18.6669	15.8635	11.0639	13.7179	13.3856	12.7434	12.8327	17.3386	12.2374	12.4788	12.8575	11.0902	20.1055
LchiMYB139	7.84566	6.71357	8.32797	6.86114	8.27734	6.96135	9.11861	6.96665	8.8993	8.89285	7.79939	7.74602	6.23679	6.26931	5.07494	6.07323	3.86164	3.27546	4.04242	2.43293	9.65208
LchiMYB30	3.99661	2.75288	8.77735	4.74996	8.35915	2.87506	2.53336	2.84497	4.71899	2.7687	0.973165	2.56323	1.35615	1.80644	1.10481	1.3471	3.65619	1.41452	0.176382	0.299607	0.115549
LchiMYB29	16.465	22.2148	23.8724	14.835	31.425	21.0771	14.2251	10.94	20.919	16.9597	12.5354	18.0534	6.35922	7.70703	13.2793	7.09984	3.07935	2.62559	2.31991	2.94555	6.98212
LchiMYB28	4.23752	4.90322	5.11636	10.6484	9.08803	8.77843	13.3416	11.4732	13.9041	21.6711	10.7943	17.128	14.0952	15.1281	10.6812	68.4254	78.158	49.3313	49.6083	49.0582	56.6144
LchiMYB2	28.4951	17.0481	20.5683	21.7735	17.7256	25.2952	48.7086	13.2142	31.0392	16.7402	36.5211	18.1233	28.9538	35.8691	30.8741	25.0572	26.2039	25.9503	22.876	14.4006	28.5703
LchiMYB16	10.3229	8.13783	13.0284	10.822	16.6584	12.0901	13.2851	12.6605	12.6482	18.4028	8.9793	12.2399	10.4821	9.38785	8.39095	16.1352	14.5316	12.6646	22.8111	19.7757	29.0792
LchiMYB103	0.385688	0.16979	0	0.0725116	0.205033	0.220571	0.0654141	0.0413043	0.140579	0.254009	0.234582	0.101613	0.153861	0	0.210007	0.858447	0.721999	0.543143	1.83599	0.950527	1.77542
LchiMYB141	0.132412	0	0	0	0.0637235	0.0648967	0	0.309113	0.210441	0.207378	0	0.0714043	0.289162	0.219613	0.308695	2.53126	3.9519	5.83675	7.13116	3.8171	12.3324
LchiMYB34	42.6515	34.9253	37.4576	26.2426	31.7062	32.1105	40.4451	34.4731	41.345	42.733	35.4293	44.802	42.7752	51.3409	41.3489	30.8536	33.7883	32.7948	23.6956	25.234	29.379
LchiMYB48	27.5749	32.7852	36.4744	25.157	35.9985	28.6308	22.5067	21.9782	34.2438	20.4648	18.1009	14.4363	11.3609	13.8159	10.0956	11.7727	11.4445	13.8361	6.19514	2.22236	5.61909
LchiMYB51	15.4877	10.6446	12.1853	13.8996	9.26604	15.7027	11.3531	8.11975	10.4925	9.766	5.57815	11.4721	12.1267	7.46197	5.96029	17.8522	18.9438	28.9969	3.75176	5.28106	4.28574
LchiMYB12	4.41702	3.58998	3.3581	3.928	4.58173	3.87337	3.98824	3.36325	4.51633	5.97264	2.76701	4.18996	4.09494	6.13996	3.55555	4.47742	3.92556	4.39935	3.40422	4.04579	4.6334
LchiMYB11	11.899	11.129	15.9834	19.8633	27.7867	11.4845	21.989	21.4396	31.9973	26.6446	21.4658	24.5933	10.7486	17.0971	17.94	23.2279	16.1272	16.6142	4.23135	3.59143	6.66462
LchiMYB10	0.265592	0.481328	1.2499	0.390523	1.09699	0	0.698984	0	0.551998	0.752705	0	1.06972	0	0.156728	0	0.721987	0.398167	0.539826	0.482793	0	0.865801
LchiMYB9	3.84593	2.14662	5.1789	3.01383	5.77329	4.02631	4.1969	5.72308	4.35182	5.03766	3.00242	4.4315	4.34304	3.89242	3.22246	9.34732	10.0387	8.35043	31.2001	16.1195	47.9157
LchiMYB154	17.2561	15.7449	15.9197	13.3785	14.8349	16.2901	13.3672	8.18037	19.2175	11.039	12.9862	10.9644	12.8564	12.2925	7.95855	5.05684	6.73696	5.4627	6.35792	3.7977	4.40359
LchiMYB56	2.24635	1.98574	2.11078	2.8709	3.14381	2.13438	2.99054	1.96964	2.52357	2.9838	1.5672	1.68691	2.67431	1.3546	3.80711	11.5132	24.1978	8.27016	27.8217	12.8471	26.7389
LchiMYB57	4.29068	3.82814	3.14313	3.61542	4.4568	2.48608	3.88279	1.75102	4.26216	3.05197	2.00795	2.32754	1.86814	2.49605	1.07997	0.737345	0.476461	0.460945	1.50891	0.402786	1.75086
LchiMYB137	24.4069	33.3536	25.4309	32.449	25.9286	24.5778	32.0154	27.2885	49.9782	30.2069	38.2115	38.6908	16.9836	23.0865	26.2351	14.0574	11.9541	13.6965	10.8214	5.08369	7.23023
LchiMYB94	0.627786	0.262587	0.608392	0.339436	1.20772	0.409959	0.427541	0.0650836	0.369334	0.218318	0.535235	0.300368	0.228261	0.0771071	0	0.399833	1.02546	0.517291	0.598128	0.415459	0.142643
LchiMYB95	2.88853	3.1786	3.97414	3.11862	5.04702	2.33394	2.44689	0.998643	4.17354	3.35116	2.29703	1.00962	0.388064	0.529981	0.776163	0.456432	0.621038	0.109946	0.64476	0	0.363854
LchiMYB96	2.79243	1.29094	2.03852	3.12861	4.02492	3.54098	2.95286	1.24556	2.41289	2.06504	1.37274	1.9544	6.9823	2.88998	1.12794	7.42907	5.87425	3.8036	1.00797	0.917539	2.47566
LchiMYB36	14.7977	20.6285	20.0511	16.5508	20.7494	16.9698	18.8632	17.0262	21.4247	26.8079	18.5847	18.8245	16.6849	19.4926	16.9233	23.7022	17.615	17.6382	17.3233	16.5635	30.1261
LchiMYB172	1.95647	0.153516	0.158081	0.991317	0.625929	1.51356	1.41401	0.379283	3.70529	0.848167	0.0780963	0.261641	2.92427	3.69097	0	1.39927	0.844859	1.0543	2.97369	0.375888	2.74154
LchiMYB92	1.40696	0.902533	1.549	1.40067	2.83272	1.88152	7.71315	6.99073	6.37167	10.3553	7.11957	10.7037	15.7223	14.9232	14.9767	15.8375	9.13086	13.2435	2.64775	1.86646	5.0432
LchiMYB41	0.569364	0	0	0.245958	0	0.180925	0.673952	0.420596	0	0.923796	0.372831	0.760306	0.858345	0	0	0	0	0	0	0	0
LchiMYB109	34.0165	35.4333	35.29	26.9428	36.104	33.4343	38.9479	35.5542	43.2136	41.8229	36.0367	41.8531	35.5675	41.8671	42.433	39.9887	33.456	39.2511	33.7487	17.7369	43.2875
LchiMYB26	12.4178	13.5653	10.65	8.97061	13.3955	12.1395	14.0536	12.0049	21.158	18.0629	13.5331	13.128	14.2857	20.4863	14.5798	9.11214	6.60135	13.023	4.0189	2.30887	7.54843
LchiMYB110	177.346	178.878	199.518	55.3529	162.895	140.58	144.454	134.111	148.829	133.741	118.84	133.514	100.337	104.334	122.011	43.5134	25.6961	38.983	7.22757	2.48221	19.7549
LchiMYB138	75.3408	44.1847	49.077	53.4022	49.4423	65.3895	43.4265	30.9381	60.8856	34.3518	20.0057	26.0097	25.9771	32.9855	14.3694	42.0614	74.2768	40.8646	33.3419	14.8461	32.9365
LchiMYB174	5.90782	4.83331	4.55456	3.39341	3.85006	4.28974	5.43621	2.94241	4.25783	2.46793	1.96446	7.42769	2.11496	1.36585	2.20563	3.8487	3.87702	2.87381	3.25386	0	4.35727
LchiMYB20	2.0595	2.02137	1.95187	1.15938	2.18519	1.92083	1.71435	1.62885	2.30099	2.46153	1.92198	2.07574	1.53775	1.7041	1.25767	2.32146	1.79207	1.49711	1.81047	0.901999	2.93707
LchiMYB60	20.7	21.3761	16.5075	9.87824	20.1908	19.6728	17.0569	16.7766	29.5972	22.8872	18.5615	22.6231	19.0515	23.5483	20.0374	12.513	12.0006	15.2476	3.49626	1.05112	11.4602
LchiMYB84	1.94478	1.46539	2.78096	1.99597	2.78877	1.63009	2.73768	1.91811	2.76848	2.74887	2.24892	1.52935	2.68629	3.09008	1.90282	2.92823	2.76592	2.61708	4.7913	4.79523	6.5761
LchiMYB134	6.96729	1.08168	3.82883	7.98032	10.9811	12.7997	14.1578	8.37329	19.998	17.5266	7.30112	10.5042	6.42071	6.82719	6.22154	110.718	87.5614	74.8611	88.3442	54.3348	76.5549
LchiMYB124	27.1638	25.5066	47.9789	28.0776	35.6147	27.4369	19.8164	25.3336	27.6271	18.7459	11.1414	30.9239	11.5774	9.06349	12.5109	14.6404	11.7475	10.1252	24.4369	45.9404	38.0445
LchiMYB99	0.578532	0.509369	0.621766	0.145023	0.444239	0.441142	0.621434	0.413043	0.316302	0.762026	0.281498	0.812905	0.230792	0.445666	0.168006	0.429224	0.976822	0.814714	1.57895	1.26737	2.90971
LchiMYB40	0.603513	0.656438	0.245844	0.154763	1.10775	0.658506	0.846728	0.657795	0.879779	0.735499	0.428202	0.628056	0.105114	0.633975	0.358231	0.457781	0.248249	0.208438	0.0251082	0.0213415	0.426793
LchiMYB178	2.50827	2.87202	3.42151	1.64792	5.68765	1.84886	2.73648	1.92028	4.21023	2.76088	1.15396	1.90799	0.560705	0.760226	0.719225	3.00606	1.17006	0.383648	0.569717	0.849044	1.39636
LchiMYB121	0.201943	0.0951705	0.587879	1.47262	1.83485	0.491415	2.67383	1.49635	2.66025	7.42615	0.965402	5.34694	3.71136	4.34204	3.64383	63.466	59.7883	102.127	181.863	250.318	237.929
LchiMYB3	126.789	142.333	233.565	145.856	178.196	158.761	125.22	167.671	109.014	139.641	94.0046	124.584	56.4522	59.161	82.6035	45.7053	34.7041	35.8368	39.851	56.8988	20.1765
LchiMYB88	0	0.567403	0.438208	0.18329	3.11323	0.294885	0	0.140424	0.318882	0	0.433366	0.485221	0.574376	0	0	0.431534	0.0651184	0	0	0.547291	0.153838
LchiMYB148	1.00889	1.8354	0.78207	1.25471	1.87701	1.51604	0.755954	1.06744	0.71251	1.19355	1.226	0.869998	1.32152	0.446175	2.13201	4.9494	4.18883	4.80462	13.9064	7.30686	10.8044
LchiMYB181	0.679193	0	1.76575	0	0	0	0	0	0.701868	0	0.427381	0	0.236188	0	0	0	0	1.20453	0.500677	0.705386	2.65529
LchiMYB182	0.623964	0.470882	2.18171	0.404142	0.713002	0	0.253598	0.114933	0.393075	0.128566	0	0.783283	0	0	0	0.472948	0.53634	1.2524	1.04876	3.31399	3.01389
LchiMYB104	5.7109	11.7844	15.088	12.365	14.8628	8.63815	6.1926	8.75847	9.89423	5.98751	5.9461	10.3721	9.46404	6.3774	6.37566	10.1922	8.01251	8.39757	1.29277	0.0969035	2.16398
LchiMYB108	12.458	16.7669	19.4652	9.92876	22.0012	16.6993	23.3918	20.2668	32.2031	26.4282	26.1138	24.4443	21.5917	24.2654	24.12	36.6295	21.82	27.5256	7.7665	4.05365	18.8152
LchiMYB106	0.0534443	0	0.310529	0.303574	0.103127	0.10505	0.0546802	0.100108	0.226957	0.279836	0	0.116063	0	0.295778	0	0.255908	0.138897	0.696953	0.0419097	0	0.109795
LchiMYB185	0	0.219807	0	0	0	0.121422	0.183423	0	0	0.620326	0	0	0.323721	0.146525	0	0.155303	0.532186	0	0.230807	0	0.404667
LchiMYB186	6.22767	5.35508	5.57188	4.22655	6.6876	7.16198	6.9563	4.92937	8.78691	7.26677	5.773	5.21008	7.52033	8.46338	4.89402	2.69785	3.07301	3.5384	1.61932	0.806238	3.08462
LchiMYB145	26.7544	23.0523	28.8102	18.3174	30.2144	24.1753	25.227	20.3666	30.4795	26.6462	18.3221	21.0145	24.6821	26.6425	17.8556	18.0424	23.2049	23.2978	21.2477	19.6709	29.4663
LchiMYB80	12.7538	9.98712	13.7117	11.5293	7.38919	10.172	7.87681	5.67804	7.30683	6.46871	4.56718	5.15165	6.25366	5.76953	2.73174	3.24239	2.45034	3.12687	0.873575	2.96307	4.02429
LchiMYB147	4.3229	4.18198	4.45829	3.78605	5.32872	3.32031	4.96888	4.09922	6.77512	4.80301	3.73852	3.58681	2.70485	2.88894	2.13207	2.37903	2.91906	2.61657	0.866402	0.508578	1.2132
LchiMYB47	5.73088	6.09126	8.52297	5.39817	9.26171	7.01394	9.80308	8.38277	11.0571	9.30408	9.42752	11.3255	5.92254	8.09692	5.231	3.42909	3.66806	4.17391	6.13276	4.75069	14.1442
LchiMYB73	1.24884	0.51768	0.781956	0.626263	1.27977	1.30404	1.84439	0.794304	0.821058	1.35151	0.989804	1.4889	1.94194	2.19842	0.758595	0.246851	0.414423	0.584504	0.434715	0	0.909835
LchiMYB42	5.58761	6.70397	7.16496	6.45037	9.8767	6.51046	6.59037	5.00401	7.85054	8.25103	5.99504	5.65145	4.08201	4.70206	3.85781	5.62571	4.09135	4.06829	5.13161	5.74001	6.84999
LchiMYB79	1.41408	0.333414	0.572228	1.14518	1.68539	0.342962	0.359462	0.217409	0.247751	0.48638	0.33744	0.618622	0.126743	0	0.217252	0	0	0.107728	0	0	0
LchiMYB189	4.79182	4.4401	5.69846	3.26007	3.48668	5.29125	8.04938	9.39552	8.03805	18.5712	9.40026	13.4915	32.5067	31.0729	31.8904	41.0383	22.343	31.1701	4.08632	1.51424	9.29024
LchiMYB190	0.137273	0.180574	0.24059	0.197009	0.325432	0.755069	0.428066	0.640197	0.424536	0.560008	0.271387	0.616364	0.732055	0.960755	0.829136	1.69139	1.11022	1.93674	0.200995	0	0.720322
Col_1, Col_2 and Col_3 represent three biological replicates of the control group, C_1, C_3, C_6, C_12, C_1d, C_3d represent three repetitions of each time point (1hour,3hour,6hour,12hour,1day,3day).

## Sheet: Drought
gene_id	Col_1	Col_2	Col_3	D_1_1	D_1_2	D_1_3	D_3_1	D_3_2	D_3_3	D_6_1	D_6_2	D_6_3	D_12_1	D_12_2	D_12_3	D_1d_1	D_1d_2	D_1d_3	D_3d_1	D_3d_2	D_3d_3
LchiMYB21	2.44063	1.86328	2.82161	1.43451	1.61735	1.50652	1.35605	2.75671	2.5096	0.586825	1.44776	0	0.964966	3.14718	1.68657	3.32503	0.983723	2.06728	1.90362	1.17068	2.34012
LchiMYB22	1.48297	0	0.729434	0	0.704225	0	0	0	0	0	0	0	0	0.56679	1.17152	0	0	0	0	0.545996	2.21192
LchiMYB23	0	2.12093	0	5.67919	0	0.644947	0.82043	1.5658	0.729729	0.703117	0.537573	0.712115	0	1.70037	1.17152	3.6063	0	2.47675	0.51366	1.63799	0.55298
LchiMYB89	171.788	162.785	184.74	245.506	226.708	175.753	125.858	174.633	158.964	52.0877	70.0457	76.3773	8.08677	11.8449	3.77769	188.79	185.876	208.256	150.384	143.096	115.096
LchiMYB81	0.465949	0.263406	0.452015	0.178588	0.503493	0.563474	0.320934	1.2699	0.384886	0.378597	0.168366	0.775478	1.85074	0	0.0854395	0.168041	0.159429	0.088049	0.293785	0	0
LchiMYB144	74.2169	73.783	81.5186	90.7703	104.378	70.799	64.0871	70.1878	59.1023	51.6153	70.8886	68.6044	26.5408	16.4871	11.9355	33.0328	24.4146	47.1762	12.6949	46.0977	33.5427
LchiMYB76	3.65032	3.90193	3.56197	5.41213	6.20992	3.36335	2.83137	5.33103	3.87864	2.4665	4.65528	3.69808	5.63481	5.63048	5.88364	4.76065	3.10451	4.11637	4.03383	2.58577	3.58896
LchiMYB77	2.13663	1.96111	3.10329	1.33905	2.57323	1.25518	1.19434	2.97604	2.27663	0.522107	1.37149	1.60673	1.13165	1.48763	1.28489	1.16468	1.33187	2.00486	0.940547	0.960264	1.71343
LchiMYB78	11.9394	11.0243	11.5774	11.0657	14.6916	9.19882	9.10011	15.5641	10.9101	11.0417	12.5231	13.0167	15.0436	13.4066	17.0422	9.40017	6.51138	8.92388	5.20078	7.15919	5.48631
LchiMYB25	3.06659	3.11183	1.60233	2.8973	1.50008	3.40639	5.46279	3.29598	3.69964	2.29927	1.49555	3.23051	2.2187	4.55768	1.32189	5.88886	2.46637	2.01371	1.95844	1.95348	0.760266
LchiMYB32	97.7464	99.6607	105.163	108.238	108.596	91.2508	104.426	109.985	94.1517	54.192	76.9259	63.6267	33.1636	27.5045	34.7846	65.5629	26.7677	64.3523	35.7	55.7687	65.4221
LchiMYB66	0.826301	0.922288	0.657408	1.97021	1.74492	1.40123	2.48944	2.69306	1.2281	0.82765	0.71935	1.15366	1.62023	4.94613	1.60928	2.85223	2.00325	1.8038	2.19276	1.61746	1.61724
LchiMYB158	8.16558	8.84266	10.0692	9.2923	9.43074	9.19295	6.03921	12.3456	9.42296	7.33509	9.05604	10.7389	14.97	8.80618	11.2466	9.72435	5.58225	9.25075	3.26684	5.17135	4.56834
LchiMYB166	1.26842	1.74913	1.49037	7.89878	10.6348	7.23015	3.1662	6.15456	4.35485	0.862919	2.31428	2.34985	3.47725	4.1503	1.82524	5.103	1.66746	5.08013	7.64988	5.98602	6.75568
LchiMYB167	13.9561	11.8727	10.2973	72.314	98.5836	69.0146	11.5471	31.2439	16.0222	4.76052	6.20569	9.45122	3.40707	3.21618	3.41632	19.7058	10.1412	17.6937	29.0326	25.4317	23.4045
LchiMYB83	1.53285	1.38504	3.34885	3.45184	4.46475	3.7493	3.58544	4.15061	2.519	1.74997	3.76963	1.11328	3.16155	8.73673	3.26484	21.6417	27.0288	23.5738	3.96023	5.38551	8.54888
LchiMYB125	0.341618	0.402707	0.25518	0.541101	0	0.341005	0.277116	0	0.281147	0	0.142071	0.157033	0	0	0.114883	0	0	0.262669	0	0.264842	0.114727
LchiMYB126	0.569364	1.20812	3.06216	0.21644	0.366046	0.39784	0.216593	1.06171	0	0.690381	0.355178	0.785165	1.18275	0.467524	0.6893	0.509532	0.506572	1.2039	0.533479	0.595896	1.26199
LchiMYB62	1.7699	4.4534	2.97237	4.27286	4.16939	2.66347	1.88779	2.42117	1.83062	2.86707	2.67386	1.95144	1.69232	4.18272	2.72201	2.19523	2.19451	2.86693	2.18515	1.3799	1.17982
LchiMYB86	12.3493	13.5968	16.3621	9.43996	7.81949	7.11967	9.14771	8.50566	8.0914	9.55376	13.5683	9.87731	20.2188	10.2163	17.8323	16.9742	12.2358	15.6509	11.0664	9.83508	11.0228
LchiMYB162	6.59967	7.71783	9.5603	8.20162	8.3385	7.85281	7.27475	8.57554	7.35174	6.33255	6.42881	7.30552	8.10246	8.52392	8.80693	11.289	9.3532	10.5356	11.9476	7.09359	5.21234
LchiMYB163	13.5764	9.71886	22.0153	15.8501	18.9068	19.2941	11.3023	12.0345	8.34285	5.13474	10.2129	10.0082	15.3242	24.3346	6.91016	20.661	10.7478	21.7436	26.8834	14.072	20.762
LchiMYB72	4.50676	5.42632	7.6252	8.63702	7.372	6.70402	3.70166	8.4593	4.05798	5.41457	9.21443	6.94038	13.328	19.9307	15.7815	22.1551	184.876	50.9813	3.79934	4.10281	5.51298
LchiMYB122	4.61733	4.00249	3.99981	3.30584	2.79546	0.61967	4.79973	4.36042	4.48387	3.77251	2.53963	2.70182	5.29606	5.20972	3.26913	6.11681	16.0967	10.2443	7.85274	3.86012	4.10965
LchiMYB143	0.884926	1.25952	0.791541	0.866157	0.891789	0.763511	0.412646	1.25805	0.478038	0.486939	0.987015	0.726353	1.70735	0.679238	1.10071	0.476783	0.235685	0.491883	0.325656	0.799838	0.652349
LchiMYB82	0.934501	1.40493	1.7363	1.31925	1.73619	0.96695	1.72819	1.33352	0.546021	1.00083	1.19261	1.22472	1.39182	1.50472	0.668732	2.20192	1.18197	1.95108	2.99388	0.91428	1.29511
LchiMYB6	4.08877	3.7231	3.7061	3.38631	5.33254	3.63489	4.2283	4.59776	4.3118	4.72	4.2473	6.63632	5.07528	1.04252	2.2661	6.60595	8.45681	5.60688	5.84254	4.49658	3.99037
LchiMYB65	6.08851	7.53555	7.706	11.3945	13.5172	7.03668	5.39703	10.3686	6.15514	6.28397	8.86548	10.7025	15.2376	10.4051	9.82056	9.45895	7.12769	9.57807	6.01015	5.80376	6.07212
LchiMYB87	29.4939	53.0886	47.9732	35.6082	54.6913	22.465	17.5798	39.424	28.3704	34.552	30.5953	65.3312	56.2282	15.971	52.1152	27.2785	20.3316	17.3818	1.76179	21.841	9.14364
LchiMYB114	3.18168	2.3339	2.86114	6.82055	6.30313	4.69652	3.22829	3.59236	2.42262	2.8548	3.77067	2.55637	3.42272	4.63945	2.13598	7.05425	8.47183	5.84319	2.38794	2.7382	3.50993
LchiMYB113	24.7717	18.4361	19.2537	18.818	19.0253	17.1309	20.9889	20.3456	22.9114	13.6966	14.8566	16.9498	11.7048	11.9529	12.3018	16.2368	13.373	13.4522	18.2116	15.1232	14.0152
LchiMYB156	0.170428	0	0.165269	0.0819143	0	0.0861965	0.147001	0.290851	0	0.693724	1.54774	0.355357	12.4112	7.96983	9.09685	0.1541	0.219495	0.0807702	0.404439	0.265953	0
LchiMYB140	12.8546	13.0963	15.091	17.432	18.2407	14.789	14.193	21.0923	16.6728	16.9277	17.2513	15.3553	24.8196	36.1373	20.4626	20.9512	18.3588	21.0131	12.795	12.1949	15.2765
LchiMYB139	7.84566	6.71357	8.32797	8.17781	7.78149	6.29456	5.85424	8.63841	7.99558	7.00983	6.9423	8.27199	10.1895	9.76496	10.4665	10.7816	4.9516	7.57045	2.80857	4.64256	5.45974
LchiMYB30	3.99661	2.75288	8.77735	6.18717	6.11397	5.5411	3.66624	5.0298	3.27735	2.30772	2.45032	4.37852	12.5002	7.51357	4.30662	5.04156	1.6169	5.45263	7.62742	4.46582	6.32453
LchiMYB29	16.465	22.2148	23.8724	28.6819	20.6508	23.0183	14.3605	16.8283	10.8199	14.3573	23.719	18.1556	20.1276	18.7183	21.3777	20.1436	9.76827	15.8641	7.04793	8.66338	10.7351
LchiMYB28	4.23752	4.90322	5.11636	13.7774	10.8391	10.9722	6.85599	11.8203	7.70918	6.67087	6.18493	6.3289	13.4606	50.6409	5.41024	15.0364	21.9334	19.2837	6.25504	7.67038	18.5546
LchiMYB2	28.4951	17.0481	20.5683	15.7763	41.4337	23.2096	31.0444	58.0116	46.0072	33.3167	22.6307	60.1112	42.8694	13.7012	39.8875	25.1685	21.3272	21.0733	17.3201	16.3715	17.691
LchiMYB16	10.3229	8.13783	13.0284	8.66608	7.586	6.83417	4.82431	11.9048	6.39539	8.85366	12.7163	11.3623	12.6296	21.5639	9.46407	8.95187	8.09659	12.4556	9.36233	6.91821	8.23148
LchiMYB103	0.385688	0.16979	0	0.151053	0.151739	0.167136	0.105404	0.639852	0.168009	0	0.151923	0.415602	0.41394	0.829804	0.366163	0.0717775	0.315279	0.104013	0.116154	0.18741	0.25493
LchiMYB141	0.132412	0	0	0.128272	0	0.135136	0	0	0	0.203064	0.0609025	0	0	0.0550805	0.061478	0.783684	25.0078	2.40306	0	0.103768	0.703699
LchiMYB34	42.6515	34.9253	37.4576	42.8036	41.8664	40.103	38.1143	52.1257	47.2027	46.7099	36.8564	59.8139	57.2474	10.6317	34.6729	37.3977	34.04	43.1798	41.3171	40.425	37.5915
LchiMYB48	27.5749	32.7852	36.4744	28.2811	25.7296	21.7605	33.2489	34.9231	34.7482	34.5061	42.0182	34.3143	34.5312	37.3632	39.0647	39.0406	13.0421	34.9154	17.4732	22.1082	24.9135
LchiMYB51	15.4877	10.6446	12.1853	8.36178	10.2565	6.31384	9.73333	11.6583	14.669	7.83556	6.63044	12.1817	11.365	3.48328	4.56113	15.2348	29.5395	15.9032	9.68515	6.37267	7.58186
LchiMYB12	4.41702	3.58998	3.3581	4.91928	4.77306	3.4861	4.06935	5.32814	4.42767	3.86495	5.66722	6.56235	7.80016	7.70757	5.51854	6.10355	5.85684	6.81734	4.99704	3.76368	3.53061
LchiMYB11	11.899	11.129	15.9834	51.8907	42.4531	37.2605	23.9229	28.8957	27.6237	21.5662	22.9277	43.6312	51.7072	7.93341	19.7513	60.2174	44.8985	65.8039	42.1009	35.4382	38.5888
LchiMYB10	0.265592	0.481328	1.2499	0.545464	0	0.641656	0.568516	1.49434	0.892896	0.906809	1.15633	0.699874	2.20443	2.93097	1.19237	1.97867	0.256563	2.36677	0.218789	0	0.745621
LchiMYB9	3.84593	2.14662	5.1789	7.32816	6.55507	3.5276	2.59848	4.17285	1.96213	5.86622	11.7011	9.70484	12.6476	18.2811	6.60102	8.07521	6.10204	10.8384	2.29001	3.16798	3.09215
LchiMYB154	17.2561	15.7449	15.9197	13.7307	21.3335	16.4561	20.544	20.3674	17.2488	26.5564	23.9348	24.9214	29.5913	22.1697	26.1666	13.6657	10.0528	15.4828	14.3116	10.2386	11.4766
LchiMYB56	2.24635	1.98574	2.11078	7.64352	3.86442	3.74815	1.12004	5.28771	1.55357	0.834753	1.1257	1.42621	0.932292	3.28298	0.315768	5.69837	51.4971	7.2767	5.26477	3.62593	6.39674
LchiMYB57	4.29068	3.82814	3.14313	3.74748	5.55529	3.44285	2.86708	3.78215	2.0594	2.2559	3.26351	2.6608	2.03676	10.0077	5.39235	3.6717	2.10808	3.85332	3.22163	1.167	2.12117
LchiMYB137	24.4069	33.3536	25.4309	18.9305	25.9818	22.2467	31.796	27.4868	25.4026	19.2579	40.3535	34.0903	32.5459	58.5188	42.9839	24.7565	22.6324	16.7021	26.6109	20.6452	21.6129
LchiMYB94	0.627786	0.262587	0.608392	0.0674763	0.53271	0.71071	0.301921	0.238958	0.217025	0.427526	0.192038	0	0.0734503	0.637746	0.323322	0.888046	0.241324	0.399195	0.333451	0.491585	0.911533
LchiMYB95	2.88853	3.1786	3.97414	1.02674	2.82969	0.958222	3.19218	2.5804	2.22577	0.607058	2.2428	0.993943	1.99596	7.59556	2.39686	2.14873	2.54196	3.48691	1.9676	1.49062	2.90431
LchiMYB96	2.79243	1.29094	2.03852	1.75465	1.77115	1.86144	2.39118	1.27033	1.85983	1.75257	0.726015	1.35142	0.631408	0.229808	3.848	3.15783	3.01091	5.18486	1.77924	1.01668	1.47952
LchiMYB36	14.7977	20.6285	20.0511	27.8025	25.1436	18.3835	17.5541	23.4887	16.1574	19.2418	25.507	21.6985	33.7187	33.8165	31.1001	26.8241	19.966	26.6584	21.8427	17.9514	16.9347
LchiMYB172	1.95647	0.153516	0.158081	0	0.53104	0.413004	0.633357	1.85653	1.51846	1.16242	0.0742166	0.085075	0	0.135077	0.300604	0.147617	1.82301	0.386913	0	0.572942	0.132684
LchiMYB92	1.40696	0.902533	1.549	1.79831	1.95831	3.00556	0.942427	3.43702	1.4607	1.57011	2.23898	4.29284	3.9129	1.59718	2.7347	3.90481	7.87596	5.31943	1.27728	2.35681	1.0465
LchiMYB41	0.569364	0	0	0	0.732093	0.39784	0.579731	0.353902	1.12459	0.690381	0.213107	0	0	0.467524	0.229767	0.509532	0.168857	0.24078	0.177826	0.198632	0
LchiMYB109	34.0165	35.4333	35.29	32.8921	39.7383	32.0683	32.2907	37.2182	36.8071	27.9159	29.0454	35.9586	33.8186	17.5158	25.783	28.5982	25.0745	33.8519	31.6042	27.4614	30.9383
LchiMYB26	12.4178	13.5653	10.65	10.5071	14.0983	7.5886	12.0996	17.7138	14.6677	17.7105	20.1003	28.7137	40.3596	19.1353	25.0462	15.867	8.2728	14.3679	6.37615	8.76877	9.39875
LchiMYB110	177.346	178.878	199.518	205.443	193.936	149.321	114.747	200.833	194.882	75.9665	94.0088	177.811	41.0121	11.7569	16.6665	138.404	103.828	120.33	20.3826	92.1557	44.9035
LchiMYB138	75.3408	44.1847	49.077	84.2102	153.315	97.3064	55.3396	65.888	69.7595	35.8665	30.3259	33.275	42.7578	22.7432	31.9258	54.6893	41.739	55.9074	36.2009	42.0644	45.6984
LchiMYB174	5.90782	4.83331	4.55456	8.36709	7.77485	4.88561	5.12509	3.60117	5.80649	0	1.59853	4.48387	3.25026	2.26617	4.09502	3.79839	4.15197	6.81556	2.06772	3.09889	2.21359
LchiMYB20	2.0595	2.02137	1.95187	2.50589	2.42109	2.05719	1.68873	2.83567	2.34194	2.53809	2.28651	3.03712	3.54984	2.8525	3.6675	3.2255	1.85391	2.81224	1.33292	1.30306	1.45435
LchiMYB60	20.7	21.3761	16.5075	12.4211	11.0121	10.0938	16.8352	21.1945	14.611	24.6194	26.2094	31.2672	34.8871	13.4415	25.9364	16.4446	5.09152	6.32977	4.80743	11.7989	9.62176
LchiMYB84	1.94478	1.46539	2.78096	1.90361	1.29284	1.60159	2.24974	2.4669	1.75233	2.53134	2.93531	2.45439	4.42726	5.24393	2.41917	4.24358	2.45642	3.2047	2.44537	2.14809	2.09513
LchiMYB134	6.96729	1.08168	3.82883	5.48443	2.42718	2.63203	6.71209	17.5437	9.60556	1.32003	3.42278	1.42817	1.36052	33.5921	2.52779	14.0325	19.7983	15.3333	6.74625	6.18388	8.09054
LchiMYB124	27.1638	25.5066	47.9789	23.2348	19.929	16.2804	20.4698	37.4863	21.4494	27.1977	34.5379	45.3328	53.0187	40.9587	33.3198	21.4031	8.06093	30.8411	46.1971	30.728	28.0152
LchiMYB99	0.578532	0.509369	0.621766	0.402807	0.354058	0.250703	0.316212	0.719833	0.252013	0.248898	0.379808	0.237487	0.643907	0.319155	0.622476	0.645998	0.252223	0.468057	0.232308	0.299856	0.25493
LchiMYB40	0.603513	0.656438	0.245844	0.967604	0.422524	0.659116	0.58265	1.42753	0.364943	0.360318	1.07725	0.638893	0.710898	0.880447	0.689772	0.791038	0.335702	1.04632	0.257667	0.276044	0.341234
LchiMYB178	2.50827	2.87202	3.42151	4.46102	2.42543	1.5174	2.4733	5.54856	2.30366	1.80981	8.02645	2.44193	7.0325	9.31533	4.01232	7.57366	3.75673	7.65154	1.77034	1.88024	3.94983
LchiMYB121	0.201943	0.0951705	0.587879	0.192902	0	0.304179	0.520692	1.25895	0.520554	0.614124	2.08717	0.314416	2.2111	7.73805	0.184469	8.07955	66.784	26.3439	0.475785	0.157011	1.79734
LchiMYB3	126.789	142.333	233.565	155.623	167.64	162.904	72.3669	111.119	78.7503	103.782	108.23	104.448	175.838	214.792	93.9624	116.765	58.2407	149.866	179.586	101.719	136.291
LchiMYB88	0	0.567403	0.438208	0.0727202	0	0	0.0651406	0.085925	0.156119	0	0.137767	0	0	0	0.278655	0.410248	0	0.143404	0.239498	0.0589236	0.368603
LchiMYB148	1.00889	1.8354	0.78207	5.60101	0.514178	3.15599	1.92249	1.92119	0.837421	0.618721	0.865575	0.704763	0.850528	6.65691	3.68304	2.87726	0.873609	0.706385	1.34122	3.05639	0.54974
LchiMYB181	0.679193	0	1.76575	1.03034	0.232033	0.429852	0	0.249324	0	0.445327	2.06865	0.226998	0.45468	3.96806	0.976581	3.11566	3.28484	1.42114	0	0	0.176569
LchiMYB182	0.623964	0.470882	2.18171	0.944526	1.19805	1.11541	0.533304	0.281318	0.640553	0.880253	2.09795	0.900608	2.06675	5.31187	0.450914	6.89531	11.152	5.70421	0.38779	0.386012	0.902118
LchiMYB104	5.7109	11.7844	15.088	13.2134	14.3248	18.508	7.91623	6.54565	7.25653	5.10657	4.59704	3.51822	3.79671	2.26597	8.22075	14.0546	13.3122	12.5461	13.3896	8.94261	14.3126
LchiMYB108	12.458	16.7669	19.4652	23.3292	22.8494	16.0176	13.37	23.6643	15.2001	7.32227	8.62068	14.0883	11.5378	12.6596	10.8017	19.1343	22.4206	17.3181	6.48434	10.5709	8.13049
LchiMYB106	0.0534443	0	0.310529	0.260233	0.234819	0.054876	0.0928859	0.673928	0.333569	0.219261	0.644743	0.337342	0.226265	0.58007	0.798925	0.635641	0.885077	0.153951	0.0429086	0.168034	0.131607
LchiMYB185	0	0.219807	0	0.749041	0	0	0	0.319212	0.332448	0	0.378509	0.498773	0.64455	0	0.416856	0.206635	0	0.134379	0	0	0.10274
LchiMYB186	6.22767	5.35508	5.57188	5.75225	6.22945	4.55582	4.44644	7.01235	7.30215	7.9952	8.05713	11.7394	11.3827	7.12701	10.4753	4.34597	3.94463	4.05501	1.70974	2.54244	2.32132
LchiMYB145	26.7544	23.0523	28.8102	32.1777	31.0996	29.3348	22.9186	38.1123	25.6045	17.4069	23.6459	39.2129	37.542	34.1064	37.0355	30.4082	22.259	21.5935	15.9358	18.718	22.1423
LchiMYB80	12.7538	9.98712	13.7117	4.00415	8.90713	5.68342	18.6388	19.6898	20.0317	10.5858	9.94498	10.1286	8.98891	11.4076	4.1358	7.33726	2.12278	7.57635	24.6289	18.0976	14.685
LchiMYB147	4.3229	4.18198	4.45829	6.02805	6.88707	5.50001	4.0317	5.61951	5.17355	3.92651	4.13811	5.30191	6.64532	5.87155	7.34751	5.39205	3.05884	5.79148	3.72818	3.33751	3.40623
LchiMYB47	5.73088	6.09126	8.52297	5.53269	6.13235	4.58469	5.06186	9.62075	6.08727	3.57884	4.9019	5.37196	5.30329	4.67487	4.11028	7.03524	3.97828	8.56294	3.90321	3.80235	4.68028
LchiMYB73	1.24884	0.51768	0.781956	0.792418	0.771983	0.874411	0.576823	1.64877	1.41816	0.83228	0.827589	1.12601	1.28976	0.308094	1.6606	0.676311	0.451811	0.745771	0.148625	0.579698	0.454595
LchiMYB42	5.58761	6.70397	7.16496	6.90755	7.86666	6.83875	5.08421	8.7235	5.41233	5.72475	6.23866	5.55579	5.52117	10.9924	7.20756	8.40772	4.94627	8.34199	5.48335	5.1302	6.2271
LchiMYB79	1.41408	0.333414	0.572228	0.447249	0.50425	0	0.100884	0.133051	0.242262	0.951601	0.418963	0.365196	0.12224	0.0966552	0.320397	0.737012	0.199337	0	0.91844	0.27382	1.42295
LchiMYB189	4.79182	4.4401	5.69846	21.3267	24.1209	19.9198	6.45417	16.47	10.6736	2.43186	2.7622	5.3711	5.42451	5.98828	7.30096	9.16221	5.51987	9.98097	9.84984	11.2448	7.78371
LchiMYB190	0.137273	0.180574	0.24059	1.64021	1.37533	1.237	0.128778	0.168582	0.600833	0	0.135891	0.206584	0.0597731	0	0.0461664	0.323311	0.21305	0.194972	0.412981	0.430382	0.372157
Col_1, Col_2 and Col_3 represent three biological replicates of the control group, D_1, D_3, D_6, D_12, D_1d, D_3d represent three repetitions of each time point (1hour,3hour,6hour,12hour,1day,3day).
