# Supplementary material for: Characterization of the Liriodendron Chinense MYB Gene Family and Its Role in Abiotic Stress Response
Source: Front Plant Sci. 2021 Jul 26;12:641280. doi: 10.3389/fpls.2021.641280 (PMC8350534; doi:10.3389/fpls.2021.641280)
Supplement: Supplementary Figure 1 — A quantitative real-time PCR (qRT-PCR) dissolution curve and a standard curve of eight genes. The primer specificity and amplification efficiency of eight genes were checked by melting curve analysis and standard curve analysis, respectively. LchiMYBs represent the genes, Lchi18S represents the internal reference gene, and red curves represent the melting and the standard. [file Data_Sheet_1.zip › Table S15 The qRT-PCR value of three abiotic stress of LchiMYBs.xlsx]

## Sheet: heat
	H_0h_1	H_0h_2	H_0h_3	H_1h_1	H_1h_2	H_1h_3	H_3h_1	H_3h_2	H_3h_3	H_6h_1	H_6h_2	H_6h_3	H_12h_1	H_12h_2	H_12h_3	H_1d_1	H_1d_2	H_1d_3	H_3d_1	H_3d_2	H_3d_3
LchiMYB72	1	1	1	4.08405	3.56359	4.89056	2.31873	1.73307	2.28153	6.9644	6.39377	8.67381	5.06303	3.89962	4.03714	14.5876	14.4534	16.2234	7.12719	7.85349	8.24394
LchiMYB62	1	1	1	1.7211	1.69349	1.64718	2.32947	2.33486	2.16345	1.04247	0.880666	0.793701	0.695762	0.501157	0.627056	0.252321	0.210224	0.242603	0.306367	0.405189	0.478525
LchiMYB34	1	1	1	2.11404	1.77358	1.55833	2.90123	2.12874	2.43964	4.92458	3.90864	3.8282	1.83189	1.09682	1.24545	0.350301	0.163799	0.31864	0.47522	0.398688	0.590496
LchiMYB3	1	1	1	0.48858	0.441351	0.481854	0.634342	0.600124	0.591862	1.22264	1.00696	1.0693	0.31864	0.276752	0.332171	0.283221	0.192999	0.36942	0.212667	0.209739	0.254664
LchiMYB83	1	1	1	1.08423	1.01866	1.34102	1.27162	1.09429	1.39474	1.03288	1.04247	1.38831	1.66248	1.26284	1.61328	0.6846	0.467596	0.808508	1.17555	1.2086	1.49831
LchiMYB29	1	1	1	0.974905	1.20025	0.903335	1.34723	0.986233	1.15936	4.87927	4.22807	5.18137	1.32869	1.20303	1.1355	0.0714627	0.0594025	0.0785633	0.102238	0.110338	0.140308
LchiMYB42	1	1	1	4.28709	4.14106	4.7349	8.95897	8.33973	8.30128	40.2244	33.9028	38.9441	10.8528	10.0097	9.40438	6.00709	3.46615	5.07474	1.7818	1.81504	2.34026
LchiMYB76	1	1	1	2.06098	1.97247	2.36745	2.96905	2.31873	2.80241	4.66971	3.85483	4.82323	3.05958	2.44528	3.34808	0.383332	0.237062	0.390483	0.510506	0.428292	0.679871
H_0h_1, H_0h_2, H_0h_3 represent three repetitions of control group, H_1h, H_3h, H_6h, H_12h, H_1d, H_3d represent three repetitions of each time point (1hour,3hour,6hour,12hour,1day,3day).

## Sheet: cold
	C_0h_1	C_0h_2	C_0h_3	C_1h_1	C_1h_2	C_1h_3	C_3h_1	C_3h_2	C_3h_3	C_6h_1	C_6h_2	C_6h_3	C_12h_1	C_12h_2	C_12h_3	C_1d_1	C_1d_2	C_1d_3	C_3d_1	C_3d_2	C_3d_3
LchiMYB72	1	1	1	1.75727	2.12874	1.9141	1.68568	1.58374	2.10916	15.1369	14.5876	14.6551	28.1163	27.4107	32.597	38.7646	33.052	33.9028	34.3761	34.3761	28.1813
LchiMYB62	1	1	1	1.68958	1.65099	1.39152	1.68958	1.69741	1.4406	1.94981	1.69349	2.2974	3.15287	2.60268	2.95536	4.22807	3.5801	3.65533	0.0934281	0.137103	0.126745
LchiMYB34	1	1	1	1.27751	1.11987	1.28937	1.03288	1.15136	1.08925	1.55473	1.16205	1.43727	2.50244	2.27626	2.01857	2.38943	2.24492	2.78305	0.501157	0.590496	0.428292
LchiMYB3	1	1	1	0.479632	0.426317	0.498846	0.420448	0.516438	0.445449	0.629961	0.487452	0.561231	0.502316	0.397768	0.570382	0.449585	0.456916	0.549681	0.459032	0.477421	0.481854
LchiMYB83	1	1	1	2.94854	2.26577	2.46798	0.554785	0.481854	0.496546	1.15936	1.11729	1.8025	1.94082	1.91853	2.2974	4.52108	4.36707	5.20537	4.91321	5.14558	4.86801
LchiMYB29	1	1	1	2.17347	1.9141	2.02792	0.833161	0.866537	1.03049	1.33484	0.981686	1.10445	2.12383	1.94531	2.09943	0.749154	0.429283	0.63581	0.240371	0.228458	0.25349
LchiMYB42	1	1	1	2.46798	2	2.30271	0.771997	1.03049	0.708742	2.08012	1.83613	2.21914	1.89649	1.60214	1.86607	2.06575	1.7818	2.13366	0.395934	0.432269	0.586417
LchiMYB76	1	1	1	1.42734	0.911722	1.20025	1.21982	0.926588	1.28639	1.55833	0.954842	1.55833	2.44528	1.86176	2.19365	1.47087	0.909618	1.29534	0.641713	0.468677	0.702222
C_0h_1, C_0h_2, C_0h_3 represent three repetitions of control group, C_1h, C_3h, C_6h, C_12h, C_1d, C_3d represent three repetitions of each time point (1hour,3hour,6hour,12hour,1day,3day).

## Sheet: drought
	D_0h_1	D_0h_2	D_0h_3	D_1h_1	D_1h_2	D_1h_3	D_3h_1	D_3h_2	D_3h_3	D_6h_1	D_6h_2	D_6h_3	D_12h_1	D_12h_2	D_12h_3	D_1d_1	D_1d_2	D_1d_3	D_3d_1	D_3d_2	D_3d_3
LchiMYB72	1	1	1	5.35171	4.20858	5.60481	1.7411	1.75727	1.75727	1.63203	2.02792	2.06575	2.11893	1.63203	2.34026	12.6115	13.2385	12.1819	0.46544	0.581023	0.615572
LchiMYB62	1	1	1	2.54912	2.43964	2.69447	0.373712	0.450625	0.461158	0.93088	0.689362	0.707107	0.655197	0.395021	0.386891	1.60214	1.73307	1.90528	0.0778406	0.0921418	0.104386
LchiMYB34	1	1	1	2.53151	2.36199	2.07053	1.38831	1.15936	1.15669	2.19365	1.96337	1.78592	1.3566	1.18646	0.913831	2.61474	2.50244	2.2974	0.698985	0.477421	0.548412
LchiMYB3	1	1	1	0.523647	0.457973	0.587774	0.207809	0.21071	0.2477	0.281915	0.211198	0.206851	0.281265	0.251158	0.310644	0.484085	0.436282	0.570382	0.0996721	0.112137	0.113178
LchiMYB83	1	1	1	10.173	11.2356	11.8762	1.67404	1.50873	2.2868	1.4012	1	1.09682	1.4914	1.11214	1.74513	18.2944	16.7567	19.7439	0.831238	1.27162	1.02574
LchiMYB29	1	1	1	2.41162	2.00926	2.39496	0.47522	0.40239	0.558644	2.27101	1.93634	1.99538	2.35653	2.00463	2.42839	2.15846	2.38943	1.84463	0.243164	0.214641	0.20829
LchiMYB42	1	1	1	4.50023	4.41782	4.47949	1.59107	1.69349	2.09459	2.03731	1.79419	2.1386	2.12874	1.79834	1.96337	3.59668	3.72352	3.4822	0.508152	0.455861	0.649169
LchiMYB76	1	1	1	5.12186	4.3269	5.07474	1.04006	0.82932	1.37554	1.32562	0.860551	1.05214	2.32947	1.73307	2.66352	2.51403	1.85318	2.04675	0.517632	0.419478	0.5
D_0h_1, D_0h_2, D_0h_3 represent three repetitions of control group, D_1h, D_3h, D_6h, D_12h, D_1d, D_3d represent three repetitions of each time point (1hour,3hour,6hour,12hour,1day,3day).
