# Supplementary material for: Characterization of the Liriodendron Chinense MYB Gene Family and Its Role in Abiotic Stress Response
Source: Front Plant Sci. 2021 Jul 26;12:641280. doi: 10.3389/fpls.2021.641280 (PMC8350534; doi:10.3389/fpls.2021.641280)
Supplement: Supplementary Figure 1 — A quantitative real-time PCR (qRT-PCR) dissolution curve and a standard curve of eight genes. The primer specificity and amplification efficiency of eight genes were checked by melting curve analysis and standard curve analysis, respectively. LchiMYBs represent the genes, Lchi18S represents the internal reference gene, and red curves represent the melting and the standard. [file Data_Sheet_1.zip › Table S2 various tissues FPKM of Lchi.xlsx]

## Sheet: sheet1
Gene_id	Phloem	Stigma	Xylem	Bud	Stamen	Leaf	Bark	Sepal
LchiMYB96	0	19.6	0	18.53	3.81	7.15	11.57	9.52
LchiMYB97	0	23.26	0	29.51	29.62	2	4.64	20.73
LchiMYB14	0	4.4	0	0	1	0	8.43	0
LchiMYB12	0	14.52	0	14.54	10.74	12.79	9.5	9.43
LchiMYB11	0	4.22	0	27.55	3.77	48.13	40.4	5.17
LchiMYB10	0	8.27	0	21.54	13.25	2.81	12.15	10.81
LchiMYB9	0	23.6	0	34.9	26.47	11.3	22.3	29.4
LchiMYB8	0	39.58	0	23.6	13.41	2.11	3.99	7.41
LchiMYB119	0	0.31	0	0.22	0.68	1.61	0	2.95
LchiMYB118	0	2.61	14.51	15.2	18.43	25.21	23.62	6.43
LchiMYB117	0	66.53	0	32.13	30.94	18.34	21.27	59.26
LchiMYB116	0	0.33	0	0	0	0	9.6	0
LchiMYB115	0	22.62	0	47.41	7.76	25.28	58.9	14.43
LchiMYB114	0	0.37	0	0	0.82	1.25	0.67	0.98
LchiMYB113	0	26.22	0	30.35	23.37	35.78	20.79	27.16
LchiMYB26	0	98.13	0	53.61	45.5	55.02	28.36	113.83
LchiMYB50	0	70.02	0	80.14	63.88	27.41	34.07	63.47
LchiMYB51	0	2.5	0	22.62	14.26	20.68	16.62	10.83
LchiMYB65	0	25.88	0	48.77	27.06	20.23	36.47	18.09
LchiMYB64	0	0.53	0	0.49	0	0	7.43	0.55
LchiMYB30	0	84.17	0	32.91	16.56	14.78	9.27	160.04
LchiMYB29	0	7.46	0	29.01	2.48	16.55	14.82	3.3
LchiMYB28	0	2.86	4.17	15.78	10.69	5.53	5.74	33.59
LchiMYB27	0	0.22	0	5.87	1.3	0.13	44.16	0.23
LchiMYB71	0	0.53	0	1.68	23.58	3.26	15.31	2.68
LchiMYB72	0	21.07	0	56.46	11.56	9.28	15.84	43.8
LchiMYB153	0	0.22	0	0	5.71	0	6.87	0
LchiMYB45	0	0	0	2.7	0	0.16	43.53	0
LchiMYB44	2.59	4	4.2	8.9	2.55	3.13	6.5	7.4
LchiMYB43	0	50.37	0	34.45	41.02	32.53	48.25	45.75
LchiMYB111	0	0.15	0	0	0.65	0.09	44.16	0
LchiMYB38	3.18	0.15	0	0.22	0	0.09	0.22	0
LchiMYB37	10.49	0	0	0	0.39	0	0	0
LchiMYB76	0	22.15	0	30.4	21.11	13.37	16.84	18.9
LchiMYB77	0	39.87	0	6.95	3.62	3.51	12.6	11.54
LchiMYB78	0	49.1	0	39.45	34.37	35.77	52.48	47.55
LchiMYB92	0	20.56	0	25.76	24.19	11.76	18.02	23.79
LchiMYB91	0	61.65	0	112.54	60.54	41.47	53.08	67.03
LchiMYB17	0	12.67	0	0.85	0	1.26	2.2	2.06
LchiMYB16	2.44	48.61	1.98	52.36	56.29	19.03	26.31	29.55
LchiMYB15	0	57.9	0	81.65	35.71	26.57	37.27	38.21
LchiMYB105	0	1.17	0	3.28	0.21	0.09	0	1.55
LchiMYB89	0	8.87	0	152.45	9.43	59.59	79.06	3.69
LchiMYB66	0	0	0	0.31	0	0.07	3.17	0.47
LchiMYB67	0	0	0	0.31	0	0.07	3.17	0.47
LchiMYB34	0	55.48	0	54.74	44.8	48.78	46.52	62.91
LchiMYB127	0	0	0	0	8.41	0	0	0.24
LchiMYB129	0	2.53	0	0.71	0.18	4.01	7.29	2.8
LchiMYB140	0	54.44	0	38.85	32.51	28.19	49.26	28.81
LchiMYB139	0	43.73	0	39.91	45.62	20.39	27.2	39.39
LchiMYB94	0	7.86	0	7.83	1.27	0.84	23.02	1.45
LchiMYB95	0	1.14	0	0	0.55	0.81	0.14	1.2
LchiMYB144	0	0.22	0	8.96	0.32	36.55	13.93	0
LchiMYB25	0	4.61	0	26.23	7.51	3.77	21.53	15.69
LchiMYB73	0	33.82	0	9.04	8.89	2.51	3.34	5.33
LchiMYB130	0	31.95	0	31.75	20.35	11.14	18.46	22.98
LchiMYB52	0	2.11	0	6.54	0.44	0.28	0.54	0.64
LchiMYB54	0	0	0	4.27	0.11	0.37	0.22	0.16
LchiMYB32	0	5.03	0	62.82	6.37	130.71	5.52	64.43
LchiMYB49	0	56.53	0	71.63	57.53	13.44	15.01	49.62
LchiMYB48	0	25.05	0	35.97	32.82	42.26	22.66	50.62
LchiMYB40	0	8.86	0	1.41	4.41	2.32	9.52	3.41
LchiMYB137	0	58.33	0	48.91	31.97	32.01	22.13	82.59
LchiMYB165	0	20.42	0	19.22	13.4	11.01	16.52	10.15
LchiMYB33	0	0.54	0	0.15	0.32	0.53	15.02	0.23
LchiMYB70	0	0	0	0	205.94	0	0	0
LchiMYB69	0	0.42	0	0.97	0.2	1.61	5.61	0
LchiMYB132	0	34.45	0	40.49	45.78	19.61	26.25	29.46
LchiMYB150	0	29.7	2.28	30.16	34.89	16.99	29.85	25.7
LchiMYB156	9.03	16.08	0	0	13.24	0.98	1.79	14.51
LchiMYB109	0	15.82	0	22.53	7.73	26.81	29.1	10.98
LchiMYB146	0	0.67	0	1.18	0.15	0.19	5.93	0.45
LchiMYB148	0	38.73	0	5.24	15.17	1.26	9.08	8.44
LchiMYB149	0	3.65	0	6.29	3.02	3.2	0	0.85
LchiMYB55	1.83	42.87	0	7.18	9.64	4	7.19	11.71
LchiMYB56	0	4.77	0	17.57	1.25	2.24	3.09	8.13
LchiMYB57	0	13.52	0	15.56	8.05	7.12	10.5	8.22
LchiMYB58	0	20.7	0	4.23	52.69	0.26	0.7	2.52
LchiMYB18	0	0	5.33	0	0.23	0	0	0
LchiMYB36	0	44.69	0	52.37	58.88	28.39	43.93	41.91
LchiMYB110	0	0.38	0	2.63	0.28	13.31	5.82	0.99
LchiMYB154	0	31.29	0	26.95	31.07	23.79	42.04	33.46
LchiMYB155	0	12.31	0	14.31	12.18	4.86	8.36	8.05
LchiMYB21	0	0.37	0	1.55	0	0.9	9.15	0
LchiMYB81	0	1.25	10.41	3.28	0.23	0.96	9.59	1.16
LchiMYB2	0	0	0	12.17	5.73	9.26	1.01	3.01
LchiMYB104	0	8.17	0	30.97	1.47	12.32	14.66	6.4
LchiMYB151	0	43.67	0	25.28	36.03	31.1	48.77	47.71
LchiMYB152	62.93	0	62.76	0.16	113.36	0.14	0.08	0.12
LchiMYB60	0	23.47	0	25.81	19.33	30.59	34.78	21.28
LchiMYB61	0	13.81	0	7.7	10.05	5.26	4.57	6.56
LchiMYB158	0	64.19	0	63.71	42.87	23.33	30.98	52.44
LchiMYB75	0	0.93	0	0	0	0	7.24	0
LchiMYB74	7.61	0.19	6.16	0	0	0	0	0
LchiMYB120	0	1.92	0	2.44	43.6	0.11	0.25	2.57
LchiMYB121	0	0.67	0	5.58	3.65	1.62	5.63	2.28
LchiMYB87	0	1.33	0	2.85	4.05	1.2	3.7	0.7
LchiMYB125	0	0.36	0	0.51	0.53	0.62	4.32	0
LchiMYB108	0	12.36	0	16.51	18.28	12.63	8.92	11.64
LchiMYB106	0	167.92	0	11.43	33.58	19.76	0.51	178.2
LchiMYB134	0	32.43	0	52.57	37.97	15.81	133.4	34.92
LchiMYB82	199.33	1.72	215.13	4.13	0.65	1.65	16.15	1.67
LchiMYB162	0	6.78	0	11.28	3.66	19.14	38.27	9.12
LchiMYB163	7.72	3.23	0	7.99	0.28	12.63	7.93	1.2
LchiMYB84	0	10.65	0	8.31	102.55	6.18	10.15	11.59
LchiMYB122	0	14.56	0	30.71	28.47	3.79	7.12	19.67
LchiMYB68	2.58	4.72	0	0.52	0.54	2.2	2.06	1.18
LchiMYB98	1.23	81.14	0	90.95	52.18	41.09	82.78	62.73
LchiMYB42	0	51.02	0	101.57	45.37	22.02	38.3	36.5
LchiMYB47	0	18.61	0	22.73	17.65	10.56	12.57	8.25
LchiMYB59	0	47.51	0	43.6	24.5	41.25	32.07	32.17
LchiMYB102	0	31.31	0	25.84	16.98	20.93	32.8	66.96
LchiMYB112	0	10.03	0	7.25	4.65	9.78	19.97	20.64
LchiMYB123	0	5.39	0	11.54	12.58	1.24	17.03	17.98
LchiMYB80	0	14.91	0	67.17	5.33	21.72	35.96	23.79
LchiMYB90	0	0.8	5.31	3.35	0.23	45.46	80.62	3.72
LchiMYB62	0	8.53	0	12.29	36.93	6.38	2.58	9
LchiMYB124	6.96	21.28	0	97.36	39.1	23.14	26.45	61.8
LchiMYB86	0	45.16	0	33.41	66.6	19.02	24.18	26.18
LchiMYB83	0	17.4	0	13.14	21.7	4.99	5.08	10.72
LchiMYB159	0	0.36	0	0	78.91	0	0.05	4.78
LchiMYB20	0	13.63	0	15.23	8.79	6.62	6.56	14.14
LchiMYB164	0	0	0	0.41	0	2.59	0	0
LchiMYB147	0	47.42	0	50.54	31.44	21.04	31.84	35.77
LchiMYB85	0	4.74	0	2.28	39.82	0.87	1.72	2.75
LchiMYB3	0	0	0	0.71	0	9.44	11.71	0
LchiMYB88	0	22.29	0	2.41	0	0.16	3.25	0.56
LchiMYB169	0	0.14	0	0.4	0.21	0.26	3.69	0
LchiMYB161	0	0	0	4.74	0	17.85	0	0.18
LchiMYB46	0	14.56	0	0.81	8.44	0.82	1.45	6.57
LchiMYB181	0	4.55	0	2	2.1	0.52	1.83	6.3
LchiMYB182	0	14.37	0	4.62	6.55	2.96	5.86	18.85
LchiMYB166	0	1.55	0	2.78	2.51	0.19	1.34	1.15
LchiMYB167	0	0.31	0	5.05	0.24	0.38	1.6	0.3
LchiMYB6	0	5.6	0	32.9	3.12	28.55	65.56	14.34
LchiMYB171	0	1.18	0	25.2	15.64	12.76	0	25
LchiMYB138	0	18.77	0	105.15	1.31	74.88	50.79	13.98
LchiMYB186	0	37.4	0	28.27	19.06	25.76	37.98	29.04
LchiMYB103	1.15	2.25	0	0.84	6.15	0.55	0.71	0.77
LchiMYB176	0	29.96	0	1.26	13.55	0.3	3.07	19.03
LchiMYB173	0	24.34	0	16.97	12.03	11.24	19.94	41.49
LchiMYB99	0	2.25	0	0.6	4.29	0.18	0.78	1.35
LchiMYB178	0	22.28	0	25.28	11.76	12.52	31.05	22.85
LchiMYB189	0	2.21	0	3.87	1.25	0.44	1.26	2.16
LchiMYB190	0	0.1	0	4.15	0.47	0.27	2.11	0.3
LchiMYB184	0	0.17	0	5.73	0	29.05	0.12	0
LchiMYB177	0	1.55	0	0	232.82	0	0.22	0
LchiMYB179	0	0.2	0	0	0	0	4.51	0
LchiMYB187	0	0.3	0	5.22	0.11	0.27	0.22	0.16
LchiMYB170	0	0	0	0.41	0	2.59	0	0
