# Supplementary material for: Characterization of the Liriodendron Chinense MYB Gene Family and Its Role in Abiotic Stress Response
Source: Front Plant Sci. 2021 Jul 26;12:641280. doi: 10.3389/fpls.2021.641280 (PMC8350534; doi:10.3389/fpls.2021.641280)
Supplement: Supplementary Figure 1 — A quantitative real-time PCR (qRT-PCR) dissolution curve and a standard curve of eight genes. The primer specificity and amplification efficiency of eight genes were checked by melting curve analysis and standard curve analysis, respectively. LchiMYBs represent the genes, Lchi18S represents the internal reference gene, and red curves represent the melting and the standard. [file Data_Sheet_1.zip › Table S3 All TPM value mapped of Lchi genes.xlsx]

## Sheet: sheet1
Gene_id	Col_1	Col_2	Col_3	C_1_1	C_1_2	C_1_3	C_3_1	C_3_2	C_3_3	C_6_1	C_6_2	C_6_3	C_12_1	C_12_2	C_12_3	C_1d_1	C_1d_2	C_1d_3	C_3d_1	C_3d_2	C_3d_3	H_1_1	H_1_2	H_1_3	H_3_1	H_3_2	H_3_3	H_6_1	H_6_2	H_6_3	H_12_1	H_12_2	H_12_3	H_1d_1	H_1d_2	H_1d_3	H_3d_1	H_3d_2	H_3d_3	D_1_1	D_1_2	D_1_3	D_3_1	D_3_2	D_3_3	D_6_1	D_6_2	D_6_3	D_12_1
Lchi33543	13.1626	9.14007	16.1298	2.91019	10.8653	11.769	15.7912	16.851	15.661	0	0	10.5803	0	0	11.9161	17.0759	34.5858	10.4061	6.8063	11.0015	0	81.2077	20.249	35.5742	82.9292	59.0337	124.95	163.707	310.456	233.511	123.38	156.165	384.904	49.0208	165.669	218.18	58.0506	58.4263	75.092	10.5774	12.9653	19.3089	33.9968	24.9562	22.267	19.2011	15.182	17.3444	19.1336
Lchi33544	0	0	0	0	0	0	0	0	0	0	0	0	0	0	0	0	0	0	0	0	0	0	0	0	0	0	0	0	0	0	0	0	0	0	0	0	0	0	0	0	0	0	0	0	0	0	0	0	0
Lchi33545	0	0	0	0	0	0	0	0	0	0	0	0	0	0	0	0	0	0	0	0	0	0	0	0	0	0	0	0	0	0	0	0	0	0	0	0	0	0	0	0	0	0	0	0	0	0	0	0	0
Lchi35534	0.186527	0.14047	0	0	0	0	0	0.0662568	0	0	0	0.0619017	0	0	0.0803229	0	0.0476475	0	0	0	0	0	0	0	0	0	0	0	0	0	0	0	0	0	0	0	0	0	0	0.224991	0	0	0	0	0.116929	0	0.0562798	0.0781684	0
Lchi21004	0	0	0	0	0	0	0	0	0	0	0	0	0	0	0	0	0	0	0	0	0	0	0	0	0	0	0	0	0	0	0	0	0	0	0	0	0	0	0	0	0	0	0	0	0	0	0	0	0
Lchi21005	188.151	37.9457	83.9686	47.1394	33.4097	88.8166	60.4591	28.2227	40.2666	62.6006	18.2966	26.6898	205.396	130.801	10.4394	12.4838	17.048	27.5908	5.57408	9.70316	10.3625	11.4241	2.83665	7.39948	30.9368	13.7163	4.50858	6.94091	23.6803	21.9826	4.96111	5.99987	3.03545	8.75784	2.39038	3.15968	22.6108	7.62502	3.46637	6.90185	41.9626	20.8222	57.7262	94.2	91.1781	126.121	30.8451	21.0953	23.4713
Lchi21006	0.357497	0.33809	0.522089	1.44463	2.19173	0.685447	0.180674	0	0	0.909627	0	0.182015	0	0.195772	0	0	0	0.642537	0	0.453537	0	0.5594	0	0	0.388214	0.567279	0	0.332161	0.312508	0.338101	0.159284	2.01429	3.90387	1.1271	0	0.758956	1.87058	0.348004	1.60507	0.331216	0.559801	1.0397	0.150913	0.795876	0.726546	0.711218	0.305679	0.363143	0
Lchi21007	0.0743539	0	0.0720683	0	0	0	0	0	0	0	0	0.079847	0	0	0.138424	0.141969	0	0	0	0	0	0.244516	0	0	0.421274	0.165679	0.0757741	0.362092	0	1.04896	0.273983	0.249741	0	0	0.0629668	0.0656319	0.220217	0.0750728	0	0	0	0	0	0	0	0	0	0	0
Lchi21008	0.182237	0.266219	0.274185	0.35516	0.447063	0.34728	0.525714	0.228135	0.25801	0.323029	0.748202	0.662626	0.618694	0.6337	1.02755	0.13549	0.124828	0.387096	0.489102	0	0.219564	1.09026	0.644229	0.687212	3.48726	1.81873	0.380039	1.32072	2.57039	2.48755	1.11196	0.45368	0.852138	1.33356	0.68621	0.687423	0.343018	0.630094	0.925376	0.251096	0	0.301212	0	0.265825	0	0.205613	0.294844	0.178538	0
Lchi21009	6.57979	6.73644	6.88073	5.00766	9.48573	6.80328	7.86026	5.77423	6.30072	7.67455	5.53557	6.62189	7.52005	7.53779	5.16776	9.19429	6.3021	5.90371	2.73487	0.967759	4.59924	1.22231	4.27371	2.66646	9.29987	6.93343	3.83406	3.94262	14.3164	10.0778	5.87762	4.97171	5.75992	9.20351	7.2856	14.2724	15.0342	14.605	11.2152	8.03627	10.0854	8.47057	8.08687	10.6678	6.7174	7.93351	7.05533	9.48168	11.8765
Lchi21010	2.8741	2.76295	3.94868	0.982021	3.87353	3.42916	3.90897	3.22752	4.42879	4.08994	2.59422	3.17242	3.43113	3.84735	3.11483	2.65546	1.68536	4.2666	0.705537	0.184574	3.9237	1.4619	1.65754	1.30942	2.77367	3.05403	1.22246	1.25188	2.46682	1.56824	0.961752	0.782927	0.532457	1.57688	1.29599	2.54622	3.44243	3.07342	0.491558	4.40978	6.67535	4.65873	2.23631	4.79438	3.60363	2.169	3.20042	4.55157	5.31482
Lchi21011	0	0	0.0471275	0	0.0470048	0	0	0	0	0	0	0	0	0	0	0	0	0	0	0	0.0500677	0	0	0	0	0	0	0	0	0	0	0	0	0	0	0	0	0	0	0	0	0	0	0	0	0	0	0.051278	0
Lchi21012	49.0934	47.6767	41.3508	41.6905	45.6482	46.5692	35.4872	35.4104	47.1709	39.7665	36.9472	42.4354	48.2115	47.0123	50.9131	42.4265	55.1735	42.9144	40.4865	47.5237	47.3302	40.8554	42.1632	48.2337	72.3285	54.8868	84.6476	66.2604	62.6309	108.978	53.0412	68.5292	59.0085	59.2425	54.6103	47.5934	64.7512	73.0103	107.681	62.6869	65.0128	68.5411	45.9816	45.2103	41.2398	51.2857	48.2516	55.0818	47.8751
Lchi21013	5.00275	6.86995	4.43422	2.64292	4.36258	4.01661	5.53432	6.33403	4.92277	5.51053	4.25998	5.73627	3.63617	4.1945	4.42043	5.99128	4.30838	4.08708	1.25373	0.354435	4.17934	2.69716	1.4303	2.17754	2.30887	1.30986	1.08655	1.77245	2.1597	3.64722	1.38724	1.1705	1.16963	2.09672	2.64239	2.17959	2.65095	2.71184	0.449024	3.72844	2.80242	3.59115	2.98572	3.81448	3.69526	3.30108	2.23663	5.8573	2.60212
Lchi21014	0	0	0	0	0	0	0	0	0	0	0	0	0	0	0.022258	0	0	0	0	0	0	0	0	0	0	0	0	0	0	0	0	0	0	0	0	0	0	0.0243065	0	0	0	0	0	0.0272946	0	0	0	0	0
Lchi21015	0	0	0	0	0	0	0	0	0	0	0	0	0	0	0	0	0	0	0	0	0	0	0	0	0	0	0	0	0	0	0	0	0	0	0	0	0	0	0	0	0	0	0	0	0	0	0	0	0
Lchi21016	3.58459	3.28514	3.7302	2.03671	5.15274	2.6469	3.53289	3.53216	4.23948	3.24416	2.71449	2.63938	1.42782	1.98523	2.43523	1.76162	1.5153	1.29714	0.986959	0.808596	1.33804	0.797322	1.65348	0.966152	0.668292	0.608264	1.39404	1.06195	1.08388	1.97854	1.66712	1.29516	0.85567	1.46585	1.76187	1.75986	3.97971	3.79483	2.53029	4.46678	3.01319	2.86428	2.57514	2.9339	1.96081	2.16464	3.17906	2.26825	2.71064
Lchi21017	0.1172	0.196432	0.146076	0	0.0866235	0.19412	0.242249	0.124121	0.125526	0.168775	0.102061	0.0529312	0.0408576	0.24945	0.16125	0.060248	0.0301522	0	0	0	0.205344	0.285575	0.0530206	0.187515	0.331866	0.338377	0	0	0	0	0	0	0	0	0	0.0710609	0.089535	0.0391772	0.0842503	0.19094	0.288571	0.179615	0.142646	0.12941	0.240042	0.0423914	0.0250712	0.407535	0.319695
Lchi21018	0	0	0	0	0	0	0	0	0	0	0	0	0	0	0	0	0	0	0	0	1.68419	0	0	0	0	0	0	0	0	0	0	0	0	0	0	0	0	0	0	0	0	0	0	0	1.65732	0	0	0	0
Lchi21019	15.1101	17.9142	15.889	22.0392	17.3526	18.9903	15.692	15.362	20.0433	17.2812	13.0529	14.8936	14.2411	16.1281	11.8255	20.0329	13.4481	15.9561	14.2174	22.081	14.341	35.0865	34.5165	22.5064	30.8561	25.6546	34.5047	80.3169	69.7917	93.7259	55.7089	68.9155	59.6613	35.272	51.7985	38.4722	31.0174	36.2166	66.0674	23.3118	23.4499	20.7857	19.2853	21.6755	17.5006	21.7584	22.2165	22.0793	28.4928
Lchi21020	0.139508	0.131294	0	0	0	0	0	0.0650836	0	0.0727726	0	0.0750921	0	0.154214	0	0	0	0	0	0	0.213965	0	0.0621398	0	0	0	0	0.272335	0	0	0	0.117372	0.0693497	0	0.0591573	0.123358	0.20694	0.282176	0	0.0674763	0.0761014	0	0.0603842	0	0	0.356271	0	0.14608	0.0734503
Lchi21021	0	0	0	0	0	0	0	0	0	0	0	0	0	0	0	0	0	0	0	0	0	0	0	0	0	0	0	0	0	0	0	0	0	0	0	0	0	0	0	0	0	0	0	0	0	0	0	0	0
Lchi21022	0	0	0	0	0	0	0	0	0	0.0375805	0	0	0	0.0395077	0	0	0	0	0	0	0	0	0	0	0	0	0	0	0.0170029	0	0	0	0	0	0	0	0	0	0	0	0	0	0	0	0	0	0	0	0
Lchi21023	22.8974	26.5395	29.5544	19.5783	22.8058	20.8053	18.2972	27.6996	22.0149	23.6308	21.3316	22.985	14.0709	19.6236	21.8072	21.8331	23.601	18.4571	11.2494	8.1929	8.85544	13.4616	10.5271	5.80015	12.7863	8.22885	8.37732	7.93628	8.46116	13.798	20.666	15.8979	16.9493	11.9921	14.9678	9.35745	17.5351	11.8406	7.94997	18.4783	14.8676	20.9731	13.978	14.6153	13.5432	10.2204	16.6792	16.9999	29.8153
Lchi21024	0	0	0	0	0	0	0	0	0	0	0	0	0	0	0	0	0	0	0	0	0	0	0	0	0	0	0	0	0	0	0	0	0	0	0	0	0	0	0	0	0	0	0	0	0	0	0	0	0
Lchi21025	58.6387	53.8574	56.1697	44.639	45.4674	47.5932	50.5414	53.5038	45.4775	57.4616	61.5037	70.0401	75.1793	81.0944	65.2663	61.9913	55.4947	50.3942	32.3883	33.7883	47.2838	57.5905	56.2198	57.3938	79.3544	61.8963	51.5229	47.0439	46.9449	29.4334	36.7974	33.4274	25.8865	22.5042	22.7887	28.7983	38.7335	36.5927	60.9912	77.1581	71.6199	76.3675	46.2092	60.8026	88.4495	63.4551	54.9066	72.1507	70.202
Lchi21026	0	0	0	0	0	0	0	0	0	0	0	0	0	0	0	0	0	0	0	0	0	0	0	0	0	0	0	0	0	0	0	0	0	0	0	0.0694892	0	0.120958	0	0	0	0	0	0	0	0	0	0	0
Lchi21027	0	0	0	0.037358	0	0	0	0	0	0	0	0	0	0	0	0	0	0	0	0	0	0	0.207027	0	0.211115	0	0	0	0	0	0	0	0	0	0.183287	0.0410661	0	0	0.196041	0	0	0	0	0	0	0	0	0	0
Lchi21028	220.99	204.537	201.298	217.919	157.532	200.44	216.868	155.631	167.349	207.888	206.526	201.743	259.462	299.832	224.152	216.742	175.858	188.795	193.85	148.187	213.103	150.264	109.881	174.608	217.297	173.296	170.856	343.445	321.324	258.846	217.973	227.725	173.887	106.486	156.981	151.521	282.437	289.905	355.301	209.202	225.544	234.502	175.197	266.802	255.599	282.575	168.762	238.624	220.415
Lchi21029	0	0	0	0.218075	0	0.0811729	0.805547	0.209146	0	0.530184	0	0	0.144194	0	0.123696	0	0	0	0	0	0	0	0	0	0	0.235798	0	0	0	0	0	0	0	0	0	0	0.130149	0.399455	0	0	0	0	0.114876	0	1.17916e-05	0.270847	0.947531	0	0
Lchi21030	0	0	0	0	0	0	0	0	0	0	0	0	0	0	0	0	0	0	0.0349751	0	0	0	0	0	0.0510547	0.100596	0	0	0.342403	0	0	0	0	0	0.0447694	0.0401206	0.148399	0.110159	0	0	0	0	0.0387129	0	0	0	0.0415317	0	0
Lchi21031	4.1579	3.50839	4.62491	2.31735	2.65254	2.08393	2.86434	1.1259	4.17472	6.28574	3.55235	3.03931	3.58355	4.14247	2.8225	2.53822	5.86447	6.24786	1.34095	2.31285	7.47052	3.96871	1.03561	2.47235	4.28345	2.34573	3.94384	5.04056	8.70776	5.59122	2.72867	2.34788	4.35779	3.86107	1.00546	6.64958	11.4761	6.84674	4.78662	9.03615	8.44784	8.46885	4.71711	4.7833	8.83318	1.845	3.88845	6.90821	8.12494
Lchi21032	2.91019	2.4653	1.76283	1.18001	2.16823	2.93991	2.89756	2.86907	2.97314	2.19966	2.61337	1.88828	2.458	3.05537	1.95145	1.8758	0.691848	1.62631	0.339914	0.288545	1.87529	0.812119	0.453133	0.211316	1.69454	0.496928	0.545265	2.54459	0.667881	0	0.603518	0.611341	1.37254	0.670545	0.616436	0.899627	1.29364	1.38431	0	2.25438	1.11578	1.96939	1.69931	2.84611	2.2527	1.70807	2.13216	1.97903	3.0615
Lchi21033	0.850362	0.704177	0.85827	0.416623	0.705187	0.694104	0.552345	0.520289	0.88192	0.846176	0.639484	0.971639	0.79081	1.31939	1.027	0.807365	0.848843	0.837102	0.766608	0.524995	1.46864	0.494669	0.41069	0.211381	1.71643	1.29495	1.38845	1.55498	1.32378	0.891824	0.599615	0.431109	0.357002	0.949604	0.896471	1.0172	1.25036	1.30396	0.894026	1.20164	1.50942	1.10009	0.548677	1.11481	0.891415	0.596105	0.943406	1.06503	1.38124
Lchi21034	0	0	0	0	0	0	0	0	0	0	0	0	0	0	0	0	0	0	0	0	0	0	0	0	0	0	0	0	0	0	0	0	0	0	0	0	0	0	0	0	0	0	0	0	0	0	0	0	0
Lchi21035	0	0.129156	0	0	0	0	0.140216	0	0.0726809	0	0	0.0739174	0	0.151725	0	0	0	0.234875	0	0	0	0	0	0	0.077946	0.38341	0.140342	0	0.0631187	0	0.0633339	0.115521	0	0.1115	0.174654	0.121407	0	0	0.216737	0.132824	0	0.0699551	0	0	0	0	0.0630224	0	0.289136
Lchi21036	20.253	12.5851	11.8197	19.2043	13.0491	14.9146	15.5973	11.1595	12.9587	16.3919	11.9289	12.0237	22.3666	21.182	14.1642	12.6589	17.1314	14.6136	22.2285	40.9256	16.4784	31.3655	25.2668	21.8983	37.4581	20.7863	43.919	56.7425	53.5609	75.8518	54.8052	55.2009	68.7508	30.017	41.7074	37.3559	36.3693	49.2444	58.5332	18.3073	20.3439	16.6549	17.9401	19.0362	21.336	21.8601	16.5627	19.7913	19.5651
Lchi21037	1.89301	1.25155	2.06913	1.05316	2.00239	1.45251	1.40127	0.8573	1.7916	1.65907	1.11355	0.807241	1.15895	1.12695	1.28395	1.41392	2.06929	1.87136	1.57756	1.29371	1.91852	1.84127	0.887034	1.31127	0.848099	0.597885	0.914185	0.626	0.524316	1.26793	0.850527	0.957606	2.05237	1.84	2.70534	0.910864	1.54484	2.62044	4.80469	0.584809	0.892524	0.907839	0.826109	1.04948	0.548885	1.04751	1.15321	1.55717	0.522499
Lchi21038	0.048676	0.0915244	0.0471275	0	0.0470048	0	0.0498246	0.0912778	0	0	0	0	0	0	0.091144	0.186595	0.0421905	0	0	0	0	0.108064	0	0	0	0	0	0	0.361621	0	0	0	0	0	0	0.043386	0	0.148798	0	0	0	0	0	0	0	0.0499842	0	0	0
Lchi21039	4.19596	6.03933	3.70532	0.524868	7.28978	1.25257	0	6.98284	1.92389	2.58358	3.54491	1.34544	4.13363	0	0.584132	1.19156	3.78457	1.10443	2.19155	0	14.7913	1.39713	0.571302	1.81227	19.1981	5.2622	13.6585	3.73078	12.9121	9.73279	2.05142	5.48062	12.8417	4.76133	11.3763	3.90203	23.4943	14.6572	1.97545	7.56055	4.75049	10.0955	7.97801	11.7174	8.21821	2.69395	2.84012	12.2452	24.6634
Lchi21040	0	0	0	0	0	0	0	0	0	0	0	0	0	0	0	0	0	0	0	0	0	0	0	0	0	0	0	0	0	0	0	0	0	0	0	0	0	0	0	0	0	0	0	0	0	0	0	0	0
Lchi21041	0	0	0	0	0	0	0	0	0	0	0	0	0	0	0	0	0	0	0	0	0	0	0	0	0	0	0	0	0	0	0	0	0	0	0	0	0	0	0	0	0	0	0	0	0	0	0	0	0
Lchi21042	0	0	0	0	0	0	0	0	0	0	0	0	0	0	0	0	0	0	0	0	0	0	0	0	0	0	0	0	0	0	0	0	0	0	0	0	0	0	0	0	0	0	0	0	0	0	0	0	0
Lchi21043	22.2646	23.2067	20.585	25.3073	22.0277	21.4855	18.4785	21.2379	18.835	22.6128	23.0655	23.3266	28.6427	31.3896	26.0263	24.2527	20.7693	16.9093	22.8282	24.6818	20.1368	42.1288	27.5703	36.0108	38.5753	30.1976	38.5828	48.7016	42.2023	32.6448	42.5777	39.1832	40.688	28.3281	32.0905	30.6556	31.6651	35.3342	61.8343	34.4845	39.4353	34.4174	24.0022	20.327	24.4992	27.1514	30.305	30.7743	28.9269
Lchi21044	8.39594	8.75821	7.50239	4.67105	6.79324	6.83601	6.97036	6.35607	7.1338	7.44951	8.27886	10.035	9.30344	11.18	8.56598	5.41544	5.47347	5.7777	4.08751	1.08408	9.30924	1.7078	2.69911	1.90473	6.5077	7.39832	1.92042	2.55584	5.11496	0.577703	4.08405	1.51557	0.732544	3.59704	2.43359	5.50533	5.75319	5.63503	4.21736	9.03095	7.77247	9.08773	6.18089	8.62152	10.9014	8.96891	9.51215	6.26951	8.54648
Lchi21045	0.49176	0	0.479911	0.198375	0	0.465521	0.246802	0.220409	0.253458	0.246607	0.231671	0	0.76588	0	0	0.26682	0	0	0	0.608834	0.478289	0.24911	2.04467	0.664968	0	0	0	0	1.25287	2.69064	1.28812	0.385917	1.59183	0.190425	0.197661	0.611895	0.228752	0.468505	0	0.244532	0.250275	0	0.818575	1.079	0	0.240813	0.942646	0	0.491175
Lchi21046	22.7066	24.734	28.8109	34.8402	33.221	21.9003	21.764	28.2189	27.1716	24.2119	28.9241	43.6522	41.8108	21.2937	39.9798	27.7387	42.6445	26.8311	49.4121	20.3618	13.5658	119.966	32.5529	46.7527	19.7981	28.4999	67.9291	65.4302	41.8081	158.579	42.3484	74.1394	78.4356	23.5345	33.0538	14.5202	11.9311	24.7913	15.7107	32.557	38.8539	48.0173	21.8507	13.5562	28.6342	20.4408	32.3867	25.4998	25.9432
Lchi21047	35.5169	30.4143	29.1967	41.2232	31.5331	32.9036	33.1438	31.7323	35.7866	36.6198	37.8215	35.3187	40.247	42.0322	32.3796	33.554	41.1723	37.3082	35.8894	46.8628	29.4304	47.1648	32.2523	41.387	36.7844	27.1725	41.3625	30.8546	29.3696	32.2723	29.4777	37.7443	29.2371	14.7502	17.4006	18.6078	13.6499	15.2886	22.8797	33.5379	33.4107	36.0559	31.8331	32.4112	33.3714	41.9337	32.7889	36.405	32.5325
Lchi21048	0	0	0	0	0	0	0	0	0	0	0	0	0	0	0	0	1.13198	0	0	0	0	0	0	0	0	0	0	0	0	0	0	0	0	0	0	0	0	0	0	0	0	0	0	0	0	0	0	0	0
Lchi21049	15.35	15.3125	12.0664	8.23564	11.7388	14.0444	12.7853	13.3043	15.3496	14.0007	17.4212	16.5482	18.6234	19.0683	14.1399	13.0465	8.11715	14.2012	5.64171	3.32689	13.6393	1.589	4.27433	4.13396	5.96606	14.7894	4.04224	1.11466	2.65942	0.922293	3.37466	0.83295	1.36274	3.65253	2.32674	5.25388	5.19841	4.31488	3.92436	12.672	16.0362	17.0648	11.7493	12.9727	12.2608	14.5641	13.6745	15.5638	14.9261
Lchi21050	0	0	0	0	0	0	0	0	0	0	0	0	0	0	0	0	0	0	0	0	0	0	0	0	0	0	0	0	0	0	0	0	0	0	0	0	0	0	0	0	0	0	0	0	0	0	0	0	0
Lchi21051	38.0356	8.23141	8.71298	6.26706	5.48682	19.1744	15.6084	4.7421	9.55111	13.5665	4.91974	4.38493	42.4937	34.071	0.81633	2.20371	3.62177	8.59683	0.71375	0.51329	2.08242	2.09841	1.47688	0.410733	6.68977	5.97012	0.689186	0.068993	3.21798	4.09664	0.19468	0	0.561588	0.0855476	0.208704	0.186926	5.01481	0.676495	0.148934	2.83211	13.01	5.15085	12.6851	26.3835	24.2077	17.8417	3.98752	4.44961	7.07041
Lchi21052	0.287787	0.442254	0.303661	0.573728	0.431311	0.543011	0.805142	0.41921	1.08791	0.689308	0.252069	0.60534	0.46252	0.435348	0.443153	0.478006	0.318263	0.393065	0.310851	0.616619	0.460432	0.176203	0.925499	0.517103	0.393309	0.567835	1.12491	1.48569	2.33345	1.44125	1.81195	3.67649	4.98442	2.43069	3.98206	3.2224	3.36504	3.92394	4.19306	0.438073	0.581402	0.272178	0.640724	0.754736	0.273549	0.756501	0.767059	0.499343	0.865911
Lchi21053	4.74807	4.71097	4.60445	1.99319	8.2143	4.96783	3.37294	3.7051	5.28521	4.5839	3.57267	3.44115	2.48617	5.52293	3.22813	3.31343	4.97764	4.6169	3.22074	0.649988	6.73352	5.5486	5.7047	10.8612	19.8027	20.2018	12.1096	12.3267	22.6757	17.4851	11.5207	6.80536	6.36519	8.02203	6.87041	8.27466	12.092	12.4514	7.52662	7.01066	5.97557	5.74737	2.34045	6.27081	4.29664	4.3145	4.69829	4.86225	8.52996
Lchi21054	0	0	0	0	0	0	0	0	0	0	0	0	0	0	0	0	0	0	0	0	0	0	0	0	0	0	0	0	0	0	0	0	0	0	0	0	0	0	0	0	0	0	0	0	0	0	0	0	0
Lchi21055	0	0	0	0	0	0	0	0	0	0	0	0	0	0	0	0	0	0	0	0.0434073	0	0	0	0	0	0	0	0	0	0	0.0301778	0	0.0979613	0	0	0	0	0	0	0	0	0	0	0	0.0337436	0	0	0	0
Lchi21056	0.176888	0.167262	0	0	0	0	0	0	0.184239	0.180102	0.335595	0	0	0	0	0	0.302272	0	0.132661	0	0	0	0	0	0.384449	1.12374	0	0	0.154754	0	0.157723	0	0	0	0	0.300612	0	0	0.529898	0.163995	0.184797	0	0	0	0.71923	0.176029	0	0.35953	0
Lchi21057	0.100626	0.0855834	0.102122	0	0.0884099	0.103096	0.108575	0.0316849	0.0478396	0.106283	0.100171	0.116847	0	0.0584587	0.0915442	0.129202	0.175055	0.163969	0	0.0113365	0.087981	0.0191665	0.091633	0	0.0911863	0.235353	0.0353762	0	0.0613316	0	0	0	0	0.0879908	0.0534075	0.117582	0.177089	0.151969	0	0.10888	0.1332	0.227145	0.0147018	0.179722	0.179924	0	0.129821	0.166911	0.20024
Lchi21058	0	0	0	0	0	0	0	0	0	0	0	0	0	0	0	0	0	0	0	0	0	0	0	0	0	0	0	0	0	0	0	0	0	0	0	0.0152938	0	0.0482353	0	0	0	0	0	0	0	0	0	0	0.100352
Lchi21059	0	0	0.0215363	0	0	0	0	0.0210095	0	0.0469825	0	0	0.0246349	0	0	0	0	0.0210617	0	0	0	0	0	0	0	0	0	0	0	0	0	0	0	0	0	0.0444222	0	0.0458194	0	0	0	0	0	0	0	0	0	0	0
Lchi21060	0	0	0	0	0	0	0	0	0	0	0	0	0	0	0	0	0	0	0	0	0	0	0	0	0	0	0	0	0	0	0	0	0	0	0	0	0	0.0789351	0	0	0	0	0	0	0	0	0	0	0
Lchi21061	4.73494	18.4162	9.17687	0	3.1004	6.56367	3.3197	0	3.35168	1.66165	7.28152	7.80924	5.57661	9.65486	0	1.52415	4.24871	0	0	0	5.69881	0	3.34718	3.58415	2.13291	11.18	1.98768	0	0	0	1.7018	0	0	6.1863	1.71027	3.15226	21.3214	13.1215	8.20077	13.4487	6.31118	13.2484	9.38841	7.92401	11.0558	7.33604	12.943	20.4037	16.515
Lchi21062	0	0	0	0	0	0	0	0	0	0	0	0	0	0	0	0	0	0	0	0	0	0	0	0	0	0	0	0	0	0	0	0	0	0	0	0	0	0	0	0	0	0	0	0	0	0	0	0	0
Lchi21063	1.22339	1.81708	2.80719	0.878034	2.61997	1.93933	1.60486	1.50092	3.06276	3.32647	1.50729	2.16029	1.88488	2.11425	1.71259	7.6852	4.77007	5.41958	7.04784	5.97203	28.6099	2.58387	3.22274	3.20205	4.66739	7.75825	4.20121	3.70913	6.02999	2.06695	2.42128	2.28937	2.47705	7.45725	5.5007	8.43354	8.71227	11.506	9.23131	1.67978	2.11602	1.00524	1.56688	2.7234	1.90304	2.1436	2.36413	3.37656	4.03705
Lchi21064	0.234049	0	0.11365	0	0	0.227102	0.35701	0	0	0.120776	0	0	0	0.128863	0.107899	0	0.10069	0	0.0896713	0	0.118042	0.754147	0.613585	0	0.130311	0.127612	0	0	0	0	0	0	0	0.37517	0.195596	0	0.227541	0.116389	0	0	0.250464	0	0	0	0	0.354452	0	0	0
Lchi21065	0.852405	0.807748	3.33558	2.06178	8.52829	0.786341	5.0555	2.21224	3.38753	19.7588	5.50011	1.54949	4.25758	10.136	5.89224	1.54445	4.231	2.16453	23.8396	14.9884	15.3073	4.00773	3.34353	2.87246	0	0	0	0	2.70658	3.47192	0.715981	1.26083	0.744214	1.27346	0	0.668176	0	1.57013	0.76033	0.731206	0.812786	1.49435	1.37901	2.70848	0	3.26286	0.624012	0	0
Lchi21066	0.153426	0.0722169	0	0	0.147391	0	0.0783104	0.0714631	0.0811494	0.0799041	0.0735278	0	0	0	0	0	0.180519	0	0	0	0.0782845	0	0	0.0741444	0	0.768301	0	0	0.351453	0.95463	0.423698	0.257418	0.22812	0.062182	0	0.338271	0.151343	0.386957	0.160877	0.107792	0.417269	0.52307	0	0.437265	0.0794555	0	0	0.26352	0.56422
Lchi21067	0	0	2.01556	0	0	0	0	0	0.6794	0	0	0	0	0	0	0	0	0	0	0	0.63488	0	0	0	0	0	0	0	0	0	0	1.99996	0	0	0	0	1.80791	0	0	0	0	0	0	0	0	0	4.45083	0	0
Lchi21068	0	0	0	0	0	0	0	0	0	0	0	0	0	0	0	0	0	0	0	0	0	0	0	0	0	0	0	0	0	0	0	0	0	0	0	0	0	0	0	0	0	0	0	0	0	0	0	0	0
Lchi16230	0	0	0	0	0	0	0	0	0	0	0	0	0	0	0	0	0	0	0	0	0	0	0	0	0	0	0	0	0	0	0	0	0	0	0	0	0	0	0	0	0	0	0	0	0	0	0	0	0
Lchi16231	4.08139	1.30258	2.65544	0	0	2.78367	4.28416	2.56284	4.23628	1.40725	5.05463	4.68287	1.54138	3.18592	2.54502	9.1817	3.53793	0	0	2.98749	3.07527	0	3.94713	0	10.1127	1.63965	1.46261	0	0	0	1.37686	0	0	0	2.63745	1.29991	0	0	1.5323	2.91905	3.18819	1.45309	0	1.64403	3.08273	0	1.36789	1.54661	0
Lchi16232	0	0	0	0	0	0	0	0	0	0	0	0	0	0	0	0	0	0	0	0	0	0	0	0	0	0	0	0	0	0	0	0	0	0	0	0	0	0	0	0	0	0	0	0	0	0	0	0	0
Lchi16233	0	0.0532958	0.0548839	0.0565091	0.807766	0.410629	0.05796	0	0.300654	0.118596	0.10885	0.061426	0.248198	0.250827	0.172804	85.2173	36.3658	42.8153	31.5986	41.2645	27.1542	1.45354	1.74147	2.15481	0.258758	0.127426	0.87533	0.556486	0.524215	0.461999	1.362	1.71517	0.616192	16.578	16.529	16.3659	7.1937	18.5826	21.8289	0.055112	0.0621613	0	0.102485	1.33727	0	0.127157	0.15741	0.357355	0.0599165
Lchi16234	10.3395	8.256	9.86514	4.69383	11.0326	8.5659	7.17296	9.69527	11.6265	9.206	6.33829	8.04785	8.71865	8.40286	4.45725	2.99682	3.9999	5.34696	3.01601	1.36151	7.41555	1.17398	2.93154	2.15292	9.80766	8.4422	3.10375	2.00614	4.98784	3.73102	6.76316	3.39154	3.51644	7.02748	6.63692	9.31607	11.6424	13.8214	7.17719	7.08379	8.88632	5.1097	6.21053	9.32198	7.10292	7.15897	9.33012	10.7867	10.1485
Lchi16235	41.2279	34.7623	43.9947	33.1003	33.4702	39.4436	37.9451	35.9904	38.9237	41.6448	35.6723	45.6762	42.5784	42.5632	38.8343	39.171	35.5778	40.3963	16.963	18.1214	23.1755	17.2778	21.8922	17.5831	20.7552	28.5312	18.4651	41.7104	48.2713	38.4684	44.3705	32.7097	42.7128	52.1893	45.9023	44.541	58.7196	48.3332	51.905	40.1812	50.5115	44.853	31.5666	25.0127	37.9174	38.6783	52.2595	48.2391	72.2438
Lchi16236	9.85731	9.01928	9.69155	7.06895	10.7268	12.1002	9.25304	8.64571	12.3756	12.2606	8.81354	10.0182	14.897	11.1428	7.85008	8.48663	8.58748	9.66006	4.78094	3.01013	8.26911	4.62081	5.27053	5.07894	5.42697	6.6699	5.88641	4.96025	12.0446	22.0042	15.5455	10.6413	15.4306	14.5011	13.7348	17.5697	24.1317	27.0994	15.8913	10.503	10.9967	9.72802	8.72153	11.7273	8.05574	7.98652	7.11426	8.57117	8.90164
Lchi16237	12.4809	9.96842	7.35874	6.66441	9.2462	8.72717	8.79056	8.89021	7.18049	11.0231	9.51806	12.3722	9.94434	11.5357	11.8215	8.81575	6.42693	7.00632	2.61864	2.06804	3.66975	6.62031	5.31642	4.7782	9.19697	8.53638	5.39441	12.4516	14.958	19.343	15.1774	13.5503	12.7212	6.05957	9.21863	8.36986	13.9429	13.9216	11.0866	8.75106	11.1113	9.18231	6.98312	10.3434	13.7809	12.7255	11.2845	11.3249	15.5265
Lchi16238	0	0	0	0	0	0	0	0	0	0	0	0	0	0	0	0	0	0	0	0	0	0	0	0	0	0	0	0	0	0	0	0	0	0	0	0	0	0	0	0	0	0	0	0	0	0	0	0	0
Lchi16239	2.44063	1.86328	2.82161	1.88254	2.88212	0.676733	2.36389	0.965279	1.22203	1.43968	0.44382	1.46554	0.37519	0.127986	0.107177	0	0.100007	0	0	0.226605	0.117257	0.249751	0.101594	0.331389	7.12018	6.84643	6.05496	11.3269	2.09086	3.87977	3.69734	5.37212	7.47589	0.745351	0.777219	1.00994	1.5823	2.31243	3.20505	1.43451	1.61735	1.50652	1.35605	2.75671	2.5096	0.586825	1.44776	0	0.964966
Lchi16240	1.48297	0	0.729434	0	0	0	0	0	0	0	0	0.667611	0	0.799967	0	0	0	0	0	0	0	0	0	0	0.738137	0	0	1.86872	0	2.99719	0	0	0	0	0	1.15538	0	0	0	0	0.704225	0	0	0	0	0	0	0	0
Lchi16241	0	2.12093	0	0	0.674116	0.680677	1.4618	1.2766	0.737134	0	0	0	0	0	0	0	0	0	0	0	0	0	0	0.619977	0.738137	0	10.2604	1.24581	2.91542	0	0	1.08834	3.20614	0	1.71216	0	1.31484	2.02701	2.08829	5.67919	0	0.644947	0.82043	1.5658	0.729729	0.703117	0.537573	0.712115	0
Lchi16242	7.61862	7.86026	7.12584	6.9096	6.86506	5.48468	6.84195	5.64195	6.22225	5.46181	5.64217	8.30441	5.80145	5.30459	6.64486	4.14589	4.85157	4.26158	3.36754	2.61933	4.14841	2.56457	2.48314	1.48126	0.918736	1.40285	0.549338	2.54235	4.37535	8.86488	4.0723	4.00908	4.82499	2.05024	2.5216	4.45563	5.78565	3.82352	6.32752	7.65508	10.6928	9.24185	4.68777	9.48076	7.4013	4.33192	5.82651	6.32499	5.50256
Lchi16243	3.07554	3.72009	2.43228	2.59672	3.748	1.84705	1.98896	3.34347	2.46192	3.14817	2.0483	2.50925	1.92091	1.87436	2.40165	1.44059	0.977738	0.757978	0.784831	0.62478	1.54326	1.52222	2.07479	2.07512	1.00055	0.562786	1.8677	0.307309	0.17368	0.50973	1.16078	1.69474	1.56478	0.612903	1.0136	1.27985	1.99125	3.18171	2.91603	2.67916	3.15909	3.2081	2.83002	2.58449	1.4991	1.66989	3.29884	1.38292	1.2585
Lchi16244	2.34741	4.95208	4.33051	3.9968	5.09514	3.20179	2.87571	6.29468	4.29296	1.8254	3.19098	3.06723	4.85645	2.83712	4.19689	1.69506	1.98672	3.43782	3.23439	4.97941	5.3071	8.14083	7.76838	2.10463	5.77043	1.86109	3.12164	4.92038	5.72508	9.19108	8.84416	15.8809	13.9138	12.678	7.30942	10.7648	19.8077	22.5076	27.3333	3.75373	2.11299	4.64059	4.76164	3.70887	5.22784	3.31047	3.40021	5.96553	6.48758
Lchi16245	5.20453	5.22356	4.611	3.58015	5.54169	5.12487	4.87802	4.9678	6.04938	6.34156	4.41127	3.94671	4.02342	6.54684	4.46433	4.69513	3.71014	5.39682	2.81118	1.41541	3.67954	12.0712	7.94185	13.751	20.8039	16.5214	24.985	16.2515	12.3148	16.6752	10.423	11.4399	14.6336	10.5354	9.65395	12.4839	11.4471	10.0838	8.509	6.38165	6.37158	6.23221	6.33818	8.20938	8.27305	6.52946	6.17929	8.97938	8.80244
Lchi16246	8.9014	12.9311	18.7683	10.929	10.2869	11.4088	11.6775	9.62885	17.7187	11.7803	9.55165	13.0146	11.0222	15.0047	7.21739	10.2463	9.73239	13.3844	3.35221	5.5721	4.09964	6.05803	4.24062	2.76295	3.60011	1.22884	0.797874	2.15746	2.03008	1.2575	2.65592	0.133421	3.46374	2.2172	4.75156	1.40697	5.04282	3.386	1.4902	14.2792	14.883	13.8274	12.9851	12.1484	11.2524	11.188	7.96288	10.7572	17.193
Lchi16247	17.4751	12.6903	22.3465	11.9087	8.37877	7.91468	4.85375	3.47288	4.22335	2.71938	1.0791	3.28638	11.6019	3.87319	1.61923	19.175	29.174	19.494	89.777	172.886	126.353	0.403373	3.50303	0.119001	7.81127	6.1424	9.70156	17.1036	22.9661	14.6026	31.0988	21.7073	26.847	55.5874	36.4626	29.8254	36.1863	37.148	57.5212	9.03634	8.71347	10.3586	10.6356	14.5916	10.7099	8.86594	12.0066	11.4031	13.3992
Lchi16248	32.1903	9.27516	5.72449	7.79436	8.79903	23.3268	20.1666	6.52408	15.6057	13.4641	8.2045	5.64275	32.7979	28.0609	9.36613	1.19115	6.91961	5.75003	0.619866	0.424244	1.30332	1.6941	1.14302	2.24585	7.97119	3.33957	1.36338	2.1123	7.1021	8.03107	1.75013	0.932571	2.68999	1.00372	0.459399	0.669299	8.13202	5.01922	0.554879	6.30003	23.2104	8.46575	17.3289	25.437	39.2435	17.6262	2.62373	11.3676	5.35751
Lchi16249	50.569	56.9172	53.7087	45.5294	89.0521	87.62	100.311	81.3485	100.368	130.682	75.0508	119.543	121.864	94.4829	96.8791	111.434	89.94	108.133	94.8266	44.585	122.939	38.5915	51.3365	46.0619	78.5031	98.5535	81.8564	105.843	130.652	144.643	97.0024	62.4118	96.2663	179.48	154.092	179.839	86.7261	110.688	132.022	65.1643	80.8843	67.9104	47.1732	66.7158	57.6471	40.1891	48.6859	61.966	82.6353
Lchi16250	0.782853	0.620214	0.866501	0.408342	0.32355	0.439426	0.343186	0.523407	0.47474	0.688712	0.198847	0.659261	0.367455	0.309406	0.418132	0.428246	0.532718	0.46844	0.219049	0.29767	0.172195	1.8555	0.350688	0.981679	0.383125	0.377368	0.460873	0.27466	1.24193	0.399094	0.570053	1.8927	3.29982	0.775036	1.14313	0.497036	2.10422	1.36901	1.83663	1.088	0.368151	0.630831	0.291385	0.704703	0.621496	0.573169	0.310818	1.93988	0.709658
Lchi16251	9.40639	5.95704	9.08868	4.10962	17.0676	12.9644	13.7872	13.2728	14.3498	17.4528	13.5175	20.4949	17.2814	21.0506	14.1366	19.7552	9.73592	13.2372	9.21908	3.28113	21.9691	3.20936	5.93026	6.58145	12.6495	22.8763	10.8968	6.52273	14.9793	10.316	9.98866	5.29732	3.49507	21.0363	16.9226	34.1716	23.0222	18.6578	13.8447	8.42679	12.02	12.7555	10.76	11.8772	9.88544	5.25506	7.47171	14.695	16.4545
Lchi16252	70951	55196.2	51334.2	54521.1	38673.3	47023.6	47217.4	53489.4	46131.9	49179.7	60471.4	56812.9	79723.3	76883	67407	31099.9	47070.5	49027.8	31732.8	16675.5	29418.5	10069.2	15174.1	28138.1	37103.9	41884.5	21218.9	10324.2	14527.8	4298.02	10494.4	6665.85	3769.05	4280.69	2305.62	5880.83	12825.4	10396.4	9869.75	53448.8	61016.8	65819.8	46011	47988.8	66941.7	56264.9	41182.1	52487.7	48189.7
Lchi16253	66.6989	30.8019	47.6599	32.5495	51.87	50.3558	35.8812	16.0982	31.6191	25.4682	23.614	26.7433	77.5192	40.6941	20.7241	40.2078	89.0455	77.7545	71.8825	76.9917	115.297	170.452	154.579	233.7	106.679	78.4717	83.3573	37.4132	46.5057	43.8397	51.5506	43.0399	34.9918	62.9357	30.3032	38.9086	38.2024	25.6731	22.1852	25.9062	35.9448	29.4134	45.8608	39.1686	47.5984	36.6103	25.1377	22.7011	11.3729
Lchi16254	1.5643	1.92391	1.56851	0	0.382939	1.00034	1.09013	0	1.65178	1.84549	1.42154	0.858627	1.1446	0.396668	1.39821	2.0756	1.14388	4.2343	3.74806	0.529671	5.15147	0.907495	0.365801	1.70071	0.401098	2.17033	1.55118	1.50981	1.62424	0.211583	0.267353	0	0	1.3933	1.63563	2.63233	1.4986	0.302837	0	0.984048	0.64918	0	2.4183	0.376714	0	0.344474	1.54082	1.82178	0.353542
Lchi16255	0	0	0	0	0	0	0	0	0	0	0	0	0	0	0	0	0	0	0	0	0	0	0	0	0	0	0	0	0	0	0	0	0	0	0	0	0	0	0	0	0	0	0	0	0	0	0	0	0
Lchi16256	1.29459	1.21345	2.44896	1.68344	2.53097	1.70184	0.882106	1.23013	1.63402	1.86255	1.05817	1.36136	0.86926	1.80775	0.640814	0.977211	1.03921	1.04332	0.753131	0.680155	0.908303	2.38232	4.13267	0.709628	0.998442	0	0	0	2.12743	5.97264	1.29859	2.21986	3.85746	0.601779	1.84518	1.38397	3.61305	2.25101	3.3866	1.24886	0.204418	1.15188	0.519617	1.0438	1.2388	0.874301	2.4386	0.606154	2.00928
Lchi16257	0	0	0	0	0	0	0	0	0	0	0	0	0	0	0	0	0	0	0.147691	0.167213	0	0	0.112558	0	0	0	0	0.185052	0.0581025	0	0.0582509	0	0.188454	0.102524	0	0.167544	0.124906	0.127732	0	0	0	0	0	0	0	0	0	0	0
Lchi16258	0	0	0	0	0	0	0	0	0	0	0	0	0	0	0	0	0	0	0	0	0	0	0	0	0	0	0	0	0	0	0	0	0	0	0	0	0	0	0	0	0	0	0	0	0	0	0	0	0
Lchi16259	11.691	10.5408	11.7896	8.35021	11.9558	12.5266	10.6737	10.491	14.2208	12.0696	11.2625	12.6711	13.1013	12.6781	10.7743	10.8732	8.33785	10.4956	3.6314	3.34545	10.3125	17.1163	11.2784	16.9294	36.7526	33.8029	28.7072	23.903	25.8514	23.5019	18.956	20.1632	22.7854	16.056	21.2823	21.8329	28.1327	31.7258	24.9279	11.8751	14.2964	10.7828	10.6015	19.0794	12.7313	13.77	13.3698	16.3841	16.0029
Lchi16260	0	0	0.192436	0.319018	0.185636	0.188644	0	0.17889	0	0	0	0.398485	0	0	0	0	0	0	0	0	0	0	0	0	0	0	0	0	2.05427	0	0	0	0	0	0.161028	0.166578	0	0	0	0	0	0	0	0	0	0	0.166894	0	0.199972
Lchi16261	9.72823	22.2534	14.2624	12.1417	18.9091	8.38409	13.5102	23.7289	12.0136	16.9223	21.0025	8.06642	17.2046	6.04225	7.78031	29.8147	16.0621	28.778	3.09136	2.64609	19.281	64.2962	25.8601	20.4123	46.4793	13.9127	10.2904	25.4443	14.7354	0	22.8402	30.6907	14.0305	34.6299	34.8302	27.4648	13.9818	36.567	6.40006	21.7431	23.8976	15.6872	17.6392	34.7274	16.8274	5.70641	17.134	28.6509	10.5344
Lchi16262	12.902	10.2904	11.0577	11.5768	12.0902	9.04604	8.87625	10.5653	14.0629	13.1813	8.16343	10.6828	11.6439	11.1164	10.2174	9.55715	9.6255	9.28788	7.35042	4.93844	7.56015	19.7605	15.4253	12.564	12.2707	10.1464	9.53573	14.3445	10.656	17.1775	14.31	15.1717	17.1004	16.562	15.4798	13.5111	12.8657	12.9149	15.4692	9.53005	12.2472	9.98341	8.97736	12.3188	10.1318	10.4731	10.1103	13.2373	13.1272
Lchi16263	20.4371	17.4538	16.0747	10.6678	15.6954	14.8628	18.7846	15.8752	15.4075	20.1205	21.0275	23.2227	25.137	28.8073	20.2139	18.8501	14.6912	17.5561	5.04895	4.30845	16.9052	3.55239	8.07834	4.91071	19.8128	31.762	10.6481	14.736	29.4691	14.7478	14.8685	10.4832	10.4987	13.272	8.34155	20.1421	19.5918	21.6898	19.1898	21.8613	25.6518	25.2893	12.437	20.4089	27.2819	18.3379	19.6992	26.9545	37.8746
Lchi16264	0	0	0	0	0	0	0	0	0	0	0	0	0	0	0	0	0	0	0	0	0	0	0	0	0	0	0	0	0	0	0	0	0	0	0	0	0	0	0	0	0	0	0	0	0	0	0	0	0
Lchi16265	0.0139996	0	0	0	0	0	0.0758441	0	0	0	0	0	0	0	0	0	0	0	0	0	0	0	0	0	0	0	0	0	0	0	0	0	0	0	0	0	0	0	0	0	0	0	0	0	0	0	0	0	0
Lchi16266	0	0	0.19397	0	0	0	0	0	0	0	0	0	0	0	0	0.0637758	0.0577225	0	0	0.176847	0.0682848	0	0	0	0	0	0	0	0	0	0	0.056211	0	0.162717	0	0	0.726651	0.540443	0.210951	0	0	0	0	0	0.0692412	0	0	0	0
Lchi16267	0	0	0	0	0	0.0248999	0	0	0.0268607	0	0	0.0308467	0	0	0	0	0	0	0	0	0	0.0282875	0	0	0	0	0	0	0.0241231	0	0	0	0	0	0	0	0	0	0	0.0992787	0	0.0524335	0	0	0	0	0	0	0
Lchi16268	0	0	0	0	0	0	0	0	0	0	0	0	0	0	0	0	0	0	0	0	0	0	0	0	0	0	0	0	0	0	0	0	0	0	0	0	0	0	0	0	0	0	0	0	0	0	0	0	0
Lchi16269	0	0	0	0	0	0	0	0	0	0	0	0	0	0	0	0	0	0	0	0	0	0	0	0	0	0	0	0	0	0	0	0	0	0	0	0	0	0	0	0	0	0	0	0	0	0	0	0	0
Lchi16270	0	0	0	0	0	0	0	0	0	0	0	0	0	0	0	0.376506	0.227783	0.12071	2.42437	2.05508	5.85835	0	0	0	0	0	0	0	0	0	0	0	0	4.97413	0.661712	4.12302	2.30768	4.98419	5.00498	0	0	0	0	0	0	0	0	0	0
Lchi16271	3.30434	2.40386	5.94097	6.85251	8.66222	6.19532	8.87969	6.23953	8.34461	13.0746	7.66022	14.9182	18.0513	14.542	10.5426	14.1605	13.1999	16.0902	12.508	26.3867	25.9884	8.31013	9.36462	3.27677	2.6212	1.50273	3.41836	1.80631	2.32064	0.964735	11.0468	9.28948	12.9249	60.3104	48.4825	44.5681	11.1028	19.7149	25.4405	4.10254	5.52044	3.94232	1.91283	5.64689	2.73717	1.50126	2.94869	3.86136	5.87394
Lchi16272	9.73899	6.61376	9.24893	9.41696	13.912	9.57454	11.1951	6.00826	12.3535	7.37027	6.30541	3.54221	8.59386	12.2354	6.19643	3.98098	3.33831	7.30313	4.91651	12.9206	5.72506	3.84681	5.51816	6.50099	9.96191	8.27196	8.49393	5.53171	7.1975	12.2183	6.7829	9.46584	7.07673	30.7384	18.6226	25.6804	16.8716	26.3583	21.5526	5.7932	9.00994	10.9176	8.54277	13.0452	9.17136	7.84795	7.41679	12.0528	8.18041
Lchi16273	0.57633	0.650477	0.446571	0.701401	0.55561	0.452743	0.88413	0.377471	0.244584	0.602948	0.33208	0.312203	0.189266	0.57393	0	0.0551583	0.249523	0.0536182	0.1805	0.498208	0.177389	0.254772	0.154795	0.337008	1.05224	0.259064	1.06768	1.58399	2.07831	6.80891	1.17441	1.80315	1.15203	1.36201	1.32474	1.843	5.89624	2.28296	2.9285	0.336172	0.442364	0.944941	0.350233	0.792017	0.539146	0.531445	0.319972	0.787243	0.670106
Lchi16274	5.20469	0.742449	0.229355	2.10991	2.1203	2.00468	4.02415	0.146852	2.16818	2.46296	0.37784	0.16897	4.20377	5.13945	0	0.225709	0.613155	1.09359	0.612692	0.208	0.884685	1.46636	1.11981	0.60918	1.60549	0.525953	0.56109	1.76285	6.78509	67.7514	3.48198	1.12363	8.51232	0.127767	0.400133	0.416935	2.72047	0.317971	0	0.228005	2.39994	0.64004	1.63485	3.77385	2.44937	2.0897	0.287694	0.0823608	0.579602
Lchi16275	26.4623	18.7231	10.1391	7.90093	16.8125	14.3298	14.8777	15.7116	15.3313	11.6292	10.2491	10.014	24.4762	22.5788	9.87182	15.2681	23.6819	35.814	11.6941	7.67871	14.3006	1.99284	4.14801	2.29476	10.3038	14.4407	7.16573	15.4753	15.0815	16.2372	4.22659	3.78454	8.94307	2.75957	3.14869	3.14122	4.29448	3.11433	2.82099	16.6435	29.5325	20.0914	19.0925	26.2676	22.7202	50.9483	29.7639	30.4476	56.395
Lchi16276	9.47916	5.68135	5.35629	4.62874	5.11552	4.95594	6.258	2.90503	4.36973	6.50036	4.22975	6.87886	7.76359	9.2348	3.80072	4.40634	5.70726	5.27724	14.9728	4.47237	12.363	3.78526	1.03597	3.14419	3.95769	3.57728	2.77144	1.5756	4.44256	1.81399	7.8331	8.01637	8.29409	18.5302	16.6285	18.1879	16.6922	24.2144	14.7011	4.05465	6.59346	3.05025	5.39435	8.7515	4.75813	8.54528	7.15859	5.72137	8.96148
Lchi16277	6.49892	3.94231	4.11855	3.89263	6.20311	4.41065	4.96788	3.63445	6.9561	5.39724	5.83093	5.58416	3.98558	6.04693	3.74283	3.77665	3.68024	4.45995	2.99261	1.53285	2.67718	1.27342	2.76972	3.31032	3.39164	3.47543	2.55825	3.75051	4.54222	7.40841	3.31584	3.69305	4.30415	8.15969	6.76701	5.06554	6.08628	7.51791	4.94314	4.7177	3.7247	4.84756	4.21518	5.49089	5.30001	3.60656	5.15952	5.7386	5.32338
Lchi16278	0.843974	0.805551	0.414051	0.678681	1.15502	0.779952	1.25451	0	0.425783	0	0	1.17279	0.845986	0	0	1.92435	0.352456	0	1.18322	6.23348	3.16892	0	0.668108	0	0	0	0	0	0	0	1.06362	0	2.59747	0.31625	0.326676	0.334572	2.25886	0.772635	0	0	0	0	0	0	0.829499	0	0	0.407625	0
Lchi16279	0	0	0	0	0	0	0	0	0	0	0	0	0	0	0	0	0	0	0	0	0	0	0	0	0	0	0	0	0	0	0	0	0	0	0	0	0	0	0	0	0	0	0	0	0	0	0	0	0
Lchi16280	0.339586	0.321022	1.32201	0	0	0.326135	0	0	0	0.346308	0	0	0	0	0	0	0.435594	0	0.383003	0.324219	2.02417	0	0	0	0	0	0.163923	0	0	0	0	0	0	0.268291	0.558532	0	1.45836	0.331608	0.510444	0	0.177898	0	0	0.189386	0	0	0.292006	0	0.17336
Lchi16281	0	0	0	0	0	0	0	0	0	0	0	0	0	0	0	0	0	0	0	0	0	0	0	0	0	0	0	0	0	0	0	0	0	0	0	0	0	0	0	0	0	0	0.0433334	0	0	0	0	0	0
Lchi16282	0.0246379	0.0462726	0	0	0.0756546	0.0259443	0	0	0.139825	0.0830573	0.0474836	0.0271684	0.119832	0.0273354	0.0463861	0.0236977	0	0.092582	0	0	0.0765515	0	0	0	0.0285101	0	0	0	0	0	0.0230706	0	0	0.122082	0.0239119	0.0886544	0.146366	0	0	0.036091	0.0273939	0	0.0919049	0	0	0	0	0.0275137	0.028099
Lchi16283	54.1714	30.6186	35.7263	44.8135	34.357	46.5341	56.4434	31.3451	46.1392	57.806	31.9947	35.1567	67.6847	75.7279	33.8641	32.322	29.6186	45.1041	33.0186	27.9684	41.1187	66.1175	74.6836	57.162	131.503	115.987	111.799	255.112	433.113	341.339	149.555	131.458	141.971	89.1484	98.0544	143.348	151.49	172.725	233.696	64.2334	51.2515	41.745	38.2614	84.3057	71.8553	89.882	47.5763	103.227	64.7554
Lchi16284	1.63555	2.10785	2.67133	2.58176	5.03565	2.3531	1.31693	0.880128	1.27295	0.268414	0.576982	0.367508	1.02796	1.14034	0.0799139	1.7227	0.520154	0.635326	0.667015	1.01885	1.48939	0.9383	0.609341	0.580044	0.679516	0.762669	0.697038	0.166766	1.41342	4.56346	3.63392	1.65446	2.29447	2.08758	2.10627	1.28601	1.86175	1.81747	0.539057	1.48894	1.21271	1.82781	1.26197	2.35001	0.267012	1.75159	1.48445	1.70464	1.44278
Lchi16285	0	0	0	0	0	0	0	0	0	0	0	0	0	0	0	0	0	0	0	0	0	0	0	0	0	0	0	0	0	0	0	0	0	0	0	0	0	0	0	0	0	0	0	0	0	0	0	0	0
Lchi16286	8.66797	8.22116	10.2921	8.47026	12.2652	9.72872	9.12648	8.59576	11.0575	11.9297	10.6557	12.112	12.0547	12.9397	8.28153	8.3947	8.59944	8.481	7.55791	5.26687	14.6063	13.0622	11.6889	8.82845	9.50308	9.73859	10.7671	16.7204	12.7603	19.3855	9.23398	11.759	14.8734	13.0469	11.7835	10.7297	17.1298	17.3501	18.0435	12.6534	13.7857	11.3208	8.3259	12.1375	10.6295	8.50705	12.4781	12.8409	13.6493
Lchi16287	0	0	0	0	0	0	0	0	0	0	0	0	0	0	0	0	0	0	0	0	0	0	0	0	0	0.13123	0	0	0	0	0	0	0	0	0	0	0	0	0	0	0	0	0	0	0	0	0	0	0
Lchi16288	0.0423499	0	0	0	0	0.0522871	0.0455838	0	0	0	0.0798953	0.064756	0.151702	0.0491486	0	0	0.162345	0.0883561	0	0	0.100271	0	0	0.0797548	0.113484	0.0504395	0.0844439	0	0.0959489	0	0	0	0	0	0	0	0	0.206814	0	0	0	0	0.03625	0.0532414	0.094907	0	0.0465235	0	0
Lchi16289	9.88399	7.79295	10.2062	11.9222	12.2657	10.682	12.4641	9.34944	17.7559	14.3844	11.0099	11.355	10.9229	12.2473	6.72297	28.8955	31.6518	28.5896	23.4526	22.3479	34.3994	2.54713	5.488	3.72212	3.45164	6.51572	7.26308	5.46338	7.79113	13.4721	4.95021	3.70207	7.07793	18.53	15.8263	23.354	17.8114	16.0076	18.1668	8.95436	8.20498	4.88808	8.04911	8.42063	5.23997	8.10513	6.29659	6.96289	5.14438
Lchi16290	7.40948	3.5384	7.73894	8.93114	7.18107	6.818	5.49621	5.62628	7.91527	8.9897	7.30813	5.76816	15.2292	9.98047	5.62742	4.6301	5.01893	11.3742	8.05777	6.49786	6.91391	20.175	10.5562	8.05445	8.34486	10.1733	17.4151	34.5802	19.1786	19.3077	17.6059	24.249	39.5795	15.4142	17.8481	17.5003	12.3187	9.43364	14.2089	6.34225	4.01282	4.90801	4.47777	9.11834	4.27503	9.42721	5.53796	10.6856	8.17875
Lchi16291	8.88554	7.66277	8.85206	8.13497	6.86003	7.54576	6.3739	6.61892	9.84099	6.80502	4.1129	4.06725	5.39845	5.18244	3.93503	5.18045	6.05962	5.4722	7.35124	7.59729	5.05997	14.9105	9.36058	8.98419	10.6443	7.03935	17.6533	16.3794	15.5782	26.0467	16.3554	16.7899	18.236	8.72747	14.7995	9.49493	12.5062	14.6352	10.7406	6.35828	9.208	3.22737	7.13943	7.54143	5.91572	10.6645	7.51021	7.98291	10.9128
Lchi16292	0.115427	0	0.11209	0.0934867	0.440442	0.784259	0.939175	0.106541	0.121387	0.715056	0.330628	0.485376	1.11815	1.39833	0.958179	38.5528	12.1189	7.49791	6.01803	5.02785	5.47513	0	0.201866	0.87797	1.15759	0.12597	0.344645	0.772307	0.415487	0	0.629664	0.285921	0.450153	1.01809	1.25467	0.903006	6.28779	11.027	9.26236	0	0.741616	0	0.29664	0.652002	0.593547	0.69952	0	0.477292	0.599147
Lchi16293	0	0	0	0	0	0	0	0	0	0	0	0	0	0	0	0	0	0	0	0	0	0	0	0	0	0	0	0	0	0	0	0	0	0	0	0	0	0	0	0	0	0	0	0	0	0	0	0	0
Lchi16294	0	0	0	0	0	0	0	0	0	0	0	0	0	0	0	0	0	0	0	0	0	0	0	0	0	0	0	0	0	0	0	0	0	0	0	0	0	0	0	0	0	0	0	0	0	0	0	0	0
Lchi16295	1.9151	0.691478	0.17805	0.448805	0.53651	0.710939	1.87151	0.434704	1.17949	2.39138	0.728005	0.325986	2.69196	3.84291	0.555493	0.443211	0.688622	0.987865	0.453475	0.186586	1.06992	0.207503	0.519471	0.310442	0.640959	0.0633637	0.213423	0.165723	4.94591	1.51976	0.483805	0.316613	1.08608	0.910416	0.730221	1.11253	2.15263	1.4038	1.11362	0.163769	0.369513	0.115376	0.645443	2.76755	1.8125	0.571613	0.192625	0.763223	0.630698
Lchi16296	20.1421	15.0754	13.6508	15.0729	14.5754	15.2106	16.0058	17.4248	17.1758	16.6889	21.1104	20.4616	20.0296	24.7691	21.8698	35.9499	26.5928	25.0874	25.8902	23.7967	30.0266	16.9344	19.2772	17.9193	63.3095	59.3534	56.6316	76.1901	113.479	71.7446	93.0902	84.7623	75.4921	37.291	38.7446	48.258	33.5087	40.0659	51.6408	21.489	27.1454	24.0507	15.0905	18.2632	22.9735	17.7999	23.109	30.348	50.8208
Lchi16297	0.329252	0.155013	0.319251	0.333647	0.315964	0.241271	0.335921	0.229738	0.260993	0.171253	0.0788463	0.0880261	0	0	0	0.470907	0.426504	0.152045	0.127735	0.216816	0	0.539304	1.82372	0	0	1.18739	1.25245	0.47922	1.95572	0	0.529414	0.344448	0.325575	0.0666119	0.0695311	0.217316	0.243093	0.580076	0.860685	0.396094	0.357355	0.0833737	0.426268	1.21826	0	0.167643	0.149798	0	0.517969
Lchi16298	5.7584	6.98885	8.21933	3.76845	8.62966	5.8179	7.85128	8.11067	10.4241	10.8375	7.14215	13.8098	5.61472	8.69379	5.33995	8.14351	4.88684	5.46648	2.5165	1.43	7.70567	2.14618	2.27562	1.83195	8.30888	6.94567	6.83192	3.66651	7.52758	4.94783	2.45221	2.65068	2.601	5.54634	5.05655	5.76469	6.51361	7.25837	6.9536	9.30873	6.65281	5.53583	6.96693	7.45194	6.89655	6.24382	9.55081	7.07802	8.13265
Lchi16299	6.18074	4.87927	3.9881	2.40838	4.82137	5.76498	4.85388	3.59922	5.65404	4.71677	4.00342	4.14316	6.66281	7.62423	3.74834	3.04407	3.25273	3.92904	1.20093	0.910141	2.25109	3.21355	1.74567	0.768544	2.50935	2.66195	0.770831	0.652152	2.76503	2.67195	0.882574	1.50859	0.912565	1.11323	1.02262	1.21545	3.21168	2.02078	1.49543	3.46851	6.64215	2.93646	4.848	7.81686	5.71387	5.38374	4.55044	8.22176	6.39218
Lchi16300	0	0	0	0	0	0	0	0	0	0	0	0	0.0575029	0	0	0	0	0	0	0	0	0	0	0	0	0	0	0	0	0	0	0	0	0	0	0	0	0	0	0	0	0	0	0	0	0	0	0	0
Lchi16301	0	0	0	0	0	0	0	0	0	0	0	0	0	0	0	0	0	0	0	0	0	0	0	0	0	0	0	0	0	0	0	0	0	0	0	0	0	0	0	0	0	0	0	0	0	0	0	0	0
Lchi16302	0	0	0	0	0	0	0	0	0	0	0	0	0	0	0	0	0	0	0	0	0	0	0	0	0	0	0	0	0	0	0	0	0	0	0	0	0	0.24063	0	0	0	0	0	0	0	0	0	0	0
Lchi16303	0	0	0	0	0	0	0	0	0	0	0	0	0	0	0	0	0	0	0	0	0	0	0	0	0	0	0	0	0	0	0	0	0	0	0	0	0	0	0	0	0	0	0	0	0	0	0	0	0
Lchi16304	0	0	0	0	0	0	0	0	0	0	0	0	0	0	0	0	0	0	0	0	0	0	0	0	0	0	0	0	0	0	0	0	0	0	0	0	0	0	0	0	0	0	0	0	0	0	0	0	0
Lchi16305	0	0	1.66062	0	0	0	0.0428171	0.117102	0.0462037	0.174587	0	0.134546	0.136783	0.402727	0	0.266744	0	0.464968	0.0781161	0	1.7731	0	0.148685	0.161764	0	0	0	0	0	0	0.115637	0.245735	0.539183	2.00078	0.519751	0.812128	0.206477	0.253388	0	0.0807378	0	0	0.0362137	1.71964	0.0868296	0.128177	0	0.087548	0
Lchi16306	0.203524	0.90877	2.58999	0.306846	0.878836	0.725531	1.36258	0.53333	0.789651	2.14036	1.093	1.51433	1.77156	1.02134	1.49227	0.408706	0.811189	1.02778	0.549467	0	1.7006	0	1.12882	0.182704	0.202017	2.61171	0	0.546037	1.54	1.22972	3.34686	0.629018	3.18451	0	1.37414	0.756006	1.63709	1.05047	1.35912	0	0.395036	0.954286	0	0.829376	1.24455	0.185282	0.491119	1.84717	3.10136
Lchi16307	6.05514	6.7524	8.00379	4.95906	8.22949	5.69694	5.20146	4.88683	11.0811	8.105	6.03948	7.49438	7.30618	11.2302	6.80508	11.3159	8.79015	9.42005	4.69316	2.27951	9.42115	6.15599	1.95775	2.44742	4.92136	5.6001	5.67837	4.3094	3.05181	2.59933	3.66193	3.14493	2.42741	5.01635	2.20237	4.9369	4.20669	3.16002	1.55906	3.27763	4.17066	2.88904	3.73168	4.09122	3.8683	5.49107	8.54539	6.24605	14.3713
Lchi16309	0.686915	1.50748	4.26908	2.4151	1.87642	1.79886	1.75636	2.2497	2.12575	3.53363	2.36389	1.98499	1.50405	1.71019	1.39071	6.35542	4.36207	4.52721	5.15499	2.20807	2.46691	1.32876	1.48646	1.00435	1.17595	0.900769	1.76783	3.20331	2.75283	0.874721	1.27267	1.88806	3.89104	24.3063	17.2047	19.9862	3.46881	5.64049	8.84897	4.73096	3.70386	2.17079	1.64007	3.27804	0.773551	1.70101	2.49015	2.52647	2.23901
Lchi16310	0.322965	0.304089	1.17425	0.45821	0.930064	1.1837	1.56539	1.35263	1.36571	2.01653	1.31507	1.72833	1.14125	3.12094	2.02634	2.61825	1.32506	4.84932	0.188056	0.0532018	0.576114	0.0882348	0.286407	0.0779013	0.182503	0.17933	0.327915	0.548849	0.369193	0.0810366	0	0.135239	0.0798937	3.9877	2.86609	5.4745	1.59058	2.2774	1.8588	0.622048	0.789208	0.40921	0.209142	1.9311	0.668522	0.329012	1.76512	0.0842814	0.593051
Lchi16311	0.722751	0.857027	4.4954	1.75002	0.520093	0.936245	1.00483	0.983409	1.81427	1.66988	0.67576	2.17633	0.992332	1.27799	0.997346	3.80424	3.87497	3.80699	2.09392	2.21358	1.7786	0	1.26808	0.362856	0.475457	0.677927	0	0	0	0	0.0981725	0.317805	0.220185	8.15901	8.01635	8.53	0.52915	1.53033	4.3998	1.55245	2.38143	1.16046	1.01993	2.48947	0.793925	0.379565	0.706098	0.502285	0.151589
Lchi16312	0.373411	0.7733	2.38879	1.51396	1.07655	0.58464	0	0.27841	0.474147	1.08953	0.501163	0.962229	0.406725	0.247565	0.208537	2.4953	2.00099	2.8068	1.16225	2.12107	1.52508	1.71889	2.12462	0.939172	1.1	0.915107	1.06532	8.39212	2.32882	14.5954	3.98066	5.25627	11.41	7.7512	13.4868	6.19588	2.7285	2.7106	11.2301	0.841367	0.731802	0.728509	0.387452	3.23683	0.464278	0.30478	1.63934	0.62472	0.471106
Lchi16313	0	0	0	0	0	0	0	0	0	0	0	0	0	0	0	0	0.129643	0	0	0	0	0.404634	0	0	0	0	0	0	0	0	0	0	0	0	0	0	0	0	0	0	0	0	0	0	0	0	0	0	0
Lchi16314	0.0991999	0.28047	0.673739	0.160754	0.189811	0.0965886	0.202094	0.183828	0.522833	0.308392	0.379435	0.420616	0.214584	0.109398	0.642769	0.283052	1.79578	1.18525	0.229502	0.129795	0.905333	0.32236	0	0	0.111265	0.327406	0	0	0.359759	0	0.181305	0	0	0.479405	0.250071	0.086746	0.291166	0.297829	2.26311	0.663753	0	0	0	0	0.613891	0.100597	0.714042	0.206026	0.20699
Lchi16315	0	0.15891	0.163597	0.13591	0	0.1615	0	0	0	0.342996	0.159636	0.344189	0	0	0.153237	0.316479	0.287583	0	0	0	0	0	0	0.468976	0.183335	0	0.64978	0.685995	1.91969	1.76	0.300628	0.903321	0.641391	0.664419	0.691597	0.716558	0.321049	0.657031	3.20345	0	0	0.982406	0.142288	1.50062	0.171161	0.167668	0.723531	0	0.343464
Lchi16317	1.10261	0.942431	1.16465	0.854143	1.40315	0.837933	0.666821	0.704633	1.70356	0.997973	0.578013	0.926779	0.549848	0.665874	0.844329	0.720311	0.521206	0.607491	0.275448	0.0668536	0.257651	0.555935	0.36008	0.294038	0.803202	0.621949	0.51812	0.839271	1.16274	0	1.62879	1.31791	1.55794	2.16922	1.92461	1.38406	2.54584	2.65421	5.37896	0.928625	1.1577	0.463886	0.479459	1.32249	0.573844	0.360128	1.25864	0.580531	0.849636
Lchi16318	0.201507	0.18923	0.0974476	0.0818348	0.171018	0.0746998	0.232571	0.284961	0	0.185863	0.121354	0.277671	0.222714	0.0558896	0.189666	0.508727	0.350225	0.402198	0.379222	0.169684	0.365163	0.4526	0.434273	0.22413	0.291402	0.172728	0.105723	0.12553	0.544164	0.261975	0.14149	0.0647757	0.178757	2.36155	2.405	1.81231	0.405115	1.09224	1.16561	0.0992787	0.167996	0.209734	0.0440723	0.37794	0.105365	0.15611	0.286066	0.0801479	0.26901
Lchi16319	0	0	0	0	0	0	0	0.121922	0	0	0	0	0.284055	0	0	0	0	0.168587	0	0.171257	0	0	0.115148	0	0	0	0.392038	1.16172	0.473456	0.131193	0.615522	0.49185	1.41184	0.214515	0.742254	0.343585	0.896	0.137495	1.3168	0.166367	0.141008	0.184202	0	0	0	0	0.116744	0	0
Lchi16320	0.0777711	0	0.226181	0.126116	0	0	0	0.144862	0.329021	0	0.074534	0.0833671	0	0	0	0.222632	0.134393	0.287692	0.0604479	0	0.158681	0	0	0	0	0	0	0	0.142446	0	0	0.130427	0.308215	0.315106	0.460539	0.47992	0	0.156856	0.163007	0.0749866	0.084568	0.157883	0	0.265911	0	0	0	0.0812499	0.081686
Lchi16321	4.02172	4.09208	6.55031	2.6881	3.062	3.35227	2.56717	2.84008	5.43023	4.41605	3.72985	4.27808	3.01318	2.20067	2.79158	4.3539	1.96879	4.45934	1.15278	1.04253	2.72641	2.04967	2.12705	2.73298	5.85638	7.9648	2.7437	5.41351	5.27604	4.46279	3.38597	3.45563	2.32763	10.3634	6.74886	6.8332	4.95328	4.47643	5.43765	5.12754	8.49317	3.94667	2.59408	6.46397	2.26664	3.9368	7.27542	5.73426	10.4366
Lchi16322	0.0410051	0	0.16689	0	0.0403676	0	0	0	0	0.0430653	0	0.134462	0.0902163	0	0	0.0411521	0	0.206572	0	0	0	0.0913796	0.101104	0.0573187	0	0	0	0	0.0382207	0	0	0.0406867	0	1.35821	0.505627	0.386405	0.378112	0	0.926871	0.0802785	0	0.0423551	0.145972	0.389038	0.045689	0	0.12047	0.0898769	0.087145
Lchi16323	0	0	0	0	0	0	0	0	0	0	0	0	0	0	0	0	0	0	0	0	0	0	0	0	0	0	0	0	0	0	0	0	0	0	0	0	0	0	0	0	0	0	0	0	0	0	0	0	0
Lchi16324	0.153347	0.288085	0.64666	0.024906	0.208017	0.242271	0.157239	0.202139	0.718904	0.678051	0.738385	0.539354	0.575313	0.612187	0.4613	0.501026	0.426177	1.55306	0.0970117	0.0412305	0.602471	0.206094	0.173954	0.0779256	0.247789	0.524278	0.449068	0.274407	0.718269	0.540334	0.429916	0.205501	0.279165	1.49955	1.17434	1.19769	0.854487	1.28965	0.685463	0.572876	0.306117	0.318372	0	1.15771	0.288362	0.221454	0.747775	0.259822	0.228882
Lchi16325	0.773283	0.545659	0.745187	0.679524	0.44003	0.758265	0.334966	0.662182	0.68295	0.20193	0.309201	0.347823	0.211197	0.213787	0.180349	0.12322	0.111514	0.299159	0	0.0427345	0	0.63881	0.345188	0.626147	0.80655	0.505136	0.726614	1.07188	1.58891	0.261383	0.595544	0.163006	0.963204	0.681367	1.42328	0.628029	1.02156	1.82818	0.407902	0.74965	0.563666	0.263284	0.670235	0.736767	0.602059	0.593207	0.767989	0.946082	0.883575
Lchi06471	41.125	47.3368	74.5173	50.1992	57.3905	42.2013	24.5895	38.042	59.6553	42.2413	29.1869	34.1512	26.1054	27.0864	27.4882	20.1703	16.9929	16.2584	11.9747	22.8795	8.80469	62.1345	69.4173	69.141	50.7209	58.5927	84.3742	132.355	86.2943	182.059	106.368	137.264	219.636	139.563	173.084	115.259	136.674	161.134	208.071	51.7457	49.3995	31.1731	37.2978	68.7078	45.1609	74.4875	69.6957	58.3035	78.2743
Lchi06472	0	0.858215	5.73867	0.54804	0.847063	1.50525	1.13828	0	0.935824	0.455953	0	0	0.708564	0	0	0.633429	0	0.200755	0.166892	0.846463	0.663824	0	0.189569	0.616715	0	0	0	0.618391	0	4.16639	1.789	1.61016	0.632786	6.69271	12.9932	3.21301	6.35721	15.4027	12.5932	0.618205	0	0	0.378315	16.7047	0.456201	1.78131	3.94924	0.680995	0.22734
Lchi06473	0	0	0	0	0	0	0	0	0	0	0	0	0	0	0.0473951	0	0	0	0	0	0	0	0	0	0	0	0	0	0	0	0	0	0	0	0	0	0	0	0	0	0	0	0	0	0	0	0	0	0
Lchi06474	21.3482	20.6732	26.2959	22.4683	23.2796	22.9427	26.5142	19.0428	26.2773	26.394	20.7713	27.1037	21.4002	20.6211	19.5789	15.9965	12.7809	13.3418	18.6097	11.6036	17.2594	16.3264	21.1746	14.2525	23.1035	17.0647	18.5586	59.7855	43.2664	87.3947	32.1523	51.1444	73.4229	19.1362	25.13	17.3234	33.85	35.5705	37.4645	15.303	16.978	11.402	20.7111	28.2001	24.0311	28.2006	24.6106	27.005	30.7493
Lchi06475	16.9049	20.6889	25.4289	10.8682	22.0524	17.8967	24.3846	16.7415	23.1398	22.2969	19.5357	25.2672	17.1408	18.0495	14.1777	20.7	12.0755	14.5337	8.46552	4.74417	27.9114	4.42989	3.97458	3.13598	7.52035	6.49322	5.7074	8.38602	9.40196	15.1254	7.17963	8.26069	13.1648	7.48493	6.49061	6.64795	9.64769	8.78255	7.07575	29.5732	23.0991	14.6325	16.6381	33.4419	16.7351	11.7664	19.5765	11.8814	12.6021
Lchi06476	64.7737	64.2448	60.1141	64.2685	56.105	61.0716	66.0357	44.481	61.0383	67.5413	49.6478	58.8935	68.4733	78.9485	51.877	53.2693	54.4865	46.1351	52.9046	61.2376	68.5057	53.8756	57.0578	47.6774	104.503	86.8329	59.2108	103.355	151.945	104.853	84.6622	76.5339	52.3583	58.5652	61.9532	87.4661	82.0885	74.9888	78.1742	60.5798	54.2643	56.2603	58.9907	89.4946	73.7181	91.9629	75.61	79.4513	98.1552
Lchi06477	2.8571	3.21514	3.68337	1.44329	2.79259	2.95533	3.30915	2.61146	4.59473	3.55806	2.13689	2.45206	2.49491	2.80561	2.08913	3.64997	2.58033	4.10256	1.5859	0.779451	5.49182	0.743004	1.90005	0.762856	2.93257	3.84446	1.11929	1.6117	2.10584	1.39682	1.25456	0.897501	0.968496	6.65551	4.72089	8.0101	5.16805	5.96235	3.83722	3.13109	3.53235	2.23776	1.86169	4.87003	2.55066	1.93301	2.6475	3.34788	3.58739
Lchi06478	0	0	0	0	0.0718732	0	0	0	0	0	0	0	0	0	0	0	0	0	0	0	0	0	0	0	0	0	0	0	0	0	0	0	0	0	0	0	0	0	0.0397198	0.0728166	0	0	0	0	0	0	0	0	0
Lchi06479	7.97249	7.62475	8.39872	5.4993	8.1383	8.3916	8.95988	7.51735	9.73234	11.1985	8.27357	7.95321	12.4471	9.90689	7.85152	9.74473	8.14391	9.35648	9.79912	10.3146	16.4891	7.33044	7.97119	8.53962	16.1524	17.3045	9.68237	12.4492	18.7389	9.62275	11.8301	10.5801	8.98072	6.80009	8.8643	11.1223	16.2787	16.5158	15.7129	7.22933	8.40099	6.2574	6.54658	8.6086	8.62067	9.65578	10.7774	12.0228	12.0539
Lchi06480	9.58941	1.78236	0.917521	3.43242	1.93493	8.02058	13.8512	0	2.29937	3.85811	2.83953	0.161804	9.02855	7.76238	1.00538	0	4.03898	3.8372	1.42462	0.40222	2.03734	6.95709	1.08162	19.2376	27.3779	10.4189	8.71048	8.84731	9.436	23.0383	3.80808	3.44572	8.73549	0.623177	0	0.403662	5.57533	2.92918	1.7432	1.02803	2.9795	0.615447	7.86928	11.2542	10.5869	11.7896	0.817554	5.46164	1.93342
Lchi06481	71.8826	54.2612	54.4882	60.7585	46.4478	67.3359	61.7796	56.1169	56.3891	65.5002	68.567	67.7074	112.384	99.4257	85.1954	51.8138	58.3003	70.2349	34.6559	20.1725	51.2425	37.6816	44.8347	36.1965	53.8898	41.3579	39.9241	38.8221	44.2029	33.1624	62.072	48.6915	53.5764	20.452	22.7293	25.5565	39.8965	28.2785	22.1302	37.2976	39.8478	39.268	55.2878	67.281	80.1886	73.0669	61.4855	98.1339	64.5368
Lchi06482	10.0353	7.37123	7.07457	9.30832	7.01207	8.25547	7.52832	8.28733	9.76116	11.0878	9.03612	8.56466	13.7406	12.1794	9.40853	16.7617	11.3002	8.37074	7.67522	10.69	15.4416	4.99616	4.93122	4.263	6.32256	4.40072	6.26952	2.95954	5.78357	1.83669	8.59179	9.95189	8.44244	11.1199	10.2957	15.6928	14.6269	15.4196	10.7652	5.50152	6.61818	4.32494	6.37443	11.0085	15.1753	10.0801	7.29441	10.6481	5.83238
Lchi06483	0	0	0	0	0	0	0.134212	0	0	0	0	0	0	0	0	0	0	0	0	0	0	0	0	0	0	0	0	0	0	0	0	0	0	0	0	0	0	0	0	0	0.132447	0	0	0	0	0	0	0	0
Lchi06484	0	0	0	0	0	0	0	0	0	0	0	0	0	0	0	0	0	0.0286061	0	0	0	0	0	0	0	0	0	0	0	0	0	0	0	0	0	0	0	0	0	0	0	0	0.0266523	0	0	0	0	0	0
Lchi06485	0	0	0	0	0	0	0	0	0	0	0	0	0	0.107798	0	0	0	0.0454044	0	0	0	0	0	0	0	0	0	0	0	0	0	0	0	0	0	0	0	0	0	0	0	0	0	0	0	0.101218	0	0	0
Lchi06486	0	0	0	0	0	0	0	0	0	0	0	0	0	0	0	0	0	0	0	0	0	0	0	0	0	0	0	0	0	0	0	0	0	0	0	0	0	0	0	0	0	0	0	0	0	0	0	0	0
Lchi06487	0.0511801	0.144367	0.0991146	0.0415336	0.0987994	0	0	0	0.0543549	0.37537	0.0491827	0	0	0	0.0478892	0	0	0	0.0803351	0	0	0	0.183773	0	0	0	0	0	0	0	0	0	0	0.12535	0.130981	0.0455744	0.203824	0.521039	0.217424	0.199553	0.562712	0.052608	0.0444993	0.0587025	0.159786	0.0525226	0	0	0.108418
Lchi06488	228.374	213.151	148.182	182.756	153.214	190.849	137.459	189.125	146.78	154.208	165.96	146.751	228.031	230.963	168.879	122.122	145.32	173.293	130.49	116.513	94.1463	164.593	125.728	194.57	376.496	358.776	355.024	240.045	311.369	147.864	181.212	139.345	82.4546	112.861	89.4545	117.598	155.937	111.808	145.671	215.698	238.315	218.569	242.3	161.131	206.847	250.491	202.181	212.219	196.415
Lchi06489	10.3383	9.82298	10.393	9.02752	11.0557	12.8695	12.4849	8.23744	10.4055	13.6714	8.81862	12.0612	13.6411	16.5077	6.09961	7.62707	7.54189	10.2057	8.67096	4.30729	18.5552	2.99771	4.8565	3.55428	10.0624	11.0501	5.9912	7.48814	13.357	12.0289	6.9079	6.30701	5.92995	5.47874	4.9061	8.69495	13.3713	15.4465	11.127	9.85881	8.42703	8.79488	9.95597	14.5291	13.8732	15.0013	9.16248	17.7591	16.5772
Lchi06490	13.9128	18.094	16.8678	6.71623	19.5212	14.9872	12.4647	13.7862	21.394	15.331	12.5376	14.3726	11.3702	11.5246	11.7689	10.3468	7.02999	11.6545	2.96145	1.22002	12.0728	6.20517	3.86005	3.89669	12.943	12.6391	7.8896	6.29047	10.4512	7.54168	5.44533	2.19494	3.31647	6.97312	6.48875	7.18487	8.81816	9.53888	6.84054	14.3206	16.2449	10.1833	9.32955	13.3505	10.4012	8.14292	15.9577	16.9471	21.6934
Lchi06491	8.39367	9.68232	8.06484	5.42149	10.8672	9.01596	8.11766	6.7667	8.28626	8.48581	8.30247	7.99813	5.25649	5.77967	7.55067	2.65358	1.95754	1.95603	0.4013	0.132664	0.786843	2.11622	1.42953	0.778709	2.76628	2.3142	1.18012	0.98122	0.607624	1.22801	1.23817	1.39864	2.65223	0.347179	0.556726	0.759107	2.23431	1.53245	0.0605324	5.71029	9.06845	4.94739	4.58011	6.82215	5.09302	3.75042	7.07612	4.20872	4.32766
Lchi06492	91.3621	94.8119	134.919	108.556	130.81	90.8882	94.1689	94.4515	134.968	97.235	86.2854	99.1365	80.327	84.6188	90.6926	105.19	89.0859	73.9324	78.2658	75.4299	80.886	30.3147	24.7971	15.7025	31.1677	24.3147	26.3764	22.857	13.0365	14.2723	17.7189	15.7977	21.0279	23.6176	24.4788	21.8511	27.5621	27.5151	33.8267	76.9178	83.7243	80.0075	91.4552	87.7073	79.5618	68.0699	67.5027	54.5863	31.9014
Lchi06493	0	0	0	0	0	0	0	0	0	0	0	0	0	0	0	0	0	0	0	0	0	0	0	0	0	0	0	0	0	0	0	0	0	0	0	0	0	0	0	0	0	0	0	0	0	0	0	0	0
Lchi06494	0	0	0	0	0	0	0	0	0	0	0	0	0	0	0	0	0	0	0	0	0	0	0	0	0	0	0	0	0	0	0	0	0	0	0	0	0	0	0	0	0	0	0	0	0	0	0	0	0
Lchi06495	0	0	0	0	0	0	0	0	0	0	0	0	0	0	0	0	0	0	0	0	0	0	0	0	0	0	0	0	0	0	0	0	0	0	0	0	0	0	0	0	0	0	0	0	0	0	0	0	0
Lchi06496	13.9	10.9737	10.6673	8.42134	11.5442	12.2742	10.1593	11.3879	14.9418	14.6408	12.7097	12.6731	13.9568	14.3835	11.0393	9.93459	8.04449	10.5887	8.12487	8.37548	11.1721	5.38593	5.09008	4.95869	8.37149	9.16036	7.28264	8.00945	10.0924	16.3415	9.33918	7.5315	7.13781	8.15509	8.58133	10.0619	15.6016	17.5907	9.28272	10.9909	10.8801	11.1188	10.9696	13.4278	12.5381	10.889	10.1325	13.841	11.1606
Lchi06497	4.68531	4.32625	4.63621	4.93626	7.44827	5.66341	6.68507	0.956301	2.47151	1.06951	0.896561	1.79306	5.58302	1.55078	1.3896	1.24885	0.80824	1.63899	0.724081	1.04442	0.475842	0	0	0.629386	0.105339	0.206752	0.18887	2.98498	0.25553	8.76917	1.02943	0.234167	4.05689	0.83153	0.0788779	0	1.378	0.281881	0	0.897697	0.101235	0.944099	1.7747	0.74479	0.483726	4.18711	2.87709	1.26695	1.46897
Lchi06498	0	0	0	0	0	0	0	0	0	0	0	0	0	0	0	0	0	0	0	0	0	0	0	0	0	0	0	0	0	0	0	0	0	0	0	0	0.101647	0	0	0	0	0	0	0	0	0	0	0	0
Lchi06499	275.125	191.969	221.379	213.249	232.126	229.828	280.695	188.174	268.87	239.071	176.177	176.653	242.328	243.01	166.612	168.321	167.366	201.327	136.497	165.811	211.438	106.885	158.716	99.9013	213.933	193.424	144.484	155.137	245.638	233.154	147.808	131.442	159.06	196.075	189.934	234.151	295.498	280.479	243.818	172.897	270.748	152.83	215.028	337.742	222.604	212.916	201.593	242.168	308.12
Lchi06500	0.907682	0.997603	0.567586	0.264292	0.519355	0.58034	0.912167	0.393949	0.672441	0.757834	0.463661	1.12279	0.956073	1.87454	0.401857	0.143096	0.216421	1.19277	0	0.070887	0.125944	0.234535	0.762826	0.207385	1.36236	2.11977	0.217309	0	0.726183	2.68178	0.198178	0	0.531651	0.262091	0	0.146969	1.23424	0.823973	0	0.847221	0.746605	1.0298	0.653127	0.846158	1.40326	0.330108	1.72565	2.42093	1.54614
Lchi06501	0.271807	0.198836	0.264212	0.0707664	0.336633	0.411362	0.258123	0.453773	0.322669	0.537614	0.279692	0.252693	0.468481	0.720857	0.480053	0.10867	0.241418	0.215478	0.033675	0	0.199754	0.132655	0.0341591	0.1508	1.159	0.91486	0.369835	0.231995	0.451028	0	0.0215179	0.212553	0	0.230076	0.225849	0.400435	1.15335	0.504467	0.334796	0.652378	0.68346	0.906172	0.224439	0.948544	0.298102	0.237434	0.390401	0.735716	0.742561
Lchi06502	2.82874	2.22628	2.34361	0.768498	3.09692	2.06868	1.82604	2.41497	2.51388	3.41665	1.46355	2.05754	2.53788	2.67901	1.67328	3.16798	1.89815	2.93143	1.07303	0.24539	2.4815	1.34065	2.40728	3.08334	6.18585	4.58523	1.89633	4.43815	5.43144	15.4031	4.57636	2.71953	9.55834	3.28229	6.50746	4.78539	7.58267	8.35794	4.52283	5.08444	6.47493	2.97241	2.10356	2.3999	3.01062	2.91458	4.00588	4.36472	4.5504
Lchi06503	4.66245	3.81233	4.85518	4.22612	2.1021	6.05518	3.33899	3.14278	4.51239	5.19723	3.20692	6.04194	4.85725	2.3308	5.27944	2.16385	2.15814	4.5782	2.23331	0.518036	2.35851	0.924943	1.36587	1.44489	2.31339	3.07695	1.45095	4.81607	4.90028	3.61852	1.84769	4.33811	2.2231	1.34176	1.80404	4.51763	3.23418	3.1699	2.44191	4.40034	2.68871	3.52665	4.02613	4.93774	4.62554	6.6534	4.74254	4.99321	3.65019
Lchi06504	0	0	0	0	0	0	0	0	0	0	0	0	0	0	0	0	0	0	0	0	0	0	0	0	0	0	0	0	0	0	0	0	0	0	0	0	0	0	0	0	0	0	0	0	0	0	0	0	0
Lchi06505	0	0	0	0	0	0	0	0	0	0	0	0	0	0	0	0	0	0	0	0	0	0	0	0	0	0	0	0	0	0	0	0	0	0	0	0	0	0	0	0	0	0	0	0	0	0	0	0	0
Lchi06506	0	0	0	0	0	0	0	0	0	0	0	0	0	0	0	0	0	0	0	0	0	0	0	0	0	0	0	0	0	0	0	0	0	0	0	0	0	0	0	0	0	0	0	0	0	0	0	0	0
Lchi06507	0	0	0	0	0	0	0	0	0	0	0	0	0	0	0	0	0	0	0	0	0	0	0	0	0	0	0	0	0	0	0	0	0	0	0	0	0	0	0	0	0	0	0	0	0	0	0	0	0
Lchi06508	6.80811	9.6996	6.45742	4.74118	4.52009	6.64067	8.76392	7.93886	16.3187	15.1829	10.9562	18.8286	25.1423	16.0518	29.2656	62.3327	54.6404	54.1532	11.5439	9.25733	11.3083	2.85557	0.745694	2.37557	2.33437	3.05301	6.18202	2.1125	5.22511	3.19049	7.97056	4.2112	4.08398	4.551	5.12696	2.82524	2.10316	1.45371	0.589012	6.5011	5.53146	8.49732	5.14823	3.92339	4.1496	3.57835	6.95301	10.0856	7.97727
Lchi06509	0	0	0	0	0	0	0	0	0	0	0	0	0	0	0	1.16631	0	0	0	0	0	0	0	0	0	0	0	0	0	0	0	0	0	0	0	0	0	0	0	0	0	0	0	0	0	0	0	0	0
Lchi06510	1.30506	0.717756	2.11153	3.1715	4.05097	0.317101	1.6603	3.01621	2.76395	1.6869	1.55853	0.917803	0.351887	0.119843	0.351625	102.368	36.4339	38.4783	18.388	49.3374	26.8358	1.99355	8.9632	0.933233	0.729116	2.02434	2.71637	1.45967	1.66886	0.48272	4.06264	3.24139	2.23293	64.5616	77.5404	47.8562	31.2812	37.8572	30.8704	8.80327	2.56888	3.15586	1.39956	6.27544	1.56769	2.20072	2.13939	0.675843	2.03645
Lchi06511	0.857865	1.44392	0.79669	1.43276	1.37408	0.933642	1.34523	0.53913	1.12264	0.954642	0.778091	0.773404	1.35671	1.66981	1.21843	0.539095	1.91281	1.17813	2.65918	2.76988	2.7961	0.767634	0.788966	1.37156	0.967226	2.51058	2.20764	0.622938	1.24253	2.05168	1.13097	1.48278	0.417682	1.16937	1.39869	1.1852	1.6726	1.87841	2.31526	0.808597	0.662116	1.87511	1.11307	1.24195	1.08976	1.00742	1.27882	1.31249	1.40846
Lchi06512	1.84138	0.581167	1.99414	0.330452	1.15267	0.585533	0.206214	2.40548	0.848834	2.07059	0.774229	1.85146	0.644204	0	2.0354	0.338274	1.56832	0.328733	0.607886	0	0.402432	0.632867	0.518141	2.62373	5.49891	2.56583	0	2.06806	0.884139	0	2.17055	0	1.5381	4.64411	4.66203	1.89378	2.3153	1.77737	0	1.50181	1.90296	0.588267	2.57645	2.49049	2.27644	0.6068	1.54958	2.06374	0.413561
Lchi06513	0	0	0	0	0	0	0	0	0	0	0	0	0	0	0	0	0	0	0	0	0	0	0	0	0	0	0	0	0	0	0	0	0	0	0	0	0	0	0	0	0	0	0	0	0	0	0	0	0
Lchi06514	0	0	0	0	0	0	0	0	0	0	0	0	0	0	0	0	0	0	0	0	0	0	0	0	0.2818	0	0.126991	0.242355	0.399502	0.314105	0	0	0.246801	0.704776	0.525826	0.713061	0	0	0	0	0	0	0	0	0	0	0	0	0
Lchi06515	0	0	0	0	0	0	0	0	0	0	0	0	0	0	0	0	0	0	0	0	0	0	0	0	0	0	0	0	0	0	0	0	0	0	0	0	0	0.228185	0	0	0	0	0	0	0	0	0	0	0
Lchi06516	0	0	0	0	0	0	0	0	0	0	0	0	0	0	0	0	0	0	0	0	0	0	0	0	0	0	0	0	0	0	0	0	0	0	0	0	0	0	0	0	0	0	0	0	0	0	0	0	0
Lchi06517	0	0	0	0	0	0	0	0	0	0	0	0	0	0	0	0	0	0	0	0	0.0325275	0	0	0	0	0	0	0	0	0	0	0.0807108	0	0	0	0	0	0	0	0	0	0	0	0	0	0	0	0	0
Lchi06518	0.0238633	0	0	0	0	0	0	0	0	0	0	0	0	0	0	0	0	0	0	0	0	0	0	0	0	0	0	0	0	0	0	0	0	0	0	0	0	0	0	0	0	0	0	0	0	0	0	0	0
Lchi06519	16.0405	2.02371	1.50924	4.09581	3.84295	11.1653	9.62726	0.792692	3.43362	6.75301	4.00251	1.66542	12.451	12.3883	1.63828	0.213896	1.99147	1.28597	0.61519	0	0.191608	0.663291	0.469403	4.05324	3.03468	1.09658	0.580304	0.662457	1.31774	1.41793	0.727188	1.1085	2.92103	0.517418	0.700042	0.332446	2.37843	0.227975	0.158879	2.47576	18.1516	1.29164	7.92822	14.9125	16.117	12.3071	0.972899	4.78845	1.34326
Lchi06520	0	0	0	0	0	0	0	0	0	0	0	0	0	0	0	0	0	0	0	0	0	0	0	0	0	0	0	0	0	0	0	0	0	0	0	0	0	0	0	0	0	0	0	0	0	0	0	0	0
Lchi06521	5.48337	1.42616	1.03363	0.711342	1.41749	3.47263	2.2784	0.609322	1.49865	1.18487	0.731356	0.680895	4.11431	3.18134	0.608345	0.378455	2.32072	2.11114	0.578701	0.302734	1.16377	0.630672	0.101942	0.610838	0.64982	0.545514	0.382913	0.615755	0.870378	0.788145	0.473412	0.601873	0.597908	0.439034	0.0241656	0.151572	0.564717	0.0865999	0.271949	0.747207	3.52776	0.526076	1.79915	1.55677	2.17492	2.53012	0.37182	0.923796	0.510062
Lchi06522	0.0400563	0.0564098	0.0565398	0.195243	0.1711	0.0872335	0.287806	0.0277502	0.0641261	0.217196	0.135163	0.163506	0.199531	0.0444587	0.0831016	2.89716	2.00269	1.96867	5.24512	9.87686	8.71145	0.225504	0.400692	0	0	0.203347	0	0.160094	0	0	0.0375656	0.0860306	0	5.0855	2.08076	4.11907	1.17771	2.45814	4.14717	0.349681	0.0669362	0.18499	0	0.462906	0.091384	0.0608368	0.0760966	0.59079	2.4896
Lchi06523	0	0	0	0	0	0	0	0	0	0	0	0	0	0	0	0	0	0	0	0	0	0	0	0	0	0	0	0	0	0	0	0	0	0	0	0	0	0	0	0	0	0	0	0	0	0	0	0	0
Lchi06524	0	0	0.27958	0	0	0	0	0	0	0.184259	0	0.691046	0	0	0	0	0	0	0	0	0	0	0	0	0	0	0	0	0.62157	0	0.12456	0	0	0	0	0.0597854	1.22891	1.44005e-05	0.741671	0	0	0	0	0	0.56529	0	0	0	0
Lchi06525	6.49999	5.22475	5.73685	2.70824	7.02589	5.01188	3.45611	3.84437	5.29609	5.48723	2.4432	2.67655	1.21744	2.65907	2.6941	1.67042	1.32071	2.56933	1.21547	0.197171	1.96127	2.18242	6.44453	11.5379	20.8138	18.8993	11.5297	17.725	26.465	32.1594	9.90375	5.25347	7.8427	8.02275	10.843	11.0913	21.914	21.5076	18.0595	14.8997	11.4269	5.33892	4.72034	10.6077	5.45163	5.52666	6.58117	11.4498	12.2658
Lchi06526	0	0	0.221156	0	0.325993	0	0	0.105149	0.119784	0	0	0	0	0	0	0	0	0	0	0	0	0.734954	0	0.10834	0.50789	0	0.113438	0	0.512737	0	0.207165	0	0.111096	0.456756	0.190519	0.0990401	0	0.113379	0	0	0	0.113668	0	0	0	0.230127	0.304438	0.588874	0.354825
Lchi06527	0.565189	0.388231	0.704549	0	0.387527	0.23674	0.741502	0.37573	1.10964	0.252066	0.328545	0.69133	1.66798	0.356679	0.750498	4.62044	5.0213	4.84932	1.6925	7.82067	3.86819	0	0.358009	0.233704	0.367203	0	0.0819788	0	0	0	0.296909	0	0.239681	0.719093	0.750642	2.07168	0.814818	0.732022	2.19677	0	0.17538	0.163684	0.557711	1.37936	0.584957	0.329012	0.22064	0.355074	0.169443
Lchi06528	1.60867	0	0	0	0	0	0	0	0	0	0	0	0	0	0	0	1.43825	4.72265	3.06632	0	1.92614	4.3882	0	0	4.3346	4.56082	0	1.92892	0	0	0	0	0	1.55962	0	0	0	1.88617	2.08755	0	0	0	0	0	0	1.86618	0	1.89333	2.07452
Lchi06529	0.788971	0.133235	0.420085	0.0799117	0.108092	0.0960367	0.200927	0.182785	0	0	0.282934	0	0.106684	0.108765	0	0.469043	0.155341	0.181313	0.152141	0.258134	0.400089	0	0	0	0	0.108531	0	0.284951	0.447198	0.489421	0	0	0.177481	0.158895	0	0.0862589	0.675566	0.987177	0.511489	0.377164	0.712948	0.29741	0.169609	0.559244	0.508647	0.100025	0.869017	0.204858	0
Lchi06530	0	0	0	0	0	0	0	0	0	0	0	0	0	0	0	0	0	0	0	0	0	0	0	0	0	0	0	0	0	0	0	0	0	0	0	0	0	0	0	0	0	0	0	0	0	0	0	0	0
Lchi06531	0	0	0	0	0	0	0	0	0	0	0	0	0	0	0	0	0	0	0	0	0	0	0	0	0	0	0	0	0	0	0	0	0	0	0	0	0	0	0	0	0	0	0	0	0	0	0	0	0
Lchi06532	0	0	0	0	0	0	0	0	0	0	0	0	0	0	0	0	0	0	0	0	0	0	0	0	0	0	0	0	0	0.0344142	0	0	0	0	0	0	0	0	0	0	0	0	0	0.0383173	0	0	0	0	0
Lchi06533	0	0	0	0	0	0	0	0	0	0	0	0	0	0	0	0	0	0	0	0	0	0	0	0	0	0	0	13.2596	0	11.5669	0	0	0	1.54657	0	0	0	0	4.10039	0	0	0	0	0	0	0	0	0	0
Lchi06534	68.7815	50.6837	43.907	39.2499	56.7278	59.0236	59.0429	54.9454	62.4706	56.0895	53.6777	61.2311	63.3172	68.6744	57.3095	35.304	38.2367	46.1947	29.3173	10.9529	30.8872	19.767	23.3296	17.3374	25.2976	23.5846	17.0086	17.3815	21.6333	27.0119	19.805	17.8625	23.7394	8.41485	8.83879	10.8942	17.2673	10.285	9.29457	46.17	71.8469	55.108	47.6602	63.5634	58.3085	58.062	45.6975	66.6682	54.5421
Lchi06535	0	0	0	0	0	0	0	0	0	0	0	0	0	0	0	0	0	0	0	0	0	0	0	0	0	0	0	0	0	0	0	0	0	0	0	0	0	0	0.334156	0	0	0	0	0	0	0	0	0	0
Lchi06536	0	0	0	0	0	0	0	0	0.074291	0	0	0	0	0	0	0.077658	0	0	0	0	0	0	0	0	0	0	0	0.632702	0.317322	0	0	0.0454114	0	0	0	0.0612495	0	0	0	0	0	0	0	0	0.108957	0	0.0680858	0.0581557	0
Lchi06537	0	0	0	0	0	0	0	0	0	0	0	0	0	0	0	0	0	0	0	0	0	0	0	0	0	0	0	0	0	0	0	0	0	0	0	0	0	0	0	0	0	0	0	0	0	0	0	0	0
Lchi06538	0	0	0	0	0	0	0	0	0	0	0	0	0	0	0	0	0	0	0	0	0	0	0	0	0	0	0	0	0	0	0	0	0	0	0	0	0	0	0	0	0	0	0	0	0	0	0	0	0
Lchi06539	0	0	0	0	0	0	0	0	0	0	0	0	0	0	0	0	0	0	0	0	0	0	0	0	0	0	0	0	0	0	0	0	0	0	0	0	0	0	0	0	0	0	0	0	0	0	0	0	0
Lchi06540	0	0	0	0	0	0	0	0	0	0	0	0	0	0	0	0	0	0	0	0	0	0	0	0	0	0	0	0	0	0	0	0	0	0	0	0	0	0	0	0	0	0	0	0	0	0	0	0	0
Lchi06541	3.3565	2.37429	2.70071	3.98047	3.35741	2.7517	3.43934	3.08423	3.77297	4.63773	1.85091	6.11173	1.6611	2.29887	1.66363	3.76507	5.59652	10.4818	3.7777	1.69365	5.37003	0.252544	0.476616	0.0741591	0.607579	0.385393	0.471326	1.64417	4.92922	9.02618	2.28552	1.18984	2.81377	6.70668	5.04048	3.20682	5.58477	1.31175	1.53246	3.03135	2.58544	3.00429	2.1711	4.16612	2.71494	2.44652	3.7858	2.1522	3.08899
Lchi06542	0	0	0	0	0	0	0	0	0	0	0	0	0	0	0	0.353919	0	0	0	0	0	0	0	0	0	0	0	0	0	0	0	0	0	0	0	0	0	0	0	0	0	0	0	0	0	0	0	0	0
Lchi06543	0	0	0	0	0	0	0	0	0	0	0	0	0	0	0	0	0	0	0	0	0	0	0	0	0	0	0	0	0	0	0	0	0	0	0	0	0	0	0	0	0	0	0	0	0	0	0	0	0
Lchi06544	0	0.0670338	0	0	0	0.0697441	0	0	0	0	0	0	0	0	0	0	0	0	0	0	0	0	0.12682	0	0	0	0.145433	0.277879	0.196289	0.578022	0	0.658735	0.283059	0.0578208	0.0603748	0.06324	0.0708342	0.215975	0	0	0	0	0	0	0	0	0	0	0
Lchi06545	0	0	0	0	0	0	0	0	0	0	0	0	0	0.340052	0	0	0	0	0	0	0	0	0	0	0	0	0	0	0	0	0	0	0	0	0	0	2.65724	0	0	0	0	0	0	0	0	0	0	0	0
Lchi06546	4.48548	3.64983	5.15854	3.82196	5.47818	5.20615	5.04475	5.80821	4.66486	4.43511	4.59093	6.44389	6.45645	4.3678	5.16408	4.64394	3.15355	4.71294	3.37023	1.55582	3.8022	11.3246	4.99877	8.74649	11.1054	8.1244	6.50172	10.2104	12.6124	18.2139	13.6494	11.164	11.0053	11.4641	11.5183	16.1623	14.0269	12.1209	14.0347	5.64823	5.21181	4.94279	4.73153	8.32139	4.56758	6.04806	5.14082	6.27762	6.63133
Lchi06547	8.76881	6.46451	6.49995	2.10825	6.63152	8.08487	8.69412	5.62623	9.65319	10.5981	6.708	7.57912	9.37158	7.84815	8.04767	6.11612	3.61039	7.15816	0.509227	0.360436	8.06049	0.479385	0.388246	0.211336	2.90729	4.38754	0.279123	1.01115	3.60964	1.82332	0.853298	0.18335	1.35454	1.2363	1.15331	1.34808	5.16799	4.73406	2.29607	7.27232	11.8284	8.77853	3.48021	8.49952	7.71301	3.55247	5.52276	8.6537	6.7588
Lchi06548	16.7495	12.1218	13.0871	11.9328	12.983	16.8077	13.4087	11.5099	15.6055	14.7961	12.24	11.8457	16.0674	16.4932	11.4921	13.6531	11.3243	16.2624	7.83706	7.20099	18.4603	4.46098	5.75931	4.39834	9.11411	9.61843	5.95841	6.24927	11.1947	5.18353	7.1443	7.31623	5.98914	8.17216	7.35022	10.6003	16.142	17.1038	12.0384	14.7363	19.8666	14.6057	10.1686	17.8866	13.6539	13.9296	16.276	16.8152	19.0319
Lchi06549	0.0938411	0.0441081	0	0	0.0453245	0	0.0480358	0.0880219	0	0.0984201	0	0.0511249	0.0515251	0.0519625	0	0.0449783	0.0406768	0.131368	0.0368822	0	0.0482862	0	0	0	0.0537834	0.053021	0	0	0	0	0.0436133	0	0.188462	0	0.120243	0.167397	0.187153	0.0478407	0	0.0458171	0	0.144984	0	0.161616	0	0	0.0437384	0.0989075	0.099529
Lchi06550	0	0	0	0	0	0	0	0	0	0	0	0	0	0	0	0	0	0	0	0	0	0	0	0	0	0	0	0	0	0	0	0	0	0	0	0	0	0	0	0	0	0	0	0	0	0	0	0	0
Lchi06551	19.9216	22.1888	24.6531	23.9397	22.9965	22.8694	22.9474	17.0981	22.9271	25.2368	17.149	25.3937	22.898	23.0368	18.9055	38.5667	29.7846	24.5758	22.4551	24.8929	21.1374	30.5586	35.2103	17.0058	28.2445	30.1913	43.8348	73.2222	55.3118	57.7364	64.112	83.0759	68.3627	59.9558	58.3126	42.5275	50.5745	51.6272	92.3879	26.0517	23.1454	16.8609	19.2479	28.7271	20.8472	22.9203	27.5877	24.1429	28.4602
Lchi06552	0	0.0510655	0.0525877	0.220313	0.314296	0.320153	0.333321	0.254237	0.806993	0.739105	0.26083	0.29468	0.0595012	0.060101	0	0	0.188151	0.353982	0.0425691	0.289255	0.167296	0	0.146049	0.0529995	0.0620513	0.0611282	0	0.21354	0.150872	0	0.201409	0.0459814	0	0	0.138834	0	0.918044	0	0.460649	0.0528634	0.0596258	0.0557341	0.0471789	0.311184	0.112956	0.0556832	0.604344	0	0.114917
Lchi06553	0	0	0	0	0	0	0	0	0	0	0	0	0	0	0	0	0	0	0	0	0	0	0	0	0	0	0	0	0	0	0.0548493	0	0	0	0	0	0	0	0	0	0	0	0	0	0	0	0	0	0
Lchi06554	3.60161	1.53134	1.41106	1.00933	1.86521	3.08284	2.54693	0.523321	1.0031	1.93547	0.453623	0.983202	3.06412	3.08746	0.683313	0.411265	3.97904	1.68264	0.843835	0.544911	1.81118	0.429575	0	0.378533	0.492318	0	0.267099	0	0.678785	0.0440845	0.119722	0	0.345048	0	0.146694	0.114904	2.52633	0.350247	0	0.587136	2.93298	0.530977	5.52823	6.06103	7.28447	4.45335	2.16436	5.15781	4.5989
Lchi06555	5.1268	5.1209	5.4567	0.745605	5.19904	0.958064	8.6485	9.45573	5.89249	3.08309	11.3226	6.06276	2.78438	5.73681	10.5136	5.02983	8.77308	19.7805	5.86863	4.92543	5.96891	3.12279	3.27358	3.39773	9.03852	8.1086	8.1091	20.5956	3.50122	18.27	1.57041	1.37809	12.2783	10.3496	5.09895	17.42	7.77214	18.9029	15.7099	9.30989	2.84617	8.37999	3.59426	10.1174	6.87147	4.44864	3.49691	0	11.4132
Lchi06556	0	0	0	0	0	0	0	0	0	0	0	0	0	0	2.33653	0	0	0	0	0	0	0	0	0	0	0	0	0	0	0	0	0	0	0	0	0	0	0	0	0	0	0	0	0	0	0	0	0	0
Lchi06557	59.6336	63.603	69.7925	56.6952	96.1033	74.5333	76.7696	84.7402	81.925	84.6687	82.0518	70.1727	84.5538	84.6983	63.1989	141.353	113.189	146.158	38.0028	36.4622	74.9163	20.7389	44.4414	33.3123	19.7922	31.3249	21.9453	23.0193	31.2294	19.7181	18.7386	13.7149	16.3075	81.4351	75.1021	76.5854	102.376	100.063	98.3475	79.8372	95.8109	78.3977	47.7216	50.3099	52.9751	24.9287	29.1048	43.7742	60.9271
Lchi06558	0	0	0	0	0	0	0	0	0	0	0	0	0	0	0	0	0	0	0	0	0	0	0	0	0	0	0	0	0.231194	0	0	0	0	0	0	0	0	0	0	0	0	0	0	0	0	0	0	0	0
Lchi06559	0.202107	0	0.161552	0	0.226384	0.0661137	0.0342329	0	0.177828	0.211844	0.0964517	0.0366511	0.331371	0.148482	0	0.996866	2.14555	1.0013	2.13688	1.45745	4.20894	0.112106	0	0	0	0	0	0	0.0937262	0	0	0	0	0.520608	0.14325	0.928133	5.28776	1.33442	2.43359	0	0.110977	0	0.175879	0.579229	0.104608	0	0	0.0353355	0
Lchi06560	2.48399	0.786992	0.406776	0	2.26301	0	0	0	1.62904	0.800108	0	0	1.24144	0	3.58208	1.50021	0	0	0	0	0	0	0	0	0	3.9019	0	0	0	0	0	0	0	0	0	1.94699	1.11007	0.760778	0	0.35498	0	3.6273	0.335025	0.877967	0.524056	0	0.302472	0	0
Lchi06561	127.981	144.746	139.763	142.324	95.6243	111.782	135.461	111.948	111.395	114.178	166.897	244.894	140.002	127.288	236.868	114.735	80.8936	84.2001	57.0244	34.394	62.6781	114.318	105.349	170.566	208.408	280.977	157.594	67.6179	111.238	14.6292	82.3408	55.5335	43.0375	41.3791	33.809	53.8705	148.521	74.4061	142.52	231.507	282.473	301.651	182.049	191.167	231.229	265.191	245.824	271.235	209.579
Lchi06562	0	0	0	0	0	0	0	0	0	0	0	0	0	0	0	0	0	0	0	0	0	0	0	0	0	0	0	0	0	0	0	0	0	0	0	0	0	0	0	0	0	0	0	0	0	0	0	0	0
Lchi06563	0	0	0	0	0	0	0	0	0	0	0	0	0	0	0	0	0	0	0	0	0	0	0	0	0	0	0	0	0	0	0	0	0	0	0	0	0	0	0	0	0	0	0	0	0	0	0	0	0
Lchi06564	23.3679	18.563	19.846	15.9476	20.5369	23.1523	21.053	18.1108	30.5976	21.595	16.404	18.254	28.591	22.0619	13.4916	12.4984	11.2989	10.4588	11.516	15.0329	17.7831	17.1355	13.9614	20.2751	35.8986	38.2416	17.6363	9.06044	12.7528	10.443	13.1567	9.24119	9.56106	9.74491	9.41401	15.3253	29.331	28.1792	19.0737	10.734	16.3941	11.6016	21.1708	27.6696	20.8471	25.0312	15.4635	24.2186	14.4503
Lchi06565	0.485733	0.179483	0.363791	0	0.0859974	0.636036	0.406078	0.264591	0.378902	0.668069	0.0858901	1.05152	0.301086	0.308173	0.499425	0.194113	0.159017	0.92659	0	0.235683	0.652788	0.0984132	0	0.172488	1.3231	2.49367	0.0906354	0.260326	0.250346	0	0	0.0748701	0	0	0.244848	0.642167	1.85861	0.775598	0.093483	0	0.434944	0.244278	0.154636	0.635126	0.287864	0.182424	0.432984	0.870218	0.771046
Lchi06566	0	0	0	0	0	0	0	0	0	0	0	0	0	0	0	0	0	0	0	0	0	0	0	0	0	0	0	0	0	0	0	0	0	0	0	0	0	0	0	0	0	0	0	0	0	0	0	0	0
Lchi06567	0	0	0	0	0	0	0	0	0	0	0	0	0	0	0	0	0	0	0	0	0	0	0	0	0	0	0	0	0	0	0	0	0	0	0	0	0	0	0	0	0	0	0	0	0	0	0	0	0
Lchi06568	8.88154	7.5206	6.81064	3.01109	6.74297	7.7335	8.15652	5.03478	8.365	5.88154	7.81304	10.4564	7.37421	8.73863	8.03033	4.08139	5.64896	7.68431	0.501483	0.478817	1.72834	0.705878	0.716018	1.71383	2.8288	3.94526	1.47562	1.48973	3.98729	2.83628	2.52373	2.84002	1.75766	0.719093	0.750642	0.995364	4.05597	2.68408	1.01389	7.69784	10.6105	8.34789	4.25255	8.09222	8.85792	5.92222	4.48635	9.01811	7.28605
Lchi06569	1.28578	0.891445	0.562714	0.24861	1.4535	0.755736	1.3812	0.605328	1.33736	0.451222	0.737052	0.437445	1.75663	1.56165	0.48925	0.0882571	0.372232	0.516757	0.314724	0.185205	1.61426	0.205727	0.027717	0	0.176676	0.244227	0	0	0.143398	0.602831	0.228878	0.0261826	0.774073	0.175971	0	0	0.276406	0.0313985	0	0.421365	1.35809	0.603827	0.668703	0.670474	1.91895	1.67371	0.663864	1.23194	1.27291
Lchi06570	1.18046	0.475285	0.75056	2.32785	2.51489	1.96366	4.97853	0.920274	4.88489	8.83507	1.49362	4.25614	5.87483	10.5072	4.78427	13.9302	14.1725	13.2085	10.5232	7.63066	15.5736	1.1315	2.92765	0.298974	4.00437	1.57339	1.54924	8.30332	24.1346	7.46519	0.976096	0.489727	1.46479	1.32821	0.231461	2.96298	1.45324	1.62399	3.18022	3.67582	2.50285	2.13256	1.85514	14.8787	7.28943	3.16353	1.61823	7.10119	7.29226
Lchi06571	0	0	0	0	0	0	0	0	0	0	0	0	0	0	0	0	0	0	0	0	0	0	0	0	0	0	0	0	0	0	0	0	0	0	0	0	0	0	0	0	0	0	0	0	0	0	0	0	0
Lchi06572	0.246411	0	0	0.0534985	0.0340791	0.0653968	0.0676834	0.0662184	0	0.370203	0.033884	0.038597	0.0732851	0.219487	0.0330577	0.101413	0	0	0	0	0.068643	0.196681	0.159049	0.103946	0.202756	0.160088	0.146866	0.10476	0.187753	1.20034	0.186392	0.0570238	0.852738	0	0.150915	0.126152	0.141017	0	0	0	0	0	0	0.0405313	0.0691509	0.0725401	0.0634064	0.111684	0.0374749
Lchi06573	0	0	0	0	0	0	0	0	0	0	0	0	0	0	0.541303	0	0	0	0	0	0	0	0	0	0	0	0	0	0	0	1.04162	0	0	0	0	0	0	0	0	0	0	0	0	0	0	0	0	0	0
Lchi06574	0	0	0	0	0	0	0	0	0	0	0	0	0	0	0	0	0	0	0	0	0	0	0	0	0	0	0	0	0	0	0	0	0	0	0	0	0	0	0	0	0	0	0	0	0	0	0	0	0
Lchi06575	0	0	0	0	0	0	0	0	0	0	0	0	0	0	0	0	0	0	0	0	0	0	0	0	0	0.0512223	0	0	0	0	0	0	0	0	0	0	0	0	0	0.0442522	0	0	0	0	0	0	0	0	0
Lchi06576	1.05554	6.1042	4.9063	4.92515	7.79168	3.89074	0.594013	2.32354	3.08203	0.994988	3.04254	2.57973	2.89281	0.233682	0.789853	3.23507	1.55463	0.147512	0.37257	1.2307	2.11469	2.63097	0.189383	0.309274	0.482779	0.832417	0.272373	4.9846	2.44571	1.88718	3.03569	4.42714	7.08329	0.473744	0.63	0.328776	1.20785	0.590689	0	2.51915	3.07338	2.16833	2.7981	0.181533	1.04325	1.6242	1.37198	0.333196	0.838081
Lchi06577	0	0	0	0	0	0	0	0	0	0	0	0	0	0	0	0	0	0	0	0	0	0	0	0	0	0	0	0	0	0	0	0	0	0	0	0	0	0	0	0	0	0	0	0	0	0	0	0	0
Lchi06578	0	0	0	0	0	0	0	0	0	0	0	0	0	0	0	0	0	0	0	0	0	0	0.0323583	0	0	0	0.0524852	0	0	0	0	0	0	0.0193465	0	0	0	0	0	0.0116175	0	0	0	0	0	0	0	0	0
Lchi06579	1.56677	2.29233	1.57375	1.93029	1.67814	2.27906	2.31442	1.46582	1.53904	0.728436	1.17021	1.44569	1.58786	0.706261	1.6264	1.27727	1.60784	1.13358	0.272568	0.733032	0.297644	3.39824	2.49331	2.31828	2.25098	3.06427	2.26893	5.63793	4.82808	3.54512	8.43744	8.53645	4.92885	0.992941	1.03729	1.28845	3.34251	1.88579	1.96534	1.80493	1.46321	1.48632	1.6119	0.930273	2.35216	1.60512	2.46928	2.68249	3.00512
Lchi06580	1.04693	6.45926	10.7801	9.48021	4.4901	3.21763	5.59924	5.38171	0	6.96679	9.01849	1.13698	12.266	8.51374	2.51447	1.16544	3.1635	10.1712	6.46155	4.95494	2.51129	9.09293	9.16439	8.18231	9.35686	9.71116	3.88164	16.0541	16.7227	37.086	12.1384	16.9621	26.1994	4.31051	8.14651	12.8691	16.2055	3.23796	7.43774	6.30727	2.50693	6.9269	0	7.0491	11.4811	1.44452	4.56667	11.7192	18.5685
Lchi06581	0	0	0	0	0	0	0	0	0	0	0	0	0	0	0	0	0	0	0	0	0	0	0	0	0	0	0	0	0	0	0	0	0	0	0	0	0	0	0	0	0	0	0	0	0	0	0	0	0
Lchi06582	1.09459	0.412815	0.425053	0.443327	0.940767	0.531847	0.668372	0.101172	1.72817	0.679017	0.418268	0.807982	0.826216	0.603058	0.707691	2.28697	1.31957	1.30402	1.93433	3.13836	1.43867	3106.12	1770.59	2408.98	3958.75	2556.32	2656.22	2939.69	2417.52	1442.55	1749.07	1507.05	1315.58	2314.54	1828.96	2775.82	1558.31	874.825	1682.18	0.521034	0.234979	0.109486	0.657247	2.22882	0.563438	0.775083	0.78263	1.7002	1.02457
Lchi06583	0.164598	0.0472447	0.170217	0.108206	0.130952	0	0	0	0.333614	0	0.0557671	0.30275	0.213003	0.079642	0	0	0.0988348	0	0.211376	0.0538693	0	0	0	0	0	0	0.0726611	0	0.0773817	0.186307	0.27554	0.154229	0.411029	0.209529	0	0.0477287	0.444205	0.121648	0.0534562	0	0	0	0.0775303	0.256402	0.406127	0.249627	0.115213	0.0818033	0.149324
Lchi06584	0	0	0	0	0	0	0	0	0	0	0	0	0	0	0	0	0	0	0	0	0	0	0	0	0	0	0	0	0	0	0	0	0	0	0	0	0	0	0	0	0	0	0	0	0	0	0	0	0
Lchi06585	0	0	0	0	0	0	0	0	0	0	0	0	0	0	0	0	0	0	0	0	0	0	0	0	0	0	0	0	0	0	0	0	0	0	0	0	0	0	0	0	0	0	0	0	0	0	0	0	0
Lchi06586	68.6857	28.8196	30.149	24.4304	38.3622	71.845	38.1438	21.7266	35.2831	40.9596	15.6542	16.8098	61.9066	53.8667	19.4755	22.0104	42.346	34.1206	16.7096	9.80919	26.3221	6.9295	3.19304	8.26909	26.639	16.8882	3.78434	21.8048	16.2929	23.3548	16.8624	9.64156	11.7748	10.6516	8.36976	8.59115	40.195	13.2797	15.1071	17.9665	63.1054	22.5428	42.4749	38.1583	56.4021	44.7641	20.4715	45.0055	65.9486
Lchi06587	0	0	0	0	0	0	0	0.0405608	0	0	0	0	0	0	0	0	0	0	0	0	0	0	0	0	0	0	0	0	0	0	0	0	0	0	0	0	0	0	0	0	0	0	0	0	0	0	0	0	0
Lchi06588	0	0	0	0	0	0	0	0	0	0	0	0	0	0	0	0	0	0	0	0	0	0	0	0	0	0	0	0	0	0	0	0	0	0	0	0	0	0	0	0	0	0	0	0	0	0	0	0	0
Lchi06589	0.399888	0.225907	0.310161	0	0.153567	0.0781791	0.816159	0.148897	0	0	0.0766313	0.0856332	0.26094	0.088337	0.0743527	0.610314	0.345432	0.369579	0	0	0.489247	0.612029	0	0.0771902	2.80294	1.24392	0.731157	0.54385	0.439001	0	0.367717	0.201008	0.158329	0.615567	0.270444	0.634007	0.787985	0.241765	0.502342	0.154089	0.43444	0.0810972	0.276268	0.182208	0.49672	0.162981	0.145777	0.33401	0.251836
Lchi06590	0	0	0	0	0	0	0	0	0.00416269	0	0	0	0	0	0	0	0	0	0	0	0	0	0	0	0	0	0.0390369	0	0	0	0	0	0	0	0	0	0	0	0	0	0	0	0	0	0	0	0	0	0
Lchi06591	0	0	0.233773	0	0	0	0	0	0	0	0	0	0	0	0	0	0	0	0	0	0	0	0	0	0.133832	0.131026	0	0.229566	0	0	0	0	0	0	0	0.104416	0	0	0	0	0	0	0	0	0	0	0	0	0
Lchi06592	0	0	0	0	0	0	0	0	0.0235431	0.0232778	0	0.0487329	0.0244114	0.0979497	0	0	0.0383652	0	0	0	0.0228707	0	0.0200497	0.0655413	0.0255624	0.0757838	0	0.220269	0	0.367957	0.0620408	0.0189407	0.201624	0	0	0	0.111036	0.0227021	0	0.0217718	0.0491228	0.046004	0	0	0.0461799	0	0	0.0234259	0.0242041
Lchi06593	0.725583	0.256313	0.351894	1.1026	0.260699	0.707701	2.03409	0	0.191454	1.88338	0.434013	0	1.08163	2.20191	0	0.259118	0.156502	0.752043	0	0	0.184374	1.47956	0.64081	0.522796	2.04163	1.20244	0.366226	1.05201	5.86132	10.4027	0.0831083	0.075643	0.446758	0.219669	0	0	0	0	0.283322	0.0869896	0.196199	0.0915035	0.234389	3.50376	1.12425	0.460842	0	0.566417	0.56923
Lchi06594	0	0	0	0	0	0	0	0	0	0	0	0	0	0	0	0	0	0	0	0	0	0	0	0	0	0	0	0	0	0	0	0	0	0	0	0	0	0	0	0	0	0	0	0	0	0	0	0	0
Lchi06595	142.294	131.998	152.677	47.2301	114.667	83.9445	102.252	78.9605	86.143	110.009	65.6578	83.5619	158.467	117.238	105.127	165.997	108.594	163.666	159.575	191.795	252.517	225.349	123.695	130.156	259.451	171.037	195.196	187.3	325.286	181.368	183.142	170.086	300.796	251.9	230.347	264.565	336.564	267.203	199.264	217.185	186.607	102.396	126.053	198.533	155.053	42.6679	171.605	251.745	265.451
Lchi06596	0	0	0	0	0	0	0	0	0	0	0	0	0	0	0	0	0	0	0	0	0	0	0	0	0	0	0	0	0	0	0	0	0	0	5.14947	0	0	0	0	0	0	0	0	0	0	0	0	0	0
Lchi06597	0	0	0	0	0.0429839	0	0	0	0	0	0	0	0.0872895	0	0	0	0	0	0	0	0	0	0	0	0	0.101166	0	0	0	0	0	0	0	0	0	0	0.0930689	0.136465	0	0.0833468	0	0.104304	0	0	0	0	0.0860971	0	0
Lchi06598	7.52428	7.77914	6.62013	5.35918	6.20192	7.89641	10.2213	7.25541	10.5427	9.91531	6.61918	7.09479	7.10523	8.13497	6.54751	4.39781	5.66994	8.12275	1.88895	1.64245	4.71458	1.07921	2.31423	2.23928	6.94799	8.39185	2.12836	4.84904	8.33889	8.60031	4.7884	3.35148	3.61687	10.4384	5.428	12.2459	15.3477	12.9521	6.81064	7.76217	9.82572	5.59205	8.4273	10.8538	10.687	5.82632	7.60113	9.53607	7.34658
Lchi06599	0	0	0	0	0	0	0	0	0	0	0	0	0	0	0	0	0	0	0	0	0	0	0	0	0	0	0	0	0	0	0	0	0	0	0	0	0	0	0	0	0	0	0	0	0	0	0	0	0
Lchi06600	0	0	0	0	0	0	0	0	0	0	0	0	0	0	0	0	0	0	0	0	0	0	0	0	0	0	0	0	0	0	0	0	0	0	0	0	0	0	0	0	0	0	0	0	0	0	0	0	0
Lchi06602	9.73932	10.8902	12.3296	5.96365	14.402	10.5847	11.9135	11.3349	14.1776	15.2086	10.429	15.0062	11.057	12.1104	12.1199	11.3718	8.08796	11.2103	5.59803	2.95675	17.5044	9.54653	10.4544	7.17782	7.77406	12.9269	9.16192	8.37616	11.648	8.34205	6.09282	4.56466	8.03518	12.2616	11.5354	14.8182	12.5472	14.1284	13.4508	10.2905	12.9836	9.52234	7.40472	14.9736	9.67401	8.53147	11.2038	11.6342	14.6941
Lchi06603	1.18855	1.18659	1.5456	0.542682	1.33046	1.02553	0.799318	0.90768	0.949074	1.09297	0.678997	1.34315	1.43288	0.906322	0.627567	1.17697	1.0635	1.94754	0.322247	0.473018	1.11171	0.331651	0.469617	1.02384	1.24019	1.77214	0.812927	1.29034	3.9192	1.76501	1.62797	1.04549	1.27327	1.70452	1.81415	3.02802	3.56764	4.78848	1.39144	1.45638	1.27406	1.4226	1.10144	1.79566	0.85258	0.994701	1.08071	1.53346	3.04354
Lchi06604	0.645266	0.173681	0.453411	0.597636	0.176592	0.359527	0.375821	0.0855475	0.0972672	0.0956763	0.352825	0.098066	0.0998943	0.305124	0.256377	0.702123	0.318071	0.0848899	0.712638	0.120937	0.468276	0.60107	1.38315	2.03552	0.518415	0.20353	2.51028	2.04791	2.17996	4.59258	2.61722	0.921956	2.17811	0.743894	1.94064	1.85884	2.17	0.832285	5.17937	0.618499	0.996426	0.469038	0.238138	0.1047	0.0951929	0.561847	0.249967	0.287718	1.15654
Lchi06605	7.17954	7.56036	8.68681	3.88843	8.37357	7.36966	9.51479	7.22679	10.6441	9.56419	8.13117	8.21421	8.66489	9.42401	6.85671	9.41641	6.63983	10.2948	9.91082	6.5932	32.2148	6.20501	6.68731	6.13879	24.367	25.786	13.9436	9.34179	13.0273	13.4083	7.34128	4.99528	5.63832	11.6266	8.15251	12.2089	23.7676	27.505	18.1678	8.4814	9.94933	7.41583	8.38714	11.3289	8.65045	6.30766	7.45654	9.48544	9.08541
Lchi06606	33.8301	33.1872	33.7211	31.7807	34.9171	31.0973	28.5705	30.8109	37.8101	30.6168	25.1709	24.258	23.6764	22.9787	19.6632	9.06498	8.47164	7.30824	2.91243	3.4495	4.78173	10.6606	12.5266	11.4927	16.2058	19.621	13.3883	10.2392	16.529	14.0003	16.35	8.55239	11.262	6.05972	5.39534	5.49184	17.7448	10.4292	4.6066	30.312	29.3632	27.6648	25.9521	26.5609	28.453	25.1056	22.9694	24.9815	23.7505
Lchi06607	0	0	0	0	0	0	0	0	0	0	0	0	0	0	0	0	0	0	0	0	0	0	0	0	0	0	0	0	0	0	0	0	0	0	0	0	0	0	0	0	0	0	0	0	0	0	0	0	0
Lchi06608	0	0	0	0	0	0	0	0	0	0	0	0	0	0	0	0	0	0	0	0	0	0	0	0	0	0	0	0	0	0	0	0	0	0	0	0	0	0	0	0	0	0	0	0	0	0	0	0	0
Lchi06609	0	0	0	0	0	0	0	0	0	0	0	0	0	0	0	0	0	0	0	0	0	0	0	0	0	0	0	0	0	0	0	0	0	0	0	0	0	0	0	0	0	0	0	0	0	0	0	0	0
Lchi06610	0	0	0	0	0	0	0	0	0	0	0	0	0	0	0	0	0	0	0	0	0	0	0	0	0	0	0	0	0	0	0	0	0	0	0	0	0	0	0	0	0	0	0	0	0	0	0	0	0
Lchi06611	7.81975	9.99831	8.85921	7.34023	8.847	9.89211	12.4291	8.50029	9.56973	15.3272	7.80578	10.035	12.0766	12.3616	9.25432	6.90664	4.76263	7.8303	5.10939	2.33077	8.3867	2.2471	7.65962	5.47609	7.90221	7.67233	4.7593	8.14673	13.7652	8.33543	5.29414	6.13118	5.2906	10.2582	9.24764	6.88167	11.3443	9.94417	9.0372	6.33751	7.95115	7.33688	7.17552	12.1826	8.34639	10.2262	11.9089	12.7967	12.5176
Lchi06612	20.0635	14.5803	14.5607	23.4678	18.1288	21.706	20.0132	13.131	21.295	25.2704	12.7685	16.7034	20.0426	22.1932	18.0609	16.889	16.5283	15.5002	21.1179	21.6434	19.8663	26.5447	29.7671	24.2505	21.1556	14.3744	23.1411	40.441	40.1056	65.1581	28.8299	32.6136	37.7503	29.1447	27.1594	24.7289	28.8764	32.7268	39.5726	17.7544	12.5282	14.6712	16.379	19.8671	20.8002	24.401	19.9687	26.6749	22.4823
Lchi06613	0	0	0	0	0	0	0	0	0	0	0	0	0	0	0	0	0	0	0	0	0	0	0	0	0	0	0	0	0	0	0	0	0	0	0	0	0	0	0	0	0	0	0	0	0	0	0	0	0
Lchi06614	68.2992	71.6056	69.5724	47.9298	58.5241	57.0687	60.2808	70.9041	61.1767	67.3598	72.7734	94.9932	65.9445	68.2403	74.8108	51.3441	48.4857	52.0374	22.1158	17.0261	41.2557	26.8818	22.8985	27.1517	34.5694	53.7276	27.3949	7.42439	12.359	4.78703	7.84881	8.3661	9.10117	3.59527	4.95078	6.64175	13.8494	10.1453	10.379	87.3949	70.6547	91.587	56.1813	64.3499	82.9303	69.7033	71.2682	71.1287	72.6238
Lchi06615	0	0	0	0	0	0	0	0	0	0	0	0	0	0	0	0	0	0	0	0	0	0	0	0	0	0	0	0	0	0	0	0	0	0	0	0	0	0	0	0	0	0	0	0	0	0	0	0	0
Lchi06616	21.6734	16.0613	32.9296	98.0105	99.6627	88.2134	102.186	92.9941	96.2482	85.0043	52.8464	103.744	23.1162	41.8624	12.042	606.24	615.805	932.697	770.031	1200.69	931.981	214.531	262.436	180.636	94.5615	85.8047	202.891	186.166	298.727	194.234	137.25	147.369	126.42	1451.49	1402.31	1846.41	312.17	440.546	861.746	64.2466	21.5504	53.525	23.3283	119.179	19.1572	7.47612	15.3934	6.32385	13.0568
Lchi06617	5.88483	3.38434	8.76775	15.551	7.84023	8.04682	8.42194	8.56093	9.54968	4.74986	12.1268	14.3971	5.37781	5.2928	5.33431	92.1833	67.0911	197.682	265.393	319.122	539.203	1.23777	1.02484	2.17457	1.31445	2.4885	5.0282	5.5445	16.6839	0	13.058	7.77052	0	341.555	158.073	295.443	19.301	34.6974	70.3957	5.57098	3.69887	10.963	8.20288	25.3926	8.71921	2.43115	0.992897	2.4659	1.26943
Lchi06618	1.24636	2.36957	6.5907	19.618	25.0439	20.8631	24.4683	7.99246	35.2912	22.7777	13.9273	18.3464	13.0687	5.62484	6.84914	47.8186	33.5693	77.1469	70.7572	142.198	100.086	1.35848	17.8024	10.6036	5.71891	2.71504	4.16793	6.04423	13.6167	4.72134	7.07067	5.31487	17.4853	77.298	61.7946	47.9656	17.1421	20.717	8.80043	12.1328	2.67342	5.31361	4.53654	17.2489	8.03585	2.62579	10.9913	3.99043	6.92334
Lchi06619	0	0	0	0	0	0	0	0	0	0	0	0	0	0	0	0	0	0	0	0	0	0	0	0	0	0	0	0	0	0	0	0	0	0	0	0	0	0	0	0	0	0	0	0	0	0	0	0	0
Lchi06620	4.4586	4.4008	4.95433	1.44646	4.99589	3.98993	4.37106	4.08477	4.73836	4.54843	3.50464	3.98868	3.76579	4.01393	2.91745	3.34628	2.56448	3.66216	1.9936	0.899188	3.78685	2.88181	2.7401	2.21578	3.85678	6.96583	3.48004	3.82615	5.45176	4.36904	2.8063	2.28148	2.76281	3.86034	3.76303	6.00058	5.6341	6.20987	4.30739	5.00623	4.83128	3.76254	3.17332	5.43459	4.12624	2.47378	3.48476	4.51441	4.91094
Lchi06621	33.0577	27.3578	31.1644	21.2286	33.603	25.9715	35.3211	28.4186	57.5323	38.6066	30.8029	36.7298	35.069	41.8964	31.5851	20.8136	23.8438	27.2378	8.83441	2.89897	12.163	4.17927	9.02173	9.25654	8.51417	12.6431	6.09332	5.13855	7.2616	3.06574	6.27731	5.20295	3.58392	10.6464	7.87056	12.4762	11.6882	13.2792	8.77738	36.1715	34.7969	31.1463	26.5789	48.2459	45.8783	29.0926	26.3376	46.0149	25.8372
Lchi06622	284.389	245.478	211.529	170.533	245.637	246.922	258.593	291.478	331.526	257.306	235.473	229.744	300.065	281.842	286.861	109.319	157.889	222.384	38.4015	19.4092	84.4983	63.7304	68.3554	72.3339	134.349	238.052	101.284	63.2079	129.576	44.4323	72.1182	30.7066	33.2917	62.4476	47.9914	88.079	87.7072	61.3551	67.6351	240.14	281.715	282.392	217.086	240.115	221.685	214.649	184.25	363.514	235.721
Lchi06623	0.564074	0	0	0	0	0	0	0	0.289242	0	0	0	0	0	0	0	0	0	0	0	0	0	0	0	0	0	0	0	0	0	0	0	0	0	0	0	0	0	0	0	0	0	0	0	0	0	0	0	1.95394
Lchi06624	8.02242	7.21631	11.5344	7.2512	6.46687	6.1439	9.20859	7.4311	8.07423	10.1665	12.8703	17.8322	10.634	12.3616	13.8742	19.4422	12.9317	14.8084	7.13402	6.77136	14.9446	3.87921	3.09084	1.97827	3.56015	5.83518	2.65008	4.89115	6.37707	3.71727	11.2602	9.65799	5.4337	5.9737	6.6027	7.24029	10.3669	10.6471	7.25534	12.3455	11.7562	10.4384	6.20834	14.0316	11.5793	11.9303	15.6345	19.5257	24.062
Lchi06625	2.82887	2.67178	2.5204	1.04088	3.54994	2.72351	2.80254	2.42411	2.93567	2.77869	2.15227	2.4181	2.76292	2.75359	2.211	4.2908	3.52156	4.06977	2.13741	1.42448	5.79942	3.99525	3.23239	2.75271	6.22536	4.88543	5.90668	9.32882	9.26411	8.65825	6.50458	5.86117	8.43019	5.72479	7.25003	7.72996	6.65291	6.66716	5.97893	3.84827	3.27946	3.38292	1.86121	4.21729	2.67732	2.02601	2.95468	4.49711	4.40181
Lchi06626	0.67214	0.7733	0.5791	0	1.14832	1.0962	0.991258	1.67046	1.02732	1.24518	0.429568	1.28297	0.732104	0.825216	0.486586	1.35459	0.516384	1.5208	0.23245	0	2.49426	0	0.0663944	0.144488	0.930767	2.88142	0	0.509089	0.547957	1.95627	0.687909	0	0.666816	0.423983	0.316192	0.461395	0.911839	0.603164	0.23516	1.29776	0.975736	0.835067	0.129151	1.44806	1.1607	0	0.546446	1.48371	1.17776
Lchi06627	0	0	0	0	0	0	0	0	0	0	0	0	0	0	0	0	0	0	0	0	0	0	0	0	0	0	0	0	0	0	0	0	0	0	0	0	0	0	0	0	0	0	0	0	0	0	0	0	0
Lchi06628	0	0	0	0	0	0	0	0	0	0	0	0	0	0	0	0	0	0	0	0	0	0	0	0	0	0	0	0	0	0	0	0	0	0	0	0	0	0	0	0	0	0	0	0	0	0	0	0	0
Lchi06629	0.195183	0.184729	0	0	0	0	0	0	0	0	0	0	0	0	0	0	0	0	0	0	0	0	0	0	0	0	0	0	0	0	0	0	0.184121	0	0	0	0	0	0	0	0	0	0	0.21648	0	0	0	0	0
Lchi06630	0.175726	0.214448	0.254856	0.185597	0.409651	0.226185	0.234538	0.265544	0.243906	0.296911	0.271455	0.175064	0.525588	0.253603	0.182256	0.253802	0.183405	0.496283	0.0139638	0.0237489	0.200604	0	0.0319934	0.0697321	0.0611877	0.161317	0.0926225	0.15821	0	0.0734724	0.0329869	0.0604495	0.0715045	0.405535	0.530347	0.364572	0.655429	0.597581	0.189852	0.295304	0.489926	0.367155	0.169416	0.325115	0.257647	0.145493	0.150486	0.168118	0.188134
Lchi06631	0	0	0	0	0.293459	0	0	0	0	0	0	0	0	0	0	0	0	0	0	0	0	0	0	0	0	0	0	0	0	0	0	0	0	0	0	0	0	0	0	0	0	0	0	0	0	0	0	0	0
Lchi06632	0.713461	0.300334	0.214149	0.619471	0.692088	0.778348	1.33779	0.232511	0.288618	1.45249	0.189659	0.162776	0.76149	1.39208	0.254755	0.402881	0.299334	0.462242	0.136491	0.629941	0.509606	1.11656	0.69223	0.729903	1.16723	1.04069	0.852218	1.34907	9.87023	7.62808	1.26705	0.569554	2.3452	0.404732	0.23283	0.354107	0.865753	0.303452	0.423747	0.678943	0.820634	0.461049	0.452052	1.07919	0.591814	1.01666	0.536708	0.39148	0.341638
Lchi06634	1.6146	4.34483	6.92688	1.20118	5.88391	1.44826	6.50481	3.09576	3.06601	4.09774	6.28522	1.93231	2.18575	5.96777	4.74194	3.75583	5.05846	2.91354	2.2703	1.83148	16.4568	4.85798	7.01292	4.10615	8.09064	5.78669	7.29611	3.08744	5.9805	13.5836	2.54754	6.69438	0.442224	2.77079	2.36131	4.42727	5.86837	7.98086	4.72114	3.02068	4.13233	4.47795	0.421583	3.78511	3.49123	4.78356	2.49993	0.967694	3.91838
Lchi06635	0.119538	0.0374447	0	0	0	0	0	0	0	0	0	0	0	0	0	0.0382373	0	0	0	0	0	0	0	0.0391391	0	0.0908593	0	0	0	0	0	0	0	0	0	0	0.0398479	0	0	0.0390513	0	0.0823612	0	0	0.0426025	0	0	0.0428154	0
Lchi06636	8.29979	4.91266	5.61922	5.43393	5.83038	7.93133	7.27642	5.07429	7.91218	7.21141	4.58038	5.21255	8.42285	6.89213	5.16075	2.12865	2.99435	4.13416	2.55099	1.4063	3.12535	2.17494	2.19099	2.58614	3.92814	3.10454	2.32251	1.50415	3.28381	4.47322	4.02653	2.19913	3.67189	2.73039	2.87742	3.57405	5.76439	4.44562	4.11423	3.44486	5.0045	2.59164	5.72093	7.19927	6.8386	4.88422	5.2607	6.0289	4.56643
Lchi06637	0	0	0	0	0	0	0	0	0	0	0	0	0	0	0	0	0	0	0.0960182	0	0	0	0	0	0	0	0	0	0	0	0	0	0	0	0	0	0	0	0	0	0	0	0	0	0	0	0	0	0
Lchi06638	43.9848	38.864	35.4371	27.8577	24.9851	33.5975	30.9093	32.2674	28.2643	39.3014	39.6512	48.653	54.3553	55.8764	51.3027	30.8522	25.0289	31.2277	19.8842	9.69161	25.1393	10.253	12.5008	21.9927	25.8554	27.9947	11.7229	11.9162	18.9804	11.4715	20.5918	17.2218	14.0815	4.3696	7.14722	8.60892	19.3647	13.2611	15.4875	30.8462	44.2434	49.1833	25.4241	32.5289	51.0725	41.2039	38.8524	51.4248	48.9451
Lchi06639	24.7166	23.799	20.8501	25.3879	20.65	33.8682	24.2573	18.0391	25.9048	24.6017	16.9495	24.4394	29.4972	28.9587	21.8148	17.085	17.6488	17.0433	27.806	33.0859	36.9151	19.825	23.871	22.7735	22.3859	17.1282	18.8916	16.4466	25.2955	28.4568	16.4353	12.7866	11.9445	15.6855	14.2167	15.5808	25.7036	29.2485	22.3652	20.8507	26.3904	19.9071	20.3115	25.1877	21.0066	26.4761	18.4924	18.564	24.023
Lchi06640	11.9704	27.2597	34.8209	32.1028	55.1745	17.5027	33.8354	48.041	160.825	65.5615	48.8128	48.0738	22.1316	46.486	20.4805	73.9279	78.7823	67.0775	28.0338	58.0869	53.676	191.222	178.977	155.435	151.69	178.032	189.497	174.937	132.575	53.0281	98.0077	70.572	105.263	57.6462	58.7116	72.5929	29.8425	26.3918	67.7545	66.0189	30.6437	40.4925	38.8	62.9451	37.3964	26.4173	33.7269	67.8478	63.8059
Lchi06641	12.2066	11.1868	11.9683	7.30487	13.1894	12.6548	12.8586	10.5285	13.3364	14.5668	10.4422	12.5805	16.0049	15.246	11.5109	13.048	10.8614	13.8715	6.29354	3.01409	17.0018	5.69317	7.23425	4.58716	11.1241	11.8929	5.91988	8.81487	13.7646	8.55216	7.05702	6.75931	7.69116	10.3429	7.46301	11.4156	13.487	13.2073	10.1836	13.0928	13.3916	11.4648	8.1622	15.3593	13.7893	9.74221	10.1804	16.34	16.4995
Lchi06642	0	0.0480236	0	0.0415354	0	0	0	0.0241036	0	0	0.0246368	0.0563621	0	0	0.0481291	0	0.0444381	0.0480274	0	0	0	0.0574194	0	0	0	0	0	0	0	0.292456	0	0	0.0851454	0	0.0659746	0	0.0262687	0	0	0	0	0.133041	0	0.0295091	0	0	0.0483856	0	0
Lchi06643	0	0	0	0	0	0	0	0	0	0	0	0	0	0	0	0	0	0	0	0	0	0	0	0	0	0	0	0	0	0	0	0	0	0	0	0	0	0	0	0	0	0	0	0	0	0	0	0	0
Lchi06644	0	0	0	0	0	0	0	0	0	0	0	0	0	0	0	0	0	0	0	0	0	0	0	0	0	0	0	0	0	0	0	0	0	0	0	0	0	0	0	0	0	0	0	0	0	0	0	0	0
Lchi06645	0	0	0	0	0	0	0	0	0	0	0	0	0	0	0	0	0	0	0	0	0	0	0	0	0	0	0	0	0	0	0	0	0	0	0	0	0	0	0	0	0	0	0	0	0	0	0	0	0
Lchi06646	0.846362	1.24195	0.920968	0.451113	1.17979	1.09785	0.515491	0.423771	1.38177	1.53298	0.738979	0.757556	21.4485	17.252	18.0683	25.1273	12.8005	15.5457	19.4607	6.67818	36.3038	1.63264	1.24736	1.43742	6.17756	15.346	6.57258	20.4186	28.7508	18.1681	10.3956	8.65623	10.3179	2.91373	3.25207	6.46708	3.32179	2.82544	3.24276	0.963775	1.26354	0.825357	1.68863	1.709	1.4103	10.7881	10.229	9.871	65.2247
Lchi06647	0.158674	0	0	0	0	0	0	0	0	0	0	0	0	0	0	0	0	0	0	0	0	0	0	0	0	0	0	0	0	0	0	0	0	0	0.130921	0	0	0	0	0	0	0.155183	0	0	0	0	0	0	0
Lchi06648	0	0	0	0	0	0	0	0	0	0	0	0	0	0	0	0	0	0	0	0	0	0	0	0	0	0	0	0	0	0	0	0	0	0	0	0	0	0	0	0	0	0	0	0	0	0	0	0	0
Lchi06649	1.69741	2.34081	1.52209	2.74803	5.34088	2.52682	4.6405	0.720579	1.50657	2.14938	1.36913	1.08943	6.85595	1.72297	2.99984	2.10123	3.36474	2.49745	1.5926	3.20626	0.787028	0.139318	0.680796	0.493299	4.19237	1.55546	0.644082	8.55219	3.03295	18.806	4.25238	0.642843	13.1536	0.72982	0.760577	4.40098	2.27371	5.1695	3.86633	2.46494	1.94529	1.93996	3.0089	4.40874	3.07945	1.57651	2.18681	3.76311	1.34892
Lchi06650	20.1662	16.6037	72.5364	39.2633	41.9791	50.4735	78.6686	32.6439	50.2905	98.8129	34.6569	48.3267	81.0716	64.0263	30.9718	187.354	110.963	162.75	85.9169	62.944	79.0758	17.2764	19.0858	23.8047	33.903	14.7555	20.474	59.0178	34.8448	58.7735	34.2955	48.9964	33.5293	89.887	58.8839	64.8877	102.382	193.898	214.694	28.2247	35.2855	16.8126	11.5859	156.26	14.5394	13.632	25.0899	8.27515	16.7976
Lchi06651	0	0	0	0	0	0	0	0	0	0	0	0	0	0	0	0	0	0	0	0	0	0	0	0	0	0	0	0	0	0	0	0	0	0	0	0	0	0	0	0	0	0	0	0	0	0	0	0	0
Lchi06652	3.3662	3.35021	3.16017	3.46407	3.45366	4.50615	4.09988	3.07341	4.08203	4.48844	4.23554	4.17014	4.99762	5.54269	4.3837	5.82667	5.7006	5.37147	5.89789	6.01989	7.29962	2.1994	1.74816	2.42959	3.88085	3.37573	2.15772	3.20988	3.08697	2.27572	2.83181	3.50202	4.57887	3.66449	3.54568	5.28903	5.27747	4.64431	7.10804	2.55289	1.80911	2.38418	3.66676	4.06957	5.77695	4.53505	4.13999	5.39578	4.15377
Lchi06653	2.38274	1.68759	1.59283	0.963731	0.423583	1.72316	0.754731	0.545579	0.467324	0	0.283382	0.461697	0.317525	0.817649	0.408926	1.96833	3.95764	2.83363	3.49626	1.62447	2.53017	4.25323	1.92737	6.14164	4.09141	3.99075	2.61766	6.58931	4.61827	3.15346	3.61676	1.57679	2.57695	2.83975	3.08073	2.5534	1.28841	1.59628	2.41132	1.25607	1.73047	0.877723	2.65819	1.33509	1.97641	3.28258	2.46524	2.89794	2.60123
Lchi06654	0	0	0.30873	0	0	0	0	0	0	0	0	0	0	0	0	0	0	0	0	0	0	0	0	0	0	0	0	0	0	0	0	0	0	0	0	0	0	0	0	0	0	0	0	0	0	0	0	0	0
Lchi06655	2.0913	2.70183	3.11474	1.30273	4.05155	2.23156	2.87884	2.87972	3.91608	3.711	2.46225	2.97155	2.57641	2.56661	2.19558	3.09409	1.83351	2.77498	1.20726	0.687715	3.20791	0.453919	0.730761	0.541806	1.6643	2.17341	0.800839	0.804704	2.17257	2.06936	1.5537	1.59165	2.04219	1.6105	1.35267	1.90898	2.11744	2.57657	2.17832	2.31494	3.30472	2.29671	1.43143	3.21789	2.04705	1.46991	2.59525	3.10417	4.06565
Lchi06656	3.21747	2.36663	12.1821	11.2681	14.8363	7.19719	3.79416	4.22811	7.4453	7.64087	2.54308	4.00434	6.23558	4.69852	5.85206	43.5048	29.1654	31.1631	32.2853	26.7587	35.9527	1.49173	1.37187	1.32395	4.46447	2.26912	3.77788	2.65729	5.00014	5.07151	2.86711	5.46736	2.20653	27.7548	21.6951	27.1706	44.8938	40.1944	46.7253	4.3058	5.41141	3.81222	4.82922	7.95876	7.08383	2.31146	2.44543	3.813	3.82206
Lchi06657	4.159	4.35222	5.31221	3.44566	4.14492	3.88522	3.16171	2.77762	6.29219	6.34653	3.71146	3.69871	3.48839	3.27746	3.29598	10.5695	7.77215	7.65198	6.78444	4.81816	16.4332	0.811419	1.27451	1.38796	3.59392	3.3987	2.18131	2.50038	3.59357	2.68916	2.11508	1.75108	0.646965	12.4556	9.05836	14.0183	5.13829	5.64773	4.29849	1.92916	1.60841	2.43364	2.46529	3.49864	2.41326	2.77783	4.60928	5.61025	7.33092
Lchi06658	0	0	0	0	0	0	0	0	0	0	0	0	0	0	0	0	0	0	0	0	0	0	0	0	0	0	0	0	0	0	0	0	0	0	0	0	0	0	0	0	0	0	0	0	0	0	0	0	0
Lchi06659	2.48399	0	0	0	1.50867	2.28935	1.63814	0	0	2.40032	0	2.25415	0	0	0.716417	0.750104	0	0.700677	0	0.484902	2.34185	2.33187	0	0.697045	1.66335	0	0	0	0.656377	0	0.695501	0	3.61126	0.617868	0	0.648998	1.48009	0	0.737946	0	0	0.72546	0	0.877967	0.818628	0	0.604944	0	4.01855
Lchi06660	8.83198	5.29349	4.051	2.51481	4.48631	5.33183	7.76933	3.29071	9.434	5.57329	3.72231	3.03132	8.09928	10.2347	3.96247	3.36435	6.22062	11.0712	0.2837	0.240986	0.902371	0.515233	2.45682	1.51407	4.54958	4.77415	1.81375	1.11848	8.52525	2.74587	1.00661	0.831883	0.724584	0.168642	0.0881077	0.229918	7.91776	2.94405	1.75491	5.53692	6.07498	6.0509	3.77176	10.6028	10.1579	4.71679	2.15951	12.5035	11.1582
Lchi06661	0	0	0	0	0	0	0	0	0	0	0	0	0.0322201	0	0	0	0	0	0	0	0	0	0	0	0	0	0	0	0	0	0	0	0	0	0	0	0	0	0	0	0	0	0	0	0	0	0	0	0
Lchi06662	0	0	0	0	0	0	0	0	0	0	0	0	0	0	0	0	0	0	0	0	0.224061	0	0	0	0	0	0	0	0	0	0	0	0	0	0	0	0	0	0	0	0	0	0	0.252489	0	0	0	0	0
Lchi06663	0	0	0	0	0	0	0	0	0	0	0	0	0	0	0	0	0	0	0	0	0	0	0	0	0	0	0	0	0	0	0	0	0	0	0	0	0	0	0	0	0	0	0	0	0	0	0	0	0
Lchi06664	0	0	0	0	0	0	0	0	0	0	0	0	0	0	0	0	0	0	0	0	0	0	0	0	0	0	0	0	0	0	0	0	0	0	0	0	0	0	0	0	0	0	0	0	0	0	0	0	0
Lchi06665	0.12957	0	1.63623	0.104887	1.47933	0.376195	0.394748	0.119204	5.43746	7.06687	0.247051	0	0	0	0	0.245347	0.111314	1.06248	0.296431	4.27183	0.651016	0	3.37926	0	0	0.140398	0	0	0	0	0	0	0	0.620939	0.215714	0.672136	0.250789	0.641462	1.72074	0.244704	0	0	0.663702	2.04213	0.132891	0.260803	0.114288	1.33405	0.401717
Lchi06666	0	0	0	0	0	0	0	0	0	0	0	0	0	0	0	0	0	0	0	0	0	0	0	0	0	0	0	0	0	0	0	0	0	0	0	0	0	0	0	0	0	0	0	0	0	0	0	0	0
Lchi06667	0	0	0	0	0	0	0	0	0	0	0	0	0	0	0	0	0	0	0	0	0	0	0	0	0	0	0	0	0	0	0	0	0	0	0	0	0	0	0	0	0	0	0	0	0	0	0	0	0
Lchi06668	0	0	27.9585	1.18071	2.52208	0	0.134633	0	0	0.136368	0.126392	0	0	0	0	0	0	0.482841	0.202031	0	0.798866	0	0.921186	0	0	0.143473	0	0	0	0	4.91562	0.434912	0.128349	1.05832	20.4028	0.572642	6.28203	2.36093	3.11121	0	0	0	0	28.194	0.815624	0	15.6437	0	0
Lchi06669	0	0	0	0	0	0	0	0	0	0	0	0	0	0	0	0	0	0	0	0	0	0	0.654532	0	0	0	0	0	0.664468	0	0	0	0	0	0	0.327773	0	1.13537	0	0	0	0	0	0	0	0	0	0	0
Lchi06670	0	0	12.0812	0.0794499	0.469124	0	0	0	0.103373	0	0	0	0	0	0	0	0	0	0	0	0.198922	0	0	0	0	0	0	0	0	0	0.627443	0.0815281	0	0.157999	6.01668	0.428894	2.97506	1.76697	4.06934	0	0	0	0	15.9038	0.708053	0	6.7099	0	0
Lchi06672	0	0	0	0	0	0	0	0	0	0	0	0	0	0	0	0	0	0	0	0	0	0	0	0	0	0	0	0	0	0	0	0	0	0	0	0	0	0	0	0	0	0	0	0	0	0	0	0	0
Lchi06673	0	0.061332	0	0	0	0	0	0	0	0	0	0	0.142395	0.0720819	0	0.560839	2.59427	6.11155	5.08974	13.6994	26.6273	0	0	0	0	0	0	0	0.180165	0.39642	0	0	0	7.36808	2.15909	4.61899	16.0128	15.0548	5.36204	0	0	0	0	0.0745152	0	0	0.0600055	0	0
Lchi06674	0	0	0	0	0	0	0	0	0	0	0	0.0326611	0	0	0	0	0	0	0	0	0	0	0	0	0	0	0	0	0	0	0	0	0	0.0243946	0	0	0	0	0	0	0	0	0	0	0	0	0	0	0
Lchi06675	0	0	0	0	0	0	0	0	0	0	0	0	0	0	0	0	0	0	0	0	0	0	0	0	0	0	0	0	0	0	0	0	0	0	0	0	0	0	0	0	0	0	0	0	0	0	0	0	0
Lchi06676	0	0.807748	2.08474	0	0	0	0	0.737412	0.423441	1.34425	0.78573	0.387372	0.986418	0	0	0	0	0	2.28969	0.999224	0	1.65074	0	0	0	0	0	0	0.676646	0	1.89679	0	0	0	0.331586	1.00226	1.14598	0.785067	0	0.484593	0.406393	0	1.03426	0.861398	1.68547	0	0	0	1.24372
Lchi06677	0.878705	0.744868	8.86293	3.13382	1.01087	0.943298	2.59853	0.326547	1.39179	1.18681	1.0936	2.81097	0	0.096989	0.815419	0.920872	0.455012	0.729215	0.204131	0.577386	0.178773	0	0.62155	0	0	0.291658	0	0.595317	0.800874	0	0.0805915	0	0.173359	0	0.444576	0.385833	0.345303	0.794598	1.64925	0.759374	1.237	0.0887728	0.908931	1.99813	0.363285	0.982959	2.54901	0.0915355	1.37994
Lchi06678	0	0	0	0	0	0	0	0	0	0	0	0	0	0	0	0	0	0	0	0	0	0	0	0	0	0	0	0	0	0	0	0	0	0	0	0	0	0	0	0	0	0	0	0	0	0	0	0	0
Lchi06679	0	0	0	0	0	0	0	0	0	0	0	0	0	0	0	0	0	0	0	0	0	0	0	0	0	0	0	0.0752946	0	0	0	0	0.460277	0	0	0	0	0	0	0	0	0	0	0	0	0	0	0	0
Lchi06680	0.256783	0.241592	1.4927	1.30183	0.247247	0.503617	1.11541	0.239893	0.476269	0.938817	0.123214	0.693096	0	0	0.119783	0.613785	0.166641	0.0596089	0.100286	0.127729	0.0657402	0.212154	0.0573188	0	0	0.143795	0.987218	0.314098	0.0591713	0.520863	0.0593331	0.487211	0	0.156652	0.163613	0.0568821	0.127221	0.19515	0.135468	0.24896	0.070198	0.0655788	0.27822	0.293605	0.133289	0.131331	1.30096	0.471278	0.474002
Lchi06681	0	1.55272	0	0	0	0.786341	0	0	0	0	0	1.93686	1.15488	0	0	0	0	0	0	1.3121	0	0	0	0	1.71429	0	0	0	0	0	0	0	3.08401	0	0	0	0	0	0	0	0	1.67426	0.366602	0	0	0	0	0	2.96349
Lchi06682	0.0278837	0	0	0	0	0	0	0	0	0	0.0280719	0.0312503	0	0	0.0537753	0.0251977	0	0	0	0	0	0	0	0	0	0	0	0	0	0	0	0	0	0	0.0501757	0.0285302	0.0510917	0	0	0	0	0	0	0	0	0	0.0286569	0	0
Lchi06683	0	0.0565242	0	0	0	0	0	0	0.0637283	0	0	0.0650181	0	0	0	0	0	0	0	0	0.184823	0	0	0.116999	0	0	0	0	0	0	0	0	0	0	0	0.0533274	0.059632	0.243918	0	0	0	0	0	0	0	0	0	0.0630943	0
Lchi06684	0	0	0	0	0	0	0	0	0	0	0	0	0	0	0	0	0	0	0	0	0	0	0	0	0	0	0	0	0.0368555	0	0	0	0	0	0	0	0	0	0	0	0	0	0	0	0	0	0	0	0
Lchi06685	24.5391	46.4854	54.7162	38.1633	87.6232	31.4994	21.4664	23.0407	24.3387	21.9358	33.0907	32.9721	45.1675	19.1752	20.7512	34.2797	13.4175	10.751	12.2615	35.6139	37.4465	14.8407	13.2563	9.85117	10.0476	9.37491	7.70945	10.2396	7.35417	6.69781	17.7137	13.4022	25.3547	5.16128	8.78022	5.33188	25.6655	17.2988	20.2864	29.7401	19.024	21.7126	26.5374	30.144	24.2468	32.6546	48.7238	19.552	20.2163
Lchi06686	1.03352	0.713259	0.934785	1.50884	0.397717	1.01255	0.422351	0.70731	1.16758	0.143795	0.859202	1.63257	1.65387	1.14255	1.02744	0.131666	0	0	0.0537274	0.0456133	0	1.06021	0.307009	1.20277	1.40858	0.384916	0.845346	0.605505	0.316837	1.11477	1.39889	1.21777	0.685276	0.335836	0	0.121889	0.477106	0.348515	0.0725298	1.73355	0.902376	2.03669	1.8494	1.41651	1.85819	2.67514	2.21435	2.95876	1.01601
Lchi06687	0	0.124558	0.232136	0	0.120867	0.306043	0.180702	0.314045	0.411876	0	0.155628	0	0.0897133	0.0797192	0.0277326	0.0633166	0.0283205	0.058744	0	0	0	0.0789465	0	0	0.5405	0.600255	0.071649	0	0.0675648	0	0.094156	0	0	0.0310004	0	0	0	0.0650689	0	0.253549	0.0770542	0.0797026	0.0315396	0.0515412	0	0.134108	0.0503535	0	0.0653634
Lchi06688	9.07506	6.50065	6.69394	1.86605	6.39747	5.48142	11.5181	7.1642	6.88162	2.26767	4.23449	9.0152	0	3.78402	4.06891	4.20317	7.63564	3.03293	3.44824	2.17219	4.58653	22.1481	10.6026	0	2.47875	3.51164	0	3.13562	3.92681	0	12.349	2.7368	9.71318	6.36652	7.67683	8.6286	7.71962	13.5625	7.71471	8.3784	4.65457	7.48834	2.92997	5.08697	8.2747	0	0.927129	10.4997	3.58904
Lchi06689	1194.23	1186.79	1040.37	1119.97	940.158	926.076	961.756	1166.98	865.902	899.562	1134.7	866.386	1117.95	1262.26	1211.23	732.736	1305.64	1316.5	1090.87	640.82	634.522	799.102	630.568	1071.88	1127.65	929.859	1065.16	652.401	514.02	316.055	329.07	288.678	174.151	113.095	100.372	130.257	166.039	155.161	317.018	1172.29	1176.2	1509.37	1132.45	861.302	1148.31	936.299	531.982	1086.02	769.4
Lchi06690	0	0	0	0	0	0	0	0	0	0	0	0	0	0	0	0	0	0	0	0	0	0	0	0	0	0	0	0	0	0	0	0	0	0	0	0	0	0	0	0	0	0	0	0	0	0	0	0	0
Lchi06691	0	0	0	0	0	0	0	0	0	0	0	0	0	0	0	0	0	0	0	0	0	0	0	0	0	0	0	0	0	0	0	0	0	0	0	0	0	0	0	0	0	0	0	0	0	0	0	0	0
Lchi06692	171.788	162.785	184.74	164.057	212.571	184.704	201.678	185.617	194.785	214.297	167.814	210.31	159.086	180.065	177.482	40.2917	27.4196	22.4788	41.856	24.0797	63.2631	101.758	88.7454	75.8677	32.1573	20.8889	32.0283	6.0846	6.35004	12.8294	2.66867	1.79477	2.81319	32.3016	28.3602	27.3328	81.0921	67.9961	69.9036	245.506	226.708	175.753	125.858	174.633	158.964	52.0877	70.0457	76.3773	8.08677
Lchi06693	0	0	0	0	0	0	0	0	0	0	0	0	0	0.147605	0	0	0.153794	0	0	0	0	0	0	0	0	0	0	0.0440647	0.12378	0	0	0	0	0	0	0	0	0	0	0	0	0	0	0	0	0	0	0	0
Lchi35472	0	0	0	0	0	0	0	0	0	0	0	0	0.136867	0	0	0.24172	0	0	0	0	0	0	0	0.120697	0	0.281277	0	0	0	0	0	0	0	0	0	0	0	0	0	0	0	0	0	0	0.261866	0	0	0	0
Lchi23758	0.594275	0.7223	0.908882	0	0.561443	0.489202	0.515291	0.386961	0.531165	0	0.2418	0.694704	0.809825	1.58208	0.928306	0.798905	0.72599	0	0.191501	0.0540365	1.26511	7.98227e-08	0.14531	0.315567	1.5729	0	0.0819613	0.791896	0.894218	0.887943	0	0.617227	0.728299	0.536583	0.279266	0	0.486121	0	0.255222	0.947103	0.533694	0.495758	0	0	0.864109	0	0.365007	0.69161	0.78012
Lchi23759	0	0	0	0	0	0	0	0	0	0	0	0	0	0	0	0	0	0	0	0	0	0	0	0	0.0283061	0	0	0	0	0	0	0	0	0	0	0	0	0	0	0	0	0	0	0	0	0	0	0	0
Lchi23760	0.78545	0.685932	0.76071	0.136565	0.486918	0.771517	0.975567	0.682657	1.96474	0.822018	1.07773	0.851661	0.552981	0.869197	0.68169	0.483362	0.631651	0.626624	0	0	0.4031	0.248198	0.452346	0.437713	2.69056	2.96557	0.404557	0.275547	1.19402	2.57381	0.0519918	0.474709	0.11222	0.274435	0.430071	0.349055	0.947871	0.85523	0.475497	0.818644	1.41582	1.32327	0.243616	0.964103	2.27495	0.345026	0.935426	1.17952	2.37323
Lchi23761	0.935576	0.786141	0.78055	0.757974	0.281035	0.567326	0.593981	0.63987	0.772693	0.678662	0.588846	0.247441	1.01089	0.963598	0.362969	0.64939	0.726682	0.814586	0.332411	0.345953	0.399162	1.36882	1.09936	0.580144	6.60843	2.5791	6.53355	5.97937	5.41477	10.1639	4.26281	2.76539	6.70144	2.64573	3.40823	1.99207	2.03308	2.8704	2.9338	1.29655	1.47955	1.06842	1.06826	1.60351	0.883726	0.730159	0.607126	1.22651	1.16804
Lchi23762	0.594275	0.7223	0.908882	0	0.561443	0.489202	0.515291	0.386961	0.531165	3.11677	0.2418	0.694704	0.809825	1.58208	0.928306	0.798905	0.72599	1.68271	0.191501	0.0540365	1.26511	1.44874	0.14531	0.315567	1.5729	2.88638	0.0819613	0.791896	0.894218	0.887943	0	0.617227	0.728299	0.536583	0.279266	1.30193	0.486121	0.82902	0.255222	0.947103	0.533694	0.495758	0.430984	1.13632	0.864109	0.846371	0.365007	0.69161	0.78012
Lchi23763	0	0	0	0	0	0	0	0	0	0	0	0	0	0	0	0	0	0	0	0	0	0	0.300996	0	0	0	0	0	0	0	0	0	0	0	0	0	0	0	0	0	0	0	0	0	0	0	0	0	0
Lchi23764	0.0228741	0.16839	0.195112	0.163887	0.0448923	0.0954864	0.230045	0	0.0534562	0.193301	0	0.262843	0.173579	0.0497524	0.0211133	0.0901744	0.0584609	0.158248	0.0554478	0	0.0467688	0.050609	0.227791	0.022203	0	0.205274	0	0	0.0636818	0.0467155	0.235473	0.372393	0.228182	0.0922547	0.0193906	0.084591	0.157902	0.161643	0.122412	0.15497	0.129911	0.240674	0.0784994	0.0263878	0.0742285	0.0238913	0.233835	0.242043	0.263591
Lchi23765	0.536884	0.217185	0.298671	0	1.28079	1.02518	0	0.418938	0.573161	0.992535	0.319838	0.612527	0.496401	0	0	0	2.43691	0	0.904965	11.9389	0.709544	6.46808	5.76892	5.71615	0.144149	0.290312	1.89057	4.50048	1.52329	0.356684	3.39255	3.53763	8.35355	1.24586	1.62655	1.32551	0.720299	0	1.88278	0.315212	0	0.221353	1.61599	0	1.25948	0.948776	0.877081	0.268388	0.335895
Lchi23766	0.636128	1.81674	0	0	0	0	0	0	0	0.314982	0.312063	0	0	0	0.562879	0.293243	0	0	0.228256	0.38516	0	0	0	0	0	0	0	0	0	0	0	0	0	0	0	0	0	0.297117	0	0	0	0.29166	0	0	0	0	0	0	0
Lchi23767	0.07021	0.0785839	0.306992	0.0214909	0.112792	0.0381425	0.0310773	0.0263516	0.114001	0.204682	0.0247007	0.0731093	0	0.0299567	0.0558389	0.149802	0.190974	0.141628	0	0	0.151054	0	0.296214	0.172427	0.0876385	0.227179	0.161718	0	2.27952e-07	0	0	0.0634748	0	0.0217045	0.162271	0.141293	0.16344	0	0.0731565	0.169609	0.108288	0.14626	0.0792317	0.33971	0.0290844	0.027693	0.088111	0.150927	0.10658
Lchi23768	0.911908	3.16994	4.22468	2.43243	3.80918	1.63536	1.73738	2.29774	2.8403	2.23114	1.35545	2.25749	0.960322	0.541028	1.24918	2.84164	2.81966	3.00319	0.73282	2.05765	1.5388	0.92365	1.62705	0.361591	0.46594	1.04892	0.793338	1.21298	2.72809	1.35357	0.672828	0.791098	0.752893	1.20184	1.7882	1.98252	0.665631	2.63499	3.2047	4.44988	2.31848	3.75868	1.39902	2.45304	1.25306	0.888411	3.10053	1.36093	4.52845
Lchi23769	11.0757	11.2748	13.4106	7.74481	15.0393	12.1027	15.0507	12.4858	16.8605	15.8076	11.7725	13.3259	12.6507	15.3203	11.3817	10.0378	6.32296	9.73384	6.86765	4.71614	14.5565	3.78911	7.72711	3.74267	8.93659	12.4368	6.16477	10.8246	17.0368	14.8788	11.2017	9.60054	7.90237	15.5601	14.2686	19.4401	24.8747	29.8281	19.0647	16.663	14.5149	13.6869	10.1141	20.0653	13.7192	12.4577	14.9481	15.5846	16.2837
Lchi23770	1.29392	1.59732	1.39837	0.957618	1.86502	1.20792	1.16975	1.65668	2.29065	1.48824	1.22195	1.68108	2.22102	1.78484	1.06395	1.52142	1.75332	1.7984	1.20733	0.928324	1.75614	1.33405	1.57454	0.522767	1.29865	1.73277	2.15966	4.31254	3.6221	5.07397	2.60616	3.32074	6.38339	3.30969	4.69476	3.49764	3.45525	2.00899	5.06726	2.24161	2.28853	1.35718	1.07331	1.86076	1.5614	1.12691	1.76483	2.861	4.0756
Lchi23771	5.45592	4.68412	7.43867	4.44877	8.19036	4.23944	6.97934	4.14898	6.96549	7.68417	3.95471	6.44624	4.23161	6.03068	3.08694	3.70548	2.27848	5.34096	1.03407	0.586556	3.41094	1.23141	2.16377	1.08482	2.49562	5.91829	6.77547	0.753953	2.7366	5.29841	4.78903	7.39688	10.7409	3.67942	3.06422	3.37148	6.1497	6.92835	7.81129	6.48935	4.20699	4.60529	2.47763	8.26478	5.11444	1.95899	5.86814	7.99215	7.04238
Lchi23772	5.55553	6.53343	6.12134	3.75298	4.72319	5.99888	3.03644	4.69884	5.10149	3.71572	5.00106	5.84847	4.52978	4.52857	3.88129	6.69528	4.5793	1.52782	1.99111	0.583497	2.3819	3.41912	5.17728	3.21615	1.02137	1.46023	2.56608	1.88002	2.4492	1.15967	1.95257	3.92722	3.95705	1.54519	2.73364	1.81429	3.5424	5.29684	5.63755	5.88886	4.81926	3.39552	4.37707	3.488	3.58396	3.77445	4.81447	6.05277	7.04924
Lchi23773	2.46653	2.23116	3.22716	1.36706	3.14355	2.43648	2.71656	2.00896	2.56293	3.08052	1.99222	2.30907	1.70493	1.11991	1.20212	4.60089	2.831	3.74561	3.48047	2.26338	8.19628	0.297966	1.0304	0.464073	1.20034	1.50054	1.19243	2.53385	5.12293	4.78192	2.49307	2.46988	2.45675	1.29633	1.99354	1.13217	1.8494	3.08376	2.67151	2.52261	2.77009	1.80466	1.32007	2.58017	1.03257	1.07557	2.43387	2.54147	7.28519
Lchi23774	4.18906	4.17434	5.96401	3.63033	7.49657	5.01027	5.93261	3.65632	5.27282	3.88824	3.92629	4.53694	3.99155	3.07332	1.67166	4.89502	5.13699	6.18475	0.949353	0.615737	1.90998	4.57243	4.74126	3.83914	1.57162	4.03615	8.13994	10.7064	12.503	40.958	9.0766	11.4309	35.4256	6.3658	16.1797	5.85534	8.8211	13.2871	11.2601	8.80378	5.69063	5.69315	6.85795	7.17066	4.95905	4.22331	2.74588	4.4006	7.62615
Lchi23775	0	0	0	0	0	0	0	0	0	0	0	0	0	0	0	0	0	0	0	0	0	0	0	0	0	0	0	0	0	0	0	0	0	0	0	0	0	0	0	0	0	0	0	0	0	0	0	0	0
Lchi23776	0.231216	1.17847	3.82716	1.36184	1.09279	0.786114	1.4375	0.811984	0.66739	1.32588	0.643664	1.741	0.0376229	0.535609	0.274715	1.11438	1.15976	1.00906	0.541489	1.10691	0.816835	1.3668	3.21148	0.207957	0.214029	0.583832	1.58756	0.89796	0.831213	0.478627	0.470103	1.46513	0.678679	0.412869	0.67007	0.305597	0.951896	0.614114	0.695653	2.25154	1.30445	1.23012	0.531828	1.27242	0.155974	0.331394	9.39087	0.669105	3.47581
Lchi23777	0	0	0	0	0	0	0	0	0	0	0	0	0	0	0	0	0	0	0	0	0	0	0	0	0	0	0	0	0	0	0	0	0	0	0	0	0	0	0	0	0	0	0	0	0	0	0	0	0
Lchi23778	0	0	0	0	0	0	0	0	0	0	0	0	0	0	0	0	0	0	0	0	0	0	0	0	0	0	0	0	0	0	0	0	0	0	0	0	0	0	0	0	0	0	0	0	0	0	0	0	0
Lchi23779	0	0	0	0	0	0	0	0	0	0	0	0	0	0	0	0	0	0	0	0	0	0	0	0	0	0	0	0	0	0	0	0	0	0	0	0	0	0	0	0	0	0	0	0	0	0	0	0	0
Lchi23780	0	2.84311	0	1.43654	0	0.545749	0	2.01023	0	0.169969	0.552623	0	0	0	0	0	0	0	0.410684	0.172892	0	1.66306	0	0	0.589335	1.39396	0	0	1.16926	1.9383	0	0.218475	0	0	0	0	2.42307	0.774928	0	0.381424	1.7291	3.62821	0	0.628911	0	0	0.868845	0	0
Lchi23781	1.674	1.35722	1.23723	0.707479	0.926175	2.00996	1.36937	1.1722	2.36262	1.12539	0.926018	1.14694	0.779886	1.1847	0.836169	1.42462	2.08487	2.20587	0.575935	0.143803	1.1607	0.0599236	0.315852	0.791384	0.157631	0.762269	0	0.691416	0.776863	0.610316	1.46034	0.434577	1.00087	2.00754	0.83281	1.00795	1.2655	1.28886	1.43555	1.16334	1.1864	1.49953	0.840587	2.12554	0.954302	0.441098	1.66928	1.8399	2.05804
Lchi23782	0	0	0	0	0	0.545749	0	0	0	0.574786	0	0	0	0	0	0	0	0	0	0	0	0	0	0	0	0.55893	0	0	0	0	0	0	0	0	0	0	0	0	0	0	0	0	0	0.628911	0	0	0	0	0
Lchi23783	0.0341271	0	0.213411	0.202432	0	0.138552	0.102515	0.0732573	0	0.461557	0.131557	0.315495	0.123788	0	0.068009	0	0.0673101	0.151558	0	0.202268	0.111572	0	0.248769	0.0361751	0	0	0.182501	0	0	0	0	0	0	0	0.0300591	0	0	0	0.293605	0.070597	0.0797323	0.0366584	0.0912226	0.219782	0	0	1.15445	0.0383982	0
Lchi23784	0	0	0	3.40237	2.65183	0.983178	0	0	0.687499	0	0.546217	4.17039	2.38244	0.302276	0	3.38903	1.78113	3.01197	9.79078	21.4284	5.88727	3.74435	4.50764	0.657927	0	0	11.1465	19.4997	10.2296	33.7486	10.4845	19.5448	25.0237	10.578	14.1523	0	2.45629e-05	5.59547	14.8267	0.29352	4.21554	0.00152909	0	0	0	0.739688	1.12182	0	5.42941
Lchi35425	0.0611109	0	0.0425092	0	0.168872	0	0	0	0.290346	0.933641	0.0435426	0.727326	0.279617	0.74354	0	0.351056	0	0	0	0.149916	0	0	0	0	0	0.340576	0	0	0	0	0.185407	0	0	0	0	0	0	0	0	0.463639	2.8914	0	0	0.489062	0.20391	0.293678	0	0.424282	0
Lchi33027	0	0	0	0	0	0	0	0	0	0	0	0	0	0	0	0	0	0	0	0	0	0	0	0	0	0	0	0	0	0	0	0	0	0	0	0	0	0	0	0	0	0	0	0	0	0	0	0	0
Lchi33028	0	0	0	0	0	0	0	0	0	0	0	0	0	0	0	0	0	0	0.0246957	0	0	0	0	0	0	0	0	0	0	0	0	0	0	0	0	0	0	0	0	0	0	0	0	0	0	0	0	0	0
Lchi33029	0	0	0	0	0	0	0	0	0	0	0	0	0	0	0	0	0	0	0	0	0	0	0	0	0	0	0	0	0	0	0	0	0	0	0	0	0	0	0	0	0	0	0	0	0	0	0	0	0
Lchi35088	1.29733	0	0	3.25135	0	1.29927	2.70912	0	0	1.33262	4.85444	2.83929	2.86661	2.96502	2.4087	6.16806	1.11567	1.21488	5.4365	0	0	16.2274	0	3.82	21.5527	10.3364	0	5.23506	11.0967	20.5681	2.43152	1.15309	2.7076	1.12797	3.60494	5.57206	9.64831	1.39915	2.78513	9.20494	0	5.31519	0	4.6115	2.69558	0	3.62048	4.27782	2.98999
Lchi30091	0	0	0	0	0	0	0	0	0	0	0	0	0	0	0	0	0.0787456	0.0423975	0	0	0.0467506	0.201946	0	0	0.25928	0.154059	0.0941498	0	0.211176	0	0.0422292	0.0771889	0	0	0.116425	0.0426654	0.045306	0.277947	0.290205	0	0	0	0	0	0	0.0466674	0	0	0.0481843
Lchi30092	19.7496	27.9596	36.7008	7.55536	28.3014	23.5559	28.4315	21.7999	23.9152	21.0275	19.5763	44.3177	5.30909	14.5334	11.4904	14.7727	25.4105	10.3084	11.611	0	12.5602	11.9985	6.31716	6.75746	24.0756	18.4887	1.83047	0	18.3109	0	8.13063	0	18.1444	17.5434	11.1511	24.2275	12.6806	10.6752	1.90095	37.5777	58.5377	35.2536	29.8778	35.706	14.0954	10.4968	36.1937	24.8294	9.71585
Lchi30093	0	0.152816	0	0	0	0	0	0	0	0	0	0	0	0	0	0	0	0	0	0	0	0	0	0	0	0	0	0	0	0	0	0	0	0	0	0	0	0	0	0	0	0	0	0	0	0	0	0	0
Lchi30094	3.27392	3.45739	5.6744	2.09707	2.76872	2.70734	3.28961	2.68719	4.08299	3.06473	2.15123	3.92081	2.578	3.68616	2.6834	3.18841	2.08892	2.67196	1.48417	1.26049	2.94661	0.190449	1.33711	0.671784	0.589924	1.67837	1.59627	0.563842	2.07144	2.74976	0.532044	0.291433	1.32044	0.608517	1.07582	1.32664	1.93986	2.74211	2.12832	3.62979	3.21225	3.35523	1.7453	5.26243	2.56727	3.11914	5.52809	2.05207	5.64655
Lchi30095	0.896594	0.975712	1.63278	0.284116	0.969134	0.773412	0.704318	0.908855	1.49752	0.774072	0.371697	0.713629	0.657827	0.303351	0.322352	0.155712	0.128685	0.0311442	0.0881615	0	0.325253	0.0383492	0.24212	0	0.489965	0.8259	0.0549627	0.221061	0.467623	0.295655	0.207379	0	0.199105	0.608131	0.401887	1.19138	2.16407	0.903331	0.324104	2.73292	1.77178	1.2934	0.597808	1.38713	0.859033	0.299533	1.22466	1.7328	2.08875
Lchi30096	0	0	0	0	0.0275326	0	0	0	0	0	0	0	0	0	0.0267146	0	0	0	0	0	0	0	0	0	0	0	0	0	0.0266372	0	0	0	0	0	0	0.0255137	0	0	0	0	0	0	0	0	0.0296853	0	0.0536417	0	0
Lchi30097	0	0	0	0	0	0	1.86743	0	0	0	0	0	0	0	0	0	0	0	0	0	0	0	0	0	0	0	0	0	0	0	0	0	0	0	0	0	0	0	0	0	0	0	0	0	0	0	0	0	0
Lchi30098	0	0	0	0	0	0	0	0	0	0	0	0	0	0	0	0	0	0	0	0	0	8.40095	0	3.17359	35.7439	6.03212	37.5777	255.055	109.272	378.441	89.978	130.813	261.363	23.4172	49.4428	37.5297	10.2268	26.6987	7.93288	0	0	0	0	0	0	0	0	0	1.23297
Lchi30099	0	0.0481152	0	0	0.101664	0.101703	0.0535121	0	0.11749	0.0488345	0	0.136238	0.161593	0	0	0.0971267	0.0431693	0.0924114	0	0	0.262035	0	0.0510352	0.178052	0.276988	0.387126	0.0381774	0.781201	0.223341	0.550688	0.126081	0	0	0	0	0.232059	0.103479	0.320325	0	0.0617404	0	0.0911212	0	0.221454	0	0.0939139	0	0.0833623	0.469392
Lchi30100	22.8422	14.7466	22.7047	16.162	18.588	16.2164	18.1245	15.5119	19.3372	18.0762	20.3533	12.0013	15.4564	19.931	17.7275	12.7314	15.5882	15.7617	8.25805	10.1052	10.1156	20.6585	22.4724	16.9497	30.5279	23.6519	33.4054	49.5656	55.5981	46.1787	47.376	34.5148	47.456	48.6743	36.3198	51.9535	47.3351	26.9612	63.2801	21.5359	22.6365	15.0983	19.7441	32.2565	21.0114	18.3404	19.3096	24.886	35.59
Lchi30101	9.74665	10.9679	11.5678	11.2268	11.3435	10.6522	14.4287	8.89456	12.5634	11.7871	10.7701	10.9432	12.7854	13.4276	11.8438	12.2111	10.2599	14.8582	5.94421	5.13967	8.95246	5.27418	9.68595	8.62383	26.4519	30.0389	20.414	15.4355	27.9726	20.7602	16.5462	10.3949	10.9499	13.706	15.2699	25.3469	39.9381	36.9166	28.0784	14.6839	16.1756	13.9547	14.9153	13.7077	13.4754	14.6426	12.8904	13.2346	14.647
Lchi30102	0.875305	1.65528	3.06759	2.26393	3.63501	2.35117	1.23903	2.39087	2.9182	3.74462	0.996575	0.535751	1.48205	1.91789	0.956021	0.823033	2.24403	1.88979	11.4298	6.78298	9.20287	1.28058	1.94344	2.11012	0.951873	2.22619	6.23489	17.9204	12.1098	18.2524	7.49694	4.657	9.15785	12.2921	10.061	9.22884	10.1724	3.92441	5.77415	2.11138	2.56228	1.35985	1.92296	3.90046	2.13608	4.35709	3.6006	9.96847	28.5525
Lchi30103	1.31596	0	1.29455	1.09735	2.55263	0	1.37775	3.67654	0	0	2.44929	0	0	0	1.22219	1.25136	3.39594	1.23581	1.11261	0.934365	8.6267	0	4.92295	0	1.57015	3.04165	4.0565	25.4405	1.26724	0	0	1.18311	0	2.30867	0	4.86796	8.46595	0	7.12788	0	0	0	3.65528	3.13803	2.91739	0	3.74854	5.8273	27.5836
Lchi30104	8.07014	11.9013	4.39398	2.17652	7.39048	3.32815	2.67203	6.26138	10.7486	9.59032	1.65661	9.05338	4.51107	0.976692	1.55724	3.25974	0	0	0.63286	0	2.56622	14.4752	2.13145	6.10133	10.938	19.6683	20.525	6.14289	7.90232	4.42655	9.14494	8.01766	31.6809	1.35138	0	2.1296	4.8876	0	0	11.6616	12.9569	4.76426	0.732007	8.61505	14.2873	0.865353	1.99301	7.85221	7.92741
Lchi30105	30.6011	21.4342	18.5294	4.8597	5.60016	19.5423	26.4689	12.8414	7.16226	27.3117	15.4342	10.7978	22.5562	43.6656	10.6686	29.6304	15.9425	16.9905	15.5801	6.91056	10.8884	8.6644	18.4471	14.1347	39.4336	60.9681	36.4942	63.2073	77.1631	37.6619	58.7608	48.5657	37.8001	20.2108	34.639	47.7864	35.0298	33.5009	33.9618	36.7684	53.0172	28.3325	19.6496	34.7478	42.3504	25.527	25.8153	86.3064	59.6634
Lchi30106	0.694678	0.729772	1.16076	1.00149	1.06523	0.721649	0.944367	0.597931	0.746084	0.918487	0.461549	0.82998	0.253486	0.631762	0.540113	0.590084	0.830419	0.593613	1.26146	1.60779	0.799542	2.34613	0.791707	0.994233	2.05573	1.14297	1.97808	3.79476	3.02159	9.96291	4.11174	2.96773	4.87722	1.03686	3.06021	1.28584	1.59724	1.29931	3.93066	1.93578	1.13321	0.613869	0.700347	0.908441	0.886592	1.44259	0.810266	1.02832	1.45305
Lchi30107	1.24545	1.22354	1.27937	0.351357	1.23171	0.709768	0.987376	1.04423	1.49582	0.992309	1.07431	1.01818	1.0775	0.980255	0.913932	0.288454	0.262607	0.568302	0	0.0194	0.205199	0.465213	0.189225	0.508036	1.54292	1.63164	0.785836	0.140449	1.10792	1.01974	0.473068	0.263812	0.529887	0.636544	1.00773	0.585602	1.42642	0.894601	1.06805	2.12962	1.07836	1.73569	0.531491	1.4923	1.02646	0.796911	1.17551	2.82214	2.33594
Lchi12083	0	0	0	0	0	0	0	0	0	0	0	0	0	0	0	0	0	0	0	0	0	0	0.267564	0	0	0	0	0	0.316339	0	0	0	0	0	0	0	0	0	0	0	0	0	0	0	0	0	0	0	0
Lchi12084	0	0	0	0	0	0	0	0	0	0	0	0	0	0	0	0	0	0	0	0	0	0	0	0	0	0.283372	0	0	0.519328	0	0	0	0	0.640032	0	0	0.513253	1.57179	1.06032	0.248338	0	0	0	0	0	0	0	0	0
Lchi12085	0	0	0	0	0	0	0	0	0	0	0	0	0	0	0	0	0	0	0	0	0	0	0	0	0	0	0	0	0	0	0	0	0	0	0	0	0	0	0	0	0	0	0	0	0	0	0	0	0
Lchi12086	0	0	0	0	0	0	0	0	0	0	0	0	0	0	0	0	0	0	0	0	0	0	0	0	0	0	0	0	0	0	0	0	0	0	0	0	0	0	0	0	0	0	0	0	0	0	0	0	0
Lchi12087	0	0	0	0	0	0	0	0	0	0	0	0	0	0	0	0	0	0	0	0	0	0	0	0	0	0	0	0	0	0	0	0	0	0	0	0	0	0	0	0	0	0	0	0	0	0	0	0	0
Lchi12088	0.137803	0	0.267082	0	0.0662862	0.0675032	0.0703918	0	0	0	0.132185	0	0	0	0	0.0658329	0	0	0	0	0.0704669	0	0	0	0	0.153967	0	0	0	0	0	0	0	0	0	0	0	0.348515	0.0725298	0.0666749	0	0	0	1.49521	0	0	0.442869	0	0.0725722
Lchi12089	0	0	0.440765	0.0369563	0.0879875	0	0.0466196	0	0.0483985	0	0.0437798	0	0	0.100859	0	0.0436555	0.157913	0	0.0716167	0.152115	0.421874	0.354336	0.0409679	0	0.0522214	0	0	0.269683	0.0846928	0.46734	0.0423411	0.154785	0	0	0.272379	0	0.136278	0.557366	0.0969895	0	0	0	0	0.889003	0	0	0.467325	0	0
Lchi12090	2.24837	1.67165	2.32908	2.07911	2.16971	1.74762	1.9261	2.05733	2.10982	2.19083	2.26086	1.93155	1.31854	1.91007	1.76088	2.40397	1.35909	0.974431	1.72285	1.63764	0.859637	2.49132	3.33104	1.88991	3.9468	2.65148	4.69669	4.37352	3.87776	4.06116	2.81395	5.27323	2.77621	2.94451	1.6944	2.74592	4.52727	5.85313	3.16357	1.98684	2.98804	1.34295	2.54522	2.45824	2.23054	2.84315	2.6223	3.63167	2.54667
Lchi12091	4.32081	5.49626	3.88847	3.2205	5.32931	6.07989	5.91853	4.92182	6.26782	7.17435	6.61255	7.07622	7.37016	8.09924	4.93964	6.17874	3.73019	7.08486	1.42904	0.42335	5.99977	0.460179	1.3884	0.837355	2.74992	6.3376	0.687806	1.87884	4.3365	1.1361	1.86765	1.45209	1.05255	2.15778	1.6455	4.6938	5.13643	7.91884	2.79278	5.62676	5.2238	4.20819	4.32812	7.85525	5.0599	6.04179	4.78087	7.18884	7.44247
Lchi12092	0	0.0400793	0.0615488	0	0.197617	0	0.162903	0.100988	0	0.279615	0	0.188806	0	0.21425	0	0	0	0.269512	0.0474346	0	0	0.161999	0	0	0	0.172121	0	0	0.384758	0	0	0	0	0	0	0	0.0660302	0.0808556	0	0	0.328311	0.331152	0	0	0.0536212	0	0	0	0.0347551
Lchi12093	44.45	44.1931	46.2211	29.985	47.7683	41.6817	39.2309	41.9624	51.5295	46.6314	39.1739	46.3164	51.7956	46.0876	39.5414	37.7895	33.6976	39.5746	21.2394	14.4359	51.6964	15.5715	20.0573	16.773	32.0096	49.5344	26.132	21.6437	30.0974	24.4763	21.5814	15.2106	15.177	29.9811	24.6449	33.0049	55.0753	51.8187	34.4183	44.7222	46.2586	42.0343	33.078	48.7363	34.4308	33.7761	42.9203	42.3284	48.3756
Lchi12094	72.187	91.9021	118.246	27.9918	85.4773	82.5379	80.7103	86.9579	100.551	89.3293	82.1609	82.7563	99.9795	109.627	75.7295	67.3914	20.9791	56.2705	5.17791	0	83.1693	1.89909	12.1628	8.55732	18.9392	40.2274	11.3552	4.00129	17.1121	1.65569	10.1912	5.99989	7.64718	13.1768	15.7093	27.6011	53.6347	42.7093	15.096	39.9045	42.7088	41.4425	38.2538	77.108	95.8	36.1114	51.9263	67.9567	77.7901
Lchi12095	3.65973	3.36316	3.54958	1.95334	3.59314	3.57059	3.82246	2.40417	3.2039	3.43023	1.79426	2.75823	4.45342	4.43311	4.05755	2.46568	2.00263	3.53775	0.967151	0.410345	4.53832	0.0971429	0.473275	0.600645	1.2063	1.87509	0.541091	1.03604	1.95124	1.24748	0.900136	0.372448	0.175987	1.0093	0.526654	1.95868	1.75297	2.9582	0.186023	3.94046	3.86421	4.1455	2.69214	5.58001	3.50486	4.35559	2.82947	3.81087	4.39035
Lchi12096	1.39899	1.05039	0.566216	0.818821	0.922368	0.576383	0.815079	1.04836	1.63519	1.05678	0.71436	0.980512	0.989635	2.17507	0.894774	1.11898	1.01291	0.845921	0.458168	0.324867	0.878781	0.117647	0.285819	0.726065	0.667896	1.79464	0.438447	0.783613	1.42719	0.705206	0.738972	0.449932	0.6914	0.390758	0.4075	1.47138	1.21641	1.29672	1.07064	1.29389	1.92664	1.19988	1.24618	1.21857	1.32855	1.57979	1.28168	1.3969	1.74273
Lchi12097	0	0	0	0	0	0	0	0	0	0	0	0.249078	0	0	0	0	0	0	0	0	0	0	0	0	0	0	0	0	0	0	0	0	0	0	0	0	0	0.138053	0	0	0	0	0	0	0	0	0	0	0
Lchi12098	35.4765	28.9833	29.9093	33.9201	24.484	29.7451	25.4578	26.9777	25.4211	35.0668	21.7467	21.1962	32.175	40.2679	19.714	40.0667	45.6647	35.3758	28.7752	45.333	13.9192	94.5369	31.4448	43.4343	48.0025	17.9861	21.3593	71.8116	41.2188	114.682	41.7574	40.6371	90.4653	35.2477	33.7827	40.4768	35.2321	41.7761	67.0592	46.2693	39.0462	59.9162	31.2992	39.8269	43.4023	63.0142	37.5644	44.5574	34.9246
Lchi12099	0.846562	0.222689	0.622515	1.15483	1.4428	1.60391	3.36698	1.56112	4.79616	3.09922	3.03176	1.82062	5.18885	3.79169	5.15319	16.0998	8.58445	8.53393	1.71177	1.68219	4.12744	0.189325	1.22467	0.400204	0.351278	1.07874	0.282784	0.134452	0.443418	0.280165	0.0948349	0.202448	0.205196	5.63949	10.3699	8.37769	8.99145	11.3782	13.6779	2.69294	2.88777	1.08803	1.9512	3.31518	1.13135	0.279216	0.350394	0.394085	0.288518
Lchi12100	1.15115	0.421182	0.309799	0.259383	0.246323	1.06619	1.24195	0.358499	0.677837	2.80596	0.613756	0.138113	1.1879	3.11196	0.417678	1.22297	1.21745	0.53449	0.649449	0.296936	1.17893	0.63413	0.228431	0	0.145566	0.143269	0.0655751	0	2.47608	1.03795	0	0.107871	0	0	0	0	0.190127	0	0.269944	0.372065	0.629457	0.457368	0.221747	1.38943	0.597561	0.523371	0.117841	0.134151	0.202391
Lchi12101	71.059	70.931	86.0254	93.8395	82.2041	75.9933	70.8507	76.6952	59.905	66.5197	80.1839	70.8209	71.3289	83.2716	82.3301	106.81	72.051	74.7894	69.8643	72.6344	92.7278	109.235	71.2872	76.2505	58.854	86.3808	96.6047	104.687	137.887	95.6086	141.77	152.381	97.3639	110.68	115.208	112.5	116.105	138.454	207.445	150.164	137.433	103.675	84.2087	90.243	111.453	89.9598	79.4628	99.9349	127.867
Lchi12102	1.00665	0.787607	0.913962	0.698491	1.01788	0.995993	0.968591	0.771853	0.85041	1.17283	0.687371	0.764663	0.88191	1.18804	0.88913	0.968771	0.893435	1.28199	0.366167	0.509471	0.891899	0.212417	0.495662	0.353152	1.19199	1.42191	0.507884	0.71214	1.5002	1.59668	0.886057	0.756405	0.70296	1.96859	1.17417	2.0253	2.49148	2.59016	1.35709	1.20068	1.52004	0.723967	1.06522	0.993444	0.943817	1.40959	1.31388	1.51443	1.81668
Lchi12103	30.4532	33.4875	33.1547	20.5283	22.8482	25.9148	30.8533	33.2099	29.8213	28.3889	37.6024	37.2805	23.9395	28.1231	37.2817	13.8066	12.5905	13.3153	7.12733	3.54053	17.3859	5.3783	7.68859	6.41669	15.0914	32.3633	6.24634	3.25951	7.14678	5.01507	4.66644	3.24359	4.17714	4.75862	4.8251	8.59459	13.9321	11.9788	7.03069	39.1835	38.6708	41.0103	32.8015	29.0434	33.8577	32.3191	40.4252	43.1906	41.573
Lchi12104	8.91746	5.76611	5.84682	3.14015	6.92742	6.73244	8.11484	6.85934	9.32617	6.53157	6.5318	6.11695	7.61586	8.98722	7.55623	5.9248	4.66289	7.48517	1.07545	0.157527	9.22487	0.891012	1.35759	1.29347	7.62493	12.4744	2.6874	4.74717	5.61243	4.49909	1.491	1.04187	2.13178	4.01054	2.01506	5.47022	7.66831	7.31167	5.2722	10.918	12.9388	12.0021	5.00959	7.96288	7.41992	3.78054	4.26552	9.39819	6.40486
Lchi12105	9.86525	7.32942	8.56403	6.22069	9.38171	8.24852	9.64527	7.53534	11.1	9.08775	7.77881	5.86939	9.48391	10.9748	7.16222	8.3653	10.4466	11.2707	7.65076	3.66196	12.3545	11.6507	8.53611	10.5032	18.338	15.1554	17.3343	15.3058	14.2258	21.6197	9.59784	7.91401	11.3004	15.4071	13.799	15.7665	17.6243	19.237	18.5054	15.1397	16.3425	13.8073	8.21361	10.6344	9.49445	7.89429	7.46432	11.5808	9.38574
Lchi12106	19.5973	24.8122	23.8337	14.4945	46.4604	19.8528	21.8904	19.5453	36.2069	28.785	16.7331	16.9545	10.3737	14.1715	10.2868	40.5483	50.6538	46.4996	10.179	9.07125	14.5644	19.7338	33.11	17.0552	193.458	424.06	787.651	869.879	756.908	431.984	75.8029	58.8509	86.3064	132.622	91.7297	143.317	57.8703	92.2592	137.426	62.8097	37.8943	26.1732	27.1797	49.7699	23.7299	35.2709	69.4821	76.9116	383.06
Lchi12107	5.27241	4.98376	7.06551	3.48355	7.64409	5.23622	5.0694	4.43793	7.35979	6.20272	3.59444	5.53691	4.00855	4.42971	3.38476	4.08974	4.03771	3.46803	2.89818	1.71553	4.63577	9.89252	12.1453	8.77704	15.4455	16.2168	17.0353	14.3105	23.3529	27.7579	12.9058	12.4242	20.7805	13.1687	13.4885	18.3546	11.2267	11.5451	10.5671	5.30752	6.24121	5.12806	4.11812	8.03615	5.43751	4.25409	7.76904	7.07019	7.36181
Lchi12108	6.32319	3.34132	4.97604	6.21016	3.38209	4.16026	12.3589	3.33287	3.66702	4.46174	2.94253	3.60677	4.04046	4.48159	2.15039	4.11663	3.02992	3.56924	2.24899	3.69451	10.3853	4.64678	2.44465	2.49718	12.2166	3.79431	3.93837	12.2762	4.42876	9.03386	2.72462	3.0311	5.92617	1.46368	1.77923	1.92533	4.44879	4.74577	1.96758	4.45598	5.90924	3.83082	2.54578	14.656	5.35662	8.7692	4.39515	3.59679	3.49339
Lchi12110	11.7289	12.0275	9.84145	9.4079	7.93251	10.946	8.91933	7.88617	8.14532	11.8789	10.4393	9.46466	13.243	14.0476	8.6155	5.62014	9.01726	9.90175	6.28974	6.88913	7.93359	6.12462	8.17019	9.31725	9.52294	3.35801	6.69283	5.77281	5.43501	6.83017	3.00389	4.42191	2.9996	3.28864	3.90564	2.87216	6.98239	7.1429	4.924	15.6919	14.6419	11.9352	10.2465	15.1856	14.7602	14.1528	8.72723	13.1908	14.9027
Lchi12111	7.08582	11.8487	22.2472	14.6899	20.0199	13.6688	11.8222	15.6891	19.3067	15.4326	11.6595	12.0601	4.72306	7.62007	7.2987	10.7336	6.32848	4.01428	16.1069	22.7454	24.7948	3.74994	4.46025	2.07669	5.84329	8.56121	11.6852	20.1643	19.2389	10.665	15.6754	13.3531	10.5078	28.0438	32.1393	20.668	34.6422	45.32	42.4547	15.7797	15.2907	15.09	10.9197	12.7419	5.13078	6.95395	10.1692	7.86482	11.8356
Lchi12112	0	0	0	0	0	0	0	0	0	0	0	0	0	0	0	0	0	0	0	0	0	0	0	0	0	0	0	0	0	0	0	0	0	0	0	0	0	0	0	0	0	0	0	0	0	0	0	0	0
Lchi12113	0	0	0	0	0	0	0	0	0	0	0	0	0	0	0	0	0	0	0	0	0	0	0	0	0	0	0	0	0	0	0	0	0	0	0	0	0	0	0	0	0	0	0	0	0	0	0	0	0
Lchi12114	11.1331	10.8974	13.3707	9.30096	7.55419	11.723	10.0892	11.0422	10.6328	12.6101	10.8535	12.2815	16.3678	14.5231	12.1343	9.14336	8.79344	7.77629	6.103	4.77854	6.28266	1.95954	4.98041	3.69872	4.6587	5.98097	4.367	6.95827	5.2853	6.87745	8.95034	6.75133	7.80254	6.13463	4.08154	7.4711	7.77802	7.95227	9.19599	10.6056	10.1809	11.2319	6.90375	12.8168	12.4788	8.92464	11.3666	13.8538	12.9548
Lchi12115	0.041713	0	0.161495	0.0338617	0	0	0.042726	0	0.0443667	0.0438016	0.0802491	0.0911546	0	0	0	0.200089	0	0.0779784	0	0	0.042991	0	0.150368	0	0	0.0945284	0	0	0.155469	0	0	0	0.125947	0	0.0713836	0	0.0416753	0.426109	0	0.163281	0.0920906	0.0430717	0	0	0	0	0.0390248	0	0.132944
Lchi12116	0	0	0	0	0	0	0	0	0	0	0	0	0	0	0	0	0	0	0	0	0	0	0	0	0	0	0	0	0	0	0	0	0	0	0	0	0	0	0	0	0	0	0	0	0	0	0	0	0
Lchi12117	1.32671	0.693792	0.0714381	0.239075	0.425069	0.288556	0.150522	0.549664	0.546023	0.307301	0.282663	0.0791781	1.36518	1.54754	0.274474	0.422235	0.127422	0.477719	0.458985	0.0974024	0.075278	0	0.32777	0	0	0	0	0	0	0	0.135826	0	0	0	0	0	0	0.148871	0	0.284734	0.802808	0.974444	0.701204	0.504514	0.305528	0.376086	0.337288	0.0770906	0
Lchi12118	0	0.0343625	0	0	0	0.036068	0	0	0	0	0	0	0	0	0	0	0	0.0342355	0	0	0	0	0	0	0	0	0	0	0	0.0377561	0.148807	0	0	0	0	0.0723361	0.036608	0.126957	0.0564338	0	0	0.0831549	0	0	0	0	0	0	0
Lchi12119	6.62176	6.39365	8.67759	6.39856	7.66111	8.20436	7.38002	6.38294	7.94917	8.12953	6.93049	6.28883	8.71095	8.38222	9.91892	9.97772	9.45247	9.29597	11.3032	6.14135	21.8922	5.00921	5.10799	4.1938	9.24994	12.2286	9.01481	8.00611	10.0991	10.4064	6.20072	4.28869	6.92637	7.66252	6.58396	7.8402	16.0022	20.4524	14.7809	6.42705	9.38474	8.08037	6.27567	8.95157	7.55612	6.94481	6.89548	10.4033	9.51316
Lchi12120	10.2158	10.2329	13.7691	9.24839	9.86009	11.0034	11.1896	8.65846	13.0845	11.6176	16.082	17.1318	12.1607	9.77497	15.4186	39.0963	21.7519	24.6894	15.148	8.79502	33.6101	1.87801	3.96286	4.56542	19.4999	28.6492	17.1293	25.1683	34.8037	18.1108	23.8239	23.5026	11.6274	6.53768	8.84574	12.5703	8.12614	12.3332	12.4843	9.45691	11.4005	12.9799	12.0062	10.5981	11.4858	28.7106	29.7221	41.9335	86.8299
Lchi12121	0	0	0	0	0	0	0	0	0	0	0	0	0	0	0	0	0	0	0	0	0	0	0	0	0	0	0	0	0.0820621	0	0	0	0	0	0	0	0	0.0756639	0	0	0	0	0	0	0	0	0	0	0
Lchi12122	0	0	0	0	0	0	0	0	0	0	0	0	0	0	0	0	0	0	0	0	0	0	0	0	0	0	0	0	0	0	0	0	0	0	0	0	0	0	0	0	0	0	0	0	0	0	0	0	0
Lchi12123	7.69565	6.89375	7.7166	4.18009	8.58878	6.51288	9.66453	6.9462	9.31658	11.0029	8.0763	10.34	9.37098	11.394	7.64613	9.03817	6.46311	10.3152	6.40101	4.1055	13.7932	3.18381	6.32335	3.38657	6.03957	9.80184	5.306	5.86316	13.514	4.86634	6.39042	5.60906	5.00548	7.20593	7.37475	12.8951	11.7767	15.8259	8.28859	8.98461	7.40485	7.15537	6.67314	11.1753	9.63073	8.78179	8.23086	12.0989	10.0644
Lchi12124	0	0	0	0	0	0	0	0	0	0	0	0	0	0	0	0	0	0	0.0446779	0	0.175623	0	0	0	0	0	0	0	0	0	0	0	0	0	0	0	0	0	0	0	0	0	0	0	0	0	0	0	0
Lchi12125	11.9168	10.6482	18.2605	10.2708	9.31925	10.9954	9.17319	8.67889	14.574	8.77503	9.18214	10.3963	10.9157	11.6681	9.31156	5.09631	7.04207	7.16438	3.71277	4.13965	5.1149	12.4593	13.2277	4.86505	6.82321	8.94811	6.31574	8.05539	8.96044	6.05078	11.0226	9.36003	9.83001	20.152	27.2379	20.054	34.2945	35.7688	53.2397	7.83029	13.3296	12.3619	10.053	14.4093	12.4061	13.0443	12.4656	12.1368	13.8823
Lchi12126	0	0	0	0	0	0	0	0	0	0	0	0	0	0	0	0	0	0	0	2.0412	0	0	0	0	0	0	0	0	0	0	0	0	0	0	0	0	0	0	0	0	0	0	0	0	0	0	0	0	0
Lchi12127	0.741647	0.160969	0.524924	0.300871	0.275024	0.364175	0.408442	0.186851	0.33293	0.298464	0.16437	0.247312	0.874456	0.315639	0.239898	0.21842	0	0.424677	0.245729	0.303558	0.351247	1.29287	1.99245	0.333683	0.325577	0.224455	0.734196	0.308077	0.448506	0.174376	0.132131	0.0965048	0.285165	0.162744	0.461481	0.658941	0.340067	2.31829	1.02698	0.194163	0.688277	0.467819	0.544872	0.882127	0.474443	0.292302	0.369672	0.449658	0
Lchi12128	0	0	0	0	0	0	0	0	0	0	0	0	0	0	0	0	0	0	0	0	0	0	0	0	0	0	0	0	0	0	0	0	0	0	0	0	0	0	0	0	0	0	0	0	0	0	0	0	0
Lchi12129	0	0	0	0	0	0	0	0.367801	0	0	0	0	0	0	0	0	0	0	1.28835	0.297732	0	0	0	0	1.2769	0.407286	0	0	1.72357	6.87444	1.14949	2.42315	1.52349	0.710762	0	0	0.376477	0	3.07615	0	0	0	0	0	0	0	0.319706	0	0
Lchi12130	7.56211	4.17109	9.63706	5.2591	4.87914	6.31001	7.32737	6.11902	10.1604	9.40017	5.40607	7.82654	11.4549	12.5833	6.74799	3.86403	5.81006	6.82528	5.25464	5.14352	4.60945	8.54903	18.1787	7.09523	6.36038	7.35089	9.54282	10.8312	13.8845	4.28733	18.4899	12.2159	18.1907	21.5038	17.6237	20.9157	42.4815	22.1245	30.5885	6.96691	11.2257	5.8869	4.45843	13.8067	12.59	5.30227	9.31722	12.8476	9.85874
Lchi12131	84.5354	52.7294	60.7148	45.5302	47.7816	59.4764	64.3878	45.8602	47.2929	51.7945	45.8733	58.1922	84.9395	74.6211	68.1652	21.5298	38.2848	49.1157	29.775	24.2894	38.9316	11.1979	10.2604	21.4495	18.7555	17.802	8.05297	6.17891	8.53979	18.1576	11.3226	8.99796	13.1662	3.68106	3.98215	4.29413	18.1556	5.91156	4.6695	53.7254	85.183	64.7508	51.6831	71.186	71.7138	61.3145	40.0292	81.2887	67.7434
Lchi12132	6.66616	4.82366	4.71052	1.44382	3.69101	4.51851	5.17868	3.57059	4.49504	5.02517	3.92955	5.40013	6.6832	6.57251	5.22096	1.52734	2.56108	3.67321	0.304037	0.117311	2.50656	0.258195	0.226296	0.43553	1.39475	1.64572	0.885139	0.248217	0.8694	1.00041	3.88834	0.164263	0.927052	0.299393	0.131969	0.551317	1.73239	0.807873	0.393154	4.9771	9.40992	6.40654	4.08749	5.22835	6.31936	5.21676	4.0136	7.92997	5.70902
Lchi12133	6.41168	2.44627	5.04156	0	1.23791	5.10407	1.33311	1.18805	2.60723	6.56104	1.19757	8.29538	4.20993	7.2937	3.56473	3.63696	2.201	7.14116	0	0	1.37121	0	0	0	4.82501	0	0	0	0	6.25257	0	4.50553	0	0	2.3394	0	1.34419	0	0	3.848	0	1.2959	1.16636	9.01964	6.98897	5.51412	7.03688	8.37289	24.7873
Lchi12134	0	0.0572824	0.236497	0.0491304	0.0609684	0.060206	0.190069	0.114538	0.131996	0.321925	0.176773	0.132196	0.0682948	0.142794	0.114582	0.17313	0.0529316	0.341307	0	0	0.253695	0.133739	0	0	0.693921	0.338969	0	0.0591193	0.0558522	0	0.168625	0	0.240804	0	0.102848	0.10917	0.251557	0.499359	0	0.298381	0.264201	0.186317	0.0526484	0.0736195	0.256163	0	0	0.19085	0.127442
Lchi12135	0.166244	0.156542	0.1612	0	0.0797555	0.243597	0.0847991	0	0	0	0.557302	0.0888537	0.090314	0	0.313459	0.316986	0.0717747	0.0767515	0	0	0	0	0	0.0801156	0	0.567589	0.842774	0	0.0759301	0	0	0	0	0	0.140393	0.146257	0.24541	0.339006	0	0.159942	0.554094	0.504967	0.502106	0.37846	0.0859914	0	0.604736	0.606955	0.632423
Lchi12136	37.9066	38.5018	37.844	34.2505	34.2946	33.9592	38.289	38.0227	33.0479	38.9819	40.706	49.1281	41.4877	54.6328	37.643	36.1642	27.4772	35.4764	18.6427	16.1809	43.8421	8.68484	12.6127	11.0062	28.6967	36.5015	18.8109	13.6563	31.9182	10.6706	33.1627	25.8431	12.9744	14.2329	12.1922	19.0299	30.1261	25.0709	26.0662	53.0847	48.0014	53.8656	31.9431	44.6713	47.2033	44.0817	42.2781	48.7542	63.4439
Lchi12137	0	0	0	0	0	0	0	0	0	0	0	0	0	0	0	0	0	0	0	0	0	0	0	0	0	0	0	0	0	0	0	0	0	0	0	0	0	0	0	0	0	0	0	0	0	0	0	0	0
Lchi12138	0	0	0	0	0	0	0	0	0	0	0	0	0	0	0	0	0	0	0	0	0	0	0	0	0	0	0	0	0	0	0	0	0	0	0	0	0	0	0	0	0	0	0	0	0	0	0	0	0
Lchi12139	0.172446	0.0193288	0.0156899	0	0.0151785	0	0	0.0574921	0.117857	0	0.0775149	0.0807614	0.0628048	0	0.135785	0	0	0	0	0	0.0320416	0	0.0390625	0	0	0	0	0.0582208	0.0161044	0	0	0	0	0.119222	0.0778625	0.112401	0	0	0.0370047	0.049982	0	0	6.28399e-09	0	0	0	0	0	0
Lchi12140	3.04491	2.32615	2.20146	1.52152	2.46271	2.41052	2.67543	2.20391	2.85085	3.8724	2.15833	2.7909	2.39793	3.00486	2.3262	1.60704	2.00453	2.82166	1.50667	0.516721	2.9382	1.27238	1.87602	2.04354	2.93163	4.11232	2.34077	2.72407	7.45009	3.98061	2.3118	1.97221	3.21094	3.89848	3.32991	5.84966	3.82267	5.21099	3.0479	2.13571	2.70572	1.80377	1.92822	3.54594	1.67701	2.93175	2.99105	3.64669	4.74029
Lchi12141	19.1686	25.2459	40.1932	28.3811	80.2917	26.4257	44.3952	31.194	43.6132	74.8333	33.8448	61.1422	35.6331	49.9687	28.6598	29.2433	19.8662	24.1293	43.1805	37.3177	69.96	24.2418	64.0723	31.3531	12.9412	24.871	28.4453	17.7358	11.5068	9.77673	6.79064	6.04384	6.66863	79.6854	51.0197	69.516	19.0636	30.4237	73.7102	91.4378	32.3941	40.5521	49.3829	82.7395	64.4824	42.4501	49.9166	61.5013	29.8868
Lchi12142	86.8904	78.6816	82.131	70.7358	75.4479	73.6019	89.7645	79.6794	98.7788	96.9461	95.1335	118.723	102.014	109.485	108.074	75.0802	65.387	84.3545	50.8611	34.33	63.0863	52.5986	62.5578	57.5634	95.4863	101.433	80.5284	83.6596	74.2541	32.324	77.4695	57.8657	47.4542	66.5509	66.8092	94.0696	66.5493	86.591	111.246	126.171	115.385	117.966	87.1194	117.949	125.61	111.183	91.3117	128.902	130.043
Lchi12143	7.62112	8.07796	7.95036	6.22089	9.1284	7.54891	5.59411	6.95739	8.37533	9.15732	6.801	6.42825	7.07677	5.86336	5.20025	4.83319	4.07636	7.08259	1.93358	1.33135	4.27563	6.74182	3.54764	9.30556	10.163	8.63253	5.98039	4.14409	3.66783	7.44668	2.44371	3.31497	3.87671	5.05922	3.47718	4.84219	7.78164	5.53487	5.28472	8.74016	9.29819	7.86699	5.49662	6.95926	6.84094	5.48687	7.602	8.84755	12.0074
Lchi12144	0	0	0	0	0	0	0	0	0	0.0258668	0	0	0	0	0	0	0	0	0	0	0	0	0	0	0	0	0	0	0	0	0	0	0	0	0	0	0	0	0	0	0	0	0	0	0	0	0	0	0
Lchi12145	1.2881	1.50612	2.8879	0.725532	1.38323	1.26058	1.04223	0.37001	0	0.448405	0.355081	1.52057	1.42256	1.59583	1.61373	0.557073	0.840883	0.310552	0.406439	0.0772787	0.380134	0	0.128327	0	0.401042	0.520338	0.831646	0	0.259687	0	0.133048	0	0	0	0	0.133446	0.339527	0.717888	0	1.30466	0.657284	1.00777	0.268259	1.00997	0.470747	1.50554	1.05488	1.98763	1.64921
Lchi12146	0	0	0	0	0	0	0	0	0	0	0	0	0	0	0	0	0	0	0	0	0	0	0	0	0	0	0	0	0	0	0	0	0	0	0	0	0	0	0	0	0	0	0	0	0	0	0	0	0
Lchi12147	4.20032	7.24012	7.0868	2.47508	8.90793	4.58929	4.30276	6.824	5.21015	5.74351	5.47129	8.03686	3.39236	2.70574	3.6695	1.61688	1.08257	1.29477	0.276251	0.569911	1.63768	1.08872	1.14188	0.71557	1.49163	1.49143	0.935305	1.28732	2.1554	2.36616	1.72689	1.19383	2.3689	1.54047	1.15815	1.38419	1.52651	0.784903	1.8538	4.27231	4.2415	5.17873	3.31646	5.26092	3.54733	1.56701	2.79879	3.70957	1.64861
Lchi12148	0	0	0	0	0	0	0	0	0	0	0	0	0	0	0	0	0	0	0	0	0	0	0	0	0	0	0	0	0	0	0	0	0	0	0	0	0	0	0	0	0	0	0	0	0	0	0	0	0
Lchi12149	0	0	0	0	0	0	0	0	0	0.125859	0	0	0	0.134385	0	1.04151	0.104976	1.0033	3.08129	1.58339	1.96751	2.48547	1.70354	3.35677	3.39164	0.796796	0.605212	1.74523	2.51889	0	1.99358	1.10591	0	6.84025	4.48213	10.9029	2.13265	11.1517	21.1572	0	0	0	0	0.275423	0	0.123109	0	0	0.126481
Lchi12150	0	0	0.0740273	0	0	0	0	0	0	0	0	0	0	0	0	0	0	0	0	0	0.155877	0	0	0	0	0	0	0	0	0	0	0	0	0	0	0	0	0	0	0	0	0	0	0	0	0	0	0	0
Lchi12151	0	0	0.876563	0	0.0960083	0.0977117	0.102235	0	0	0.103987	0	0.531686	0.325586	0.110686	0	0.668177	0	1.38335	0.0773737	0.0656375	0.305251	0	0.529837	0	0	0	0	0	0	0	0	0	0	4.20256	2.1921	3.42174	0.196326	1.30537	1.04029	0	0	0	0	6.59981	0.103504	0	0.631707	0	0
Lchi12152	2.54639	1.87891	3.08068	1.30053	2.29401	1.27807	1.7222	1.07043	2.71052	1.91109	2.03218	1.92661	1.52475	2.17087	1.17477	1.79139	1.59675	1.54315	0.77695	0.83034	1.03408	0.904939	0.676503	1.18836	4.58552	5.41737	4.07505	6.77294	19.793	13.9762	6.35247	5.26728	7.76874	7.56275	9.01728	12.1647	10.7974	10.2071	9.56756	4.87649	3.14126	2.62575	3.13982	1.85281	2.87144	1.02333	2.47494	3.04926	4.66843
Lchi12153	0	0	0	0	0	0	0.373802	1.27653	0	0	0.0877348	0	0.298102	0	0	0	0	0	0	0	0.279482	0	0	0	0	0	0	0	0	0	0.167965	0	0.361128	0	0.0772168	0	7.37532	0.183982	0	0	0	0	0.0789584	0.312434	0	0	0.0828984	0	0
Lchi12154	0	0	0	0	0	0	0	0	0	0	0	0	0	0	0	0	0	0	0	0	0	0	0	0	0	0	0	0	0	0	0	0	0	0	0	0	0	0	0	0	0	0	0	0	0	0	0	0	0
Lchi12155	0	0	0	0	0	0	0	0	0	0	0	0	0	0	0	0	0	0	0	0	0	0	0	0	0	0	0	0	0	0	0	0	0	0	0	0	0	0	0	0	0	0	0	0	0	0	0	0	0
Lchi12156	0	0	0	0	0	0.0536998	0.0559106	0.0511718	0	0.228868	0.157504	0.0593059	0	0	0	0.0523299	0	0.407123	0	0	0.0561201	0	0	0.0533338	0.187329	0.492203	0	0	0.759107	0.501921	1.11478	0.832891	0.601638	0.892081	0.605807	0.972054	0.271723	0.166711	0.637373	0.212789	0.120005	0.168255	0	0.0626338	0	0	0.0506753	0.114951	0.115647
Lchi12157	0	0	0	0	0	0	0	0	0	0	0	0	0	0	0	0	0	0	0	0	0	0	0	0	0.0144715	0.0143844	0	0	0	0	0	0	0	0	0	0	0	0	0	0	0	0	0	0	0	0	0	0	0
Lchi12158	0	0	0	0	0	0	0	0	0	0	0	0	0	0	0	0	0	0	0	0	0	0	0	0	0	0	0	0	0	0	0	0	0	0	0	0	0	0	0	0	0	0	0	0	0	0	0	0	0
Lchi12159	0.90559	0.643661	0.342219	0.36536	0.211766	0.645109	1.59359	1.22246	0.701868	2.27976	1.49583	0.690391	1.45813	1.72849	0.853998	1.05571	0.38454	1.00378	1.33514	2.11616	1.44835	3.00563	1.32698	3.06809	2.13487	2.23482	2.33231	2.28363	2.13165	6.58629	1.98777	2.19439	5.5639	1.23287	0	0.389603	0.211907	0.650816	3.37833	1.44248	2.32033	0.859703	2.45905	3.73986	3.7364	4.67593	1.69253	4.53996	5.45615
Lchi12160	2.71307	0.791157	0.828447	0.754229	1.09348	1.4474	1.97745	0.574503	1.16135	1.07092	1.56154	1.64122	1.1597	2.05168	1.78915	1.31477	1.045	1.93017	2.21934	1.15696	1.81026	4.64648	1.48004	1.06898	1.88694	1.89872	0.639548	1.51655	1.36308	1.64812	0.984962	0.964647	2.67864	0.987213	1.3438	1.34033	2.22625	1.58799	0.626254	0.719083	1.07949	0.442256	1.44281	1.14086	0.852831	1.27105	0.960794	1.28753	1.61671
Lchi12161	0	0	0.114378	0.0958009	0	0	0	0	0	0.185244	0	0	0	0.0653208	0	0.169482	0	0	0.0462039	0.313906	0.787156	0	0.0528285	0	0	0	0	0	0	0.600777	0	0	0	0.144284	0.150723	0.0524175	0.410296	0.0599377	0.124914	0	0.129402	0	0	0	0	0	0	0	0
Lchi12162	0	0	0	0	0	0	0	0	0	0	0	0	0	0	0	0	0	0	0	0	0	0	0	0	0	0	0	0	0	0	0	0	0	0	0	0	0	0	0	0	0	0	0	0	0	0	0	0	0
Lchi12163	0	0	0	0	0	0	0	0	0	0	0	0	0	0	0	0	0	0	0	0	0	0	0	0	0	0	0	0.136167	0	0	0	0	0	0	0	0	0	0	0	0	0	0.071071	0	0	0	0	0	0	0
Lchi12164	5.93426	5.76446	4.97279	7.59697	7.63722	8.39812	7.17333	5.11533	5.67685	4.71212	4.69753	4.73257	4.72382	5.60416	2.25544	16.6114	20.8753	15.1689	27.3143	34.1685	21.1541	6.4042	4.52333	4.14443	4.14012	2.63323	6.86172	13.253	7.68529	27.8222	8.7055	13.0752	21.2548	8.73837	10.0461	7.73836	15.2861	24.9919	22.353	6.90927	12.9794	4.34116	6.70198	5.33794	6.04608	9.70727	4.40802	7.56365	9.77644
Lchi12165	0.23466	0.20599	0.239503	1.2199	0.20624	0.197399	1.2779	0	0.710784	1.25397	0.451018	0.229385	0	0.573462	0.788575	2.39664	1.46197	0.572984	8.42452	6.49753	4.8598	39.7668	6.76795	16.9101	11.3928	3.36607	16.709	28.641	14.5453	35.6896	15.3326	21.947	48.3966	2.00188	7.06352	7.12055	2.42264	3.54507	6.6994	0.675043	0	0.269649	0	0.52588	3.64153	1.18425	0.83853	0.851489	0.67487
Lchi12166	1.4295	1.34518	1.25327	1.10419	2.55435	1.73419	2.36461	1.46135	2.23516	1.13669	0.914201	0.440063	2.08002	1.12883	0.888325	3.2523	4.12128	5.23987	1.16809	0.586007	8.07737	0.0748453	0.424778	0.198113	0	0.0760863	0.208887	0.465443	1.94144	2.54814	0.628354	0.343861	0.744971	0.829647	0.924151	0.722732	2.22273	2.68639	1.36199	1.7132	1.85789	0.624691	1.53269	2.41057	1.20049	1.87819	1.1257	3.28029	1.64944
Lchi12167	0	0	0	0	0	0	0	0	0	0	0	0	0	0	0	0	0	0	0	0	0	0	0	0	0	0	0	0	0	0	0	0	0	0	0	0	0	0	0	0	0	0	0	0	0	0	0	0	0
Lchi12168	0	0.0104138	0	0	0	0	0	0	0	0	0.0213808	0	0	0	0	0	0	0	0	0	0	0	0	0	0	0	0	0	0	0	0	0	0	0	0	0	0	0	0	0	0	0	0	0	0	0	0	0	0
Lchi12169	7.71426	4.36059	5.16722	1.48027	5.78756	6.17014	8.86207	5.01352	11.608	9.07972	6.39901	5.94528	9.76847	11.3838	6.60334	3.36159	3.62319	7.90289	0.969411	0.151377	6.79953	0.308441	0.226562	0.56776	1.79086	3.19608	0.0786008	1.31897	2.04035	2.7008	0.724612	0.663483	0.708767	0.96506	0.944958	2.06588	4.29168	3.59206	0.779233	3.59191	5.32876	3.76817	3.71316	8.76017	6.8928	3.22367	3.04846	7.14989	5.91956
Lchi12170	0	0	0	0	0	0	0	0	0	0	0	0	0	0	0	0	0	0	0	0	0	0	0	0	0	0	0	0	0	0	0	0	0	0	0	0	0	0	0	0	0	0	0	0	0	0	0	0	0
Lchi12171	0	0	0	0	0	0	0	0	0	0	0	0	0	0	0	0	0	0	0	0	0	0	0	0	0	0	0	0	0	0	0	0	0	0	0	0	0	0	0	0	0	0	0	0	0	0	0	0	0
Lchi12172	0.1997	0.1126	0.115963	0.940304	1.15896	3.3458	1.47301	0.52534	1.27478	1.63633	0.461113	1.31044	1.75801	0.486828	1.12401	2.91285	5.6829	9.89812	0.220331	0.106988	0.123553	0.178106	0.0360205	0.470758	0.688759	0	0.581569	0.553446	0.148988	0.493722	1.33957	0.98671	2.97696	0.654208	0.410328	0.285747	0.239579	0.163303	0	0.156456	0.044121	0.123828	0.313372	0.137804	0.0833049	0	0	0.126544	0.16982
Lchi12173	0	0	0.322644	0	0.416472	0	0	0	0	0	0	0.655385	0	0.416054	0	0.339174	0.134816	0	0.0895362	0.065229	0	0.384427	0.762201	0.109661	0.843523	0	0	0.690575	0	0	0.0951333	0	0	0	0	0	0	0	0.279422	0.172257	0	0	0	0.214887	0	0	0	0	0
Lchi12174	2.3948	0.824934	1.48555	0.878603	1.0198	1.65706	1.97205	1.17783	2.47854	0.659048	1.02833	2.17538	1.13831	0.950485	0.785288	1.01665	1.66602	2.12889	0.804897	0	1.4931	0.892737	0.365785	0.198372	2.32867	1.58306	1.8435	0.198942	2.24466	1.4092	0.958346	1.20813	2.84922	2.37686	2.64682	3.46406	3.88316	1.67393	1.70638	2.38548	2.23855	2.9045	2.18662	0.960812	2.41641	1.93094	1.8177	2.84452	3.28768
Lchi12175	4.28539	4.02481	5.94974	24.4183	25.0686	29.4266	62.7861	32.2589	45.8698	84.6501	69.7745	73.2873	128.269	84.8317	96.3748	240.545	207.232	202.947	71.0093	51.598	61.9083	4.28871	9.2241	4.31172	3.79506	3.03711	5.92793	10.7349	11.7413	4.75318	3.09723	3.75305	8.10548	95.9538	130.661	158.461	92.1678	148.377	314.067	16.8929	9.39502	6.40907	6.8125	12.8313	5.93782	2.07415	1.86759	6.05207	3.1278
Lchi12176	0	0	0	0	0	0	0	0	0	0	0	0	0	0.337568	0	0	0	0.228647	0	0.0662762	0	0	0.356972	0	0	0	0	0	0.17507	0	0	0	0.548051	0	0.0847966	0	0	0	0.105599	0	0.163959	0.306597	0	0	0	0	0	0	0
Lchi12177	24.4324	16.817	8.55279	2.76473	3.44857	2.46906	4.68776	4.96547	1.56409	1.52094	2.58245	2.0907	6.57285	5.22038	6.57382	0.940917	7.01573	6.6879	1.4807	0.468905	0.24577	1.02273	4.40967	3.85158	38.0441	10.4412	4.21077	18.6018	11.5221	14.4854	7.00459	1.71115	10.6859	0	0	0	1.94399	0	0	7.81247	9.77438	9.56912	11.5707	10.4541	8.57233	23.7881	3.50513	28.7522	8.90215
Lchi12178	0	0	0	0	0	0	0	0	0	0	0	0	0	0	0	0	0	0	0	0	0	0	0	0	0	0	0	0	0	0	0	0	0	0	0	0	0	0	0	0	0	0	0	0	0	0	0	0	0
Lchi12179	0	0	0	0	0	0	0	0	0	0	0	0	0	0	0	0	0	0	0	0	0	0	0	0	0	0	0	0	0	0	0	0	0	0	0	0	0	0	0	0	0	0	0	0	0	0	0	0	0
Lchi12180	0	0.0963197	0	0	0	0	0	0	0	0	0	0	0	0	0	0	0	0	0	0.0667781	0	0	0	0	0	0	0	0	0	0	0	0	0	0	0	0.624867	0.0998745	0.306497	0.10582	0	0	0	0	0	0	0	0	0	0
Lchi12181	0	0	0	0	0	0	0	0	0	0	0	0	0	0	0	0	0	0	0	0	0	0	0	0	0	0	0	0	0	0	0	0	0	0	0	0	0	0	0	0	0	0	0	0	0	0	0	0	0
Lchi12182	13.3601	10.4862	9.28215	1.4508	0.478288	2.91307	1.80346	0.689438	0.264418	0.77126	0.241851	0.252214	1.33023	0.838606	1.14942	0.954549	1.95782	4.29395	0.18764	0	0	9.06846	8.51368	1.38413	21.1415	6.03368	4.50249	22.6507	6.5173	13.4638	7.82684	5.82401	11.0399	0.226376	0.617782	0	3.09703	0.648542	0.494819	2.31402	5.73162	2.40945	5.54765	12.6569	6.95629	20.3347	4.82488	19.1794	11.0036
Lchi12183	0.308439	0.0969082	0	0	0.294896	0	0.209393	0.571121	0.324959	0.212913	0.196565	0.21757	0.777557	0.717531	0.380377	0.488686	0.620183	1.60469	0.166964	0.134336	1.56217	0.333539	0.090364	0	0.230304	0.903215	0	0	0	0	0.563096	0.341303	0.604639	2.97803	5.26405	3.23239	1.70776	2.5691	2.76721	1.47205	0.774598	0.206307	0.176654	0.232973	0.105968	0.208347	0.276865	0.319983	0.32144
Lchi12184	0	0	0	0	0	0	0	0	0	0	0	0	0	0	0	0	0	0	0	0	0	0	0	0	0	0	0	0	0	0	0	0	0	0	0	0	0	0	0	0	0	0	0	0	0	0	0	0	0
Lchi12185	0	0	0	0	0	0	0	0.0229977	0	0	0	0	0	0	0	0	0	0	0	0	0	0	0	0	0	0.0509543	0	0	0	0	0	0	0	0	0.0684755	0.0438839	0.0245237	0	0.0262579	0	0	0	0	0	0	0	0	0.0517488	0
Lchi12186	5.0108	3.71406	1.78315	0.631074	1.45575	2.21662	1.30714	0.466272	0.26831	0.521542	0	0	0.539605	0.567424	0.11658	0	1.98672	0.916752	0	0.160626	0	8.66605	3.02104	0.701544	8.24347	2.6587	3.12164	4.92038	2.40839	8.04144	0.777508	1.22161	5.84043	1.38031	0	0.430591	0.966227	1.32114	0.752293	0.247642	2.37711	0.732725	2.92192	2.82445	4.05609	2.54652	1.27508	10.1896	4.13583
Lchi12187	8.64356	11.8891	17.5934	3.08208	11.8967	10.4202	9.61601	12.3876	9.34036	10.2484	7.98254	14.7502	5.55753	5.65907	8.25714	1.46985	1.84154	2.83782	0.27706	0.207397	0.741821	0.977031	0.620422	0.563938	3.35135	3.45186	0.67807	0.893812	3.21806	0.379563	1.49791	1.031	0.758235	1.37802	0.731342	0.991898	1.58208	1.5745	1.56907	17.8373	15.5418	16.1654	5.57409	10.9183	9.77104	2.67185	6.19498	9.97562	3.52769
Lchi12188	0	0	0	0	0	0	0	0	0	0	0	0	0	0	0	0	0	0	0	0	0	0	0	0	0.769738	0	0	0	0	0	0	0	0	0	0	0.593968	0	0	0	0	0	0	0	0	0	0	0	0	0
Lchi12189	0	0	0	0	0	0	0	0	0	0	0	0	0	0	0	0	0	0	0	0	0	0	0	0	0.0798337	0	0	0	0	0	0	0	0	0	0	0	0	0	0	0	0	0	0	0	0	0	0	0	0
Lchi12190	10.0365	11.6432	4.51564	0.414514	0.478288	1.45654	1.28818	0.229813	0	0	0	0.252214	1.86232	0.559071	0.689653	0	2.39289	2.48597	0	0	0.249202	0.777296	4.25684	2.53757	11.0512	4.72201	2.84368	6.70277	8.03801	10.7007	5.55482	2.61076	8.04557	0	0	0	0.952932	0	0	1.61981	7.00731	1.44567	5.05525	6.18783	3.31252	14.4079	6.71288	24.9948	16.1215
Lchi12191	0	0.674168	0	0	0	0	0	0	0	0	0	0	0.220511	0	0	0	0	0	0	0	0	0	0	0	0	0	0	0	0.0911945	0	0	0	0	0	0.31628	0.173931	0	0	0	0	0	0	0	0	0	0	0	0	0
Lchi12192	8.29145	6.83352	11.3633	8.27994	11.1194	6.63304	11.0621	7.40941	10.9288	9.80339	7.12101	11.6156	12.5905	10.324	5.48512	2.43955	5.72831	7.93832	2.69409	3.14262	3.84133	16.773	12.2119	16.9086	35.6674	18.8792	33.9117	31.5241	36.3885	35.7277	16.1372	33.3757	78.3339	23.2846	29.2749	26.3818	24.7735	31.5867	32.0819	16.0399	10.1766	5.86558	6.75958	11.4135	8.62943	10.4829	9.06598	13.159	14.6228
Lchi12193	1.70372	0.793858	1.00348	0	0.239144	0	0	0	0	0	0	0	0	0	0	0	0.652605	0	0	0	0.124601	0	0.212842	0	0	0.262334	0	0.69339	0.760352	0.465246	0	0.602484	0.473269	0.198419	0	0	0	0	0	0	0	0	0.612758	0.281265	0.552086	2.00043	0	4.71749	4.07108
Lchi12194	0	1.18452	0	0	0	0	0	0	0	0	0	0	0	0	1.10888	0	0	0	0	0	0	0	0	0	1.15936	0	0	0	0	0	0	0	0	0	0	0	0	0	0	0	0	0	1.04697	0	0	0	0	0	0
Lchi12195	0	0	0	0	0	0	0	0	0	0	0	0	0	0	0	0	0	0	0	0	0	0	0	0	0	0	0	0	0	0	0	0	0	0	0	0	0	0	0	0	0	0	0	0	0	0	0	0	0
Lchi12196	0	0	0	0	0	0	0	0	0	0	0	0	0	0	0	0	0	0	0	0	0	0	0	0	0	0	0	0	0	0	0	0	0	0	0	0	0	0	0	0	0	0	0	0	0	0	0	0	0
Lchi12197	0	0	0	0	0	0	0	0	0.00416269	0	0	0	0	0	0	0	0	0	0	0	0	0	0.00964688	0	2.47208e-07	0	0	0	0	0	0	0	0	0	0	0	0	0	0	0	0	0	0	0	0	0	0	0	0
Lchi12198	0	0	0	0	0	0	0	0	0	0	0	0	0	0	0	0	0	0	0	0	0	0	0	0	0	0	0	0	0	0	0	0	0	0	0.0468694	0	0	0	0	0	0	0	0	0	0	0	0	0	0
Lchi31942	0	0	0	0	0	0	0	0	0	0	0	0	0	0	0	0	0	0	0	0	0	0	0	0	0	0	0	0	0	0	0	0	0	0	0	0	0	0	0	0	0	0	0	0	0	0	0	0	0
Lchi31943	0	0	0	0.0330053	0	0	0	0	0	0	0	0	0	0	0	0	0	0	0	0	0	0	0	0	0	0	0	0	0	0	0.0257078	0	0	0	0	0	0	0	0	0	0	0	0	0	0	0	0	0	0
Lchi31944	0	0	0	0	0	0	0	0	0	0	0	0	0	0	0	0	0	0	0	0	0	0	0	0	0	0	0	0	0	0	0	0	0	0	0	0	0	0	0	0	0	0	0	0	0	0	0	0	0
Lchi31945	7.41218	5.03985	5.30194	7.11177	7.50426	8.06855	8.66049	5.85234	5.39764	8.67511	7.45532	5.62132	9.24168	9.33596	6.41847	8.95558	5.48409	7.98963	7.23421	9.15049	8.9603	12.4039	7.7309	9.10621	16.7164	8.09178	10.8289	57.1178	45.3057	65.1616	18.8973	21.2822	21.313	11.3633	13.4858	16.3792	17.92	26.0661	13.9483	3.11142	5.0431	3.27237	5.27211	7.67585	11.2314	18.7821	8.32506	10.9664	16.1615
Lchi31946	18.6324	15.7754	24.5242	10.0575	17.4639	20.5113	14.7847	16.3163	23.9178	21.9756	11.7329	17.4064	12.6586	12.2599	9.40171	9.91449	11.7645	15.7877	7.46171	3.74299	19.8797	12.5292	15.5376	5.41637	15.5188	16.943	10.6889	13.0053	25.4138	18.4464	11.4084	7.7228	10.8811	37.1981	26.0946	44.4883	35.9204	26.7951	23.487	17.2517	16.5934	14.3831	14.4082	29.0169	17.4739	15.4281	16.2612	24.2486	20.5237
Lchi31947	0	0	0	0	0	0	0	0	0	0	0	0	0	0	0	0	0	0	0	0	0	0	0	0	0	0	0	0	0	0	0	0	0	0	0	0	0	0	0	0	0	0	0	0	0	0	0	0	0
Lchi31948	0	0	0	0	0	0	0.154966	0	0	0.156561	0	0	0	0	0	0	0	0.138433	0	0	0	0	0	0	0	0	0	0	0	3.52489	0	1.4234	1.75728	0.606993	0	0	0	0.450681	0	0	0	0	0	0	0	0	0	0	0
Lchi33986	0	0	0	0	0	0	0	0	0	0	0	0	0	0	0	0	0	0	0	0	0	0	0	0	0	0	0	0	0	0	0	0	0	0	0	0	0	0	0	0	0	0	0	0	0	0	0	0	0
Lchi33987	0	0	0	0	0	0	0	0.296506	0.342482	0	0	0.57159	0	0	0.296636	0	0	0	0	0	0	0	0	0	0	0	0	0	0	0	0	0	0	0	0.319753	0	0	0	0	0	0	0	0	0	0	0	0	0	0
Lchi33988	0	0	0	0	0	0	0	0	0	0	0	0	0	0	0	0	0	0	0	0	0	0	0	0	0	0	0	0	0	0	0	0	0	0	0	0	0	0	0	0	0	0	0	0	0	0	0	0	0
Lchi33408	0	0	0.0255537	0.0142758	0	0	0	0	0	0	0.016903	0	0.0289281	0	0	0	0	0	0	0	0	0	0.0236728	0	0.120695	0.118917	0	0.259615	0	0	0.0979253	0.0223593	0.0792906	0.0215338	0	0.375744	0.0525153	0	0	0	0	0	0	0.0605111	0	0	0	0	0
Lchi33409	0.0423935	0	0.124288	0	0	0	0.086869	0.0394159	0	0	0	0	0.0460401	0.0475029	0.0395322	0	0	0.234757	0.0329749	0.111826	0.0431636	0	0	0	0	0	0.0433605	0	0	0	0.116937	0.0355817	0	0	0.10773	0.0747436	0.0419984	0.0429621	0	0.0407597	0	0	0.0733862	0.048237	0	0	0	0	0
Lchi16326	3.29739	0.992828	1.21407	0.588404	1.52348	1.81012	3.16741	0.554266	0.908391	2.13468	1.39209	0.64022	4.03279	2.8439	0.430513	0.88252	0.855783	1.71373	0.617742	0.655621	1.41752	0.217758	0.117682	0.448261	0.824898	0.737933	0.0675412	0.322408	2.73309	2.60561	0.913765	0	0.525382	1.55487	1.06391	1.34311	2.67751	1.33568	0.625695	0.575035	3.1707	0.538502	1.48562	3.99478	3.55895	1.61828	0.910136	2.07385	1.25144
Lchi16327	16.6586	15.6114	14.5099	8.92649	12.4859	14.0788	15.362	8.96235	12.7377	14.917	15.3388	19.6331	16.7923	17.5983	17.3547	15.9761	11.6724	11.1448	6.79858	2.13382	14.6168	2.89736	2.93752	3.62254	14.9745	29.9409	9.20412	7.72284	13.6042	4.29176	6.22155	3.02078	1.38407	6.84703	5.34629	8.48897	14.1115	11.1182	11.6385	18.4298	23.6632	20.079	9.90194	13.4801	14.7547	12.4329	14.7795	12.5892	14.1251
Lchi16328	149.277	131.891	114.585	116.421	96.0423	105.009	95.7053	39.4893	93.134	101.572	129.268	109.634	133.23	175.754	121.261	125.391	140.863	111.263	144.957	87.4227	125.373	64.3378	111.05	118.491	326.692	337.265	203.848	182.728	238.943	121.667	244.066	147.253	99.9993	163.449	140.353	185.629	160.763	178.862	241.965	186.635	198.446	202.816	109.48	123.345	138.91	139.03	94.9242	132.957	181.261
Lchi16329	0.827996	0	0	0	0	0	0	0	0	0	0	0	0	0	0	0	0	0	0	0	0	0	0	0	0	0	0	0	0	0	0	0	0	0	0	0	0	0	0	0	0	0	0	0	0	0	0	0	0
Lchi16330	8.58986	8.45032	5.71139	4.13458	10.0471	9.86867	11.0172	5.91069	14.7421	13.7768	2.55672	4.53047	5.58271	7.16984	3.28831	5.01232	3.96044	4.59799	3.06226	1.72128	4.74654	0.524604	0.452364	0.893181	2.55909	1.17436	0.653152	2.07997	2.22325	13.0732	1.28414	0.267075	2.43191	1.07709	0.858133	1.06505	2.25565	0.864789	0.603209	2.45608	8.27725	2.33397	9.27774	10.4759	10.4411	8.82719	3.06147	6.84593	12.7188
Lchi16331	0	0	0	0	0	0	0	0	0	0	0	0	0	0	0	0	0	0	0	0	0	0	0	0	0	0	0	0	0	0	0	0	0	0	0	0	0	0	0	0	0	0	0	0	0	0	0	0	0
Lchi16332	31.2552	41.186	48.6901	36.4842	44.0378	33.3127	37.0626	32.078	41.7031	35.237	33.416	41.5559	31.3244	30.7164	29.289	49.1618	38.9829	38.2294	26.1312	29.0165	35.5134	27.9061	42.4711	23.3887	30.0547	30.3706	45.5544	57.8186	44.1105	56.8958	46.08	51.2807	77.1923	24.6515	27.701	28.9119	42.0913	52.2042	64.4973	55.938	55.771	54.362	27.4696	40.3042	31.2606	30.4186	38.7611	31.6784	46.8231
Lchi16333	0.189523	0.191148	0.312689	0.152875	1.23094	0.417549	0.647295	0.496501	0.904428	0.222138	0.307792	0.226699	0.231705	0.118334	1.28985	0	0	0.196917	0.0825615	0.0700264	0.325885	0	0	0.102436	0.480177	0	0.64416	0	1.45476	0	0	0	0.315126	0.172575	0	0.374446	0.671562	0.321445	0	0	0.461399	0.10751	0.645041	0.607626	0.663504	0.760729	0.384392	1.11258	1.11747
Lchi16334	0.644858	0	0.419128	0.694098	0.201478	1.02315	0.649235	0	0.667722	0	0.203125	0	1.34978	0	0.193958	0	0	0.191234	0.159091	0	0	0.441249	0	0	0.230162	0	0	2.16328	0.184916	4.97706	0.947016	0.341182	2.81629	0	0.697474	0	1.21195	0	0	0	0	1.02538	0.360052	0.711959	0.434014	1.69586	1.07859	0.648588	1.29946
Lchi16335	0.366014	0.196665	0.303793	0.0424308	0.267707	0.0514214	0.107006	0.147134	0.111043	0.109652	0.150724	0	0.287205	0.231668	0	0.200331	0.0453558	0.195286	0.164081	0	0.930322	0	0.046916	0.0510786	0.658113	0.933434	0.755789	0	0.485496	0	0.203247	0.0443129	0	0.170779	0.178461	0.093082	0.452055	0.478893	0.0555012	0.30625	0.287692	0.376026	0.227252	0.309648	0.16321	0.0536777	0.145829	0.497561	0.308851
Lchi16336	0	0	0	0.335068	1.61678	0	0	0	0	0	0	0	0	0	0.0522054	0	0	0	0	0	0.32616	0	0	0.568569	13.6124	4.45798	25.1193	0	3.69908	0	0	6.85214	0	3.98792	0	2.93576	3.17861	0	2.42918	0	0	0	0	0	1.07868	0	0	0	0
Lchi16337	0	0	0	0	0	0	0	0	0	0	0	0	0	0	0	0	0	0	0	0	0	0	0.032889	0	0	0	0	0	0	0	0	0	0	0.110122	0	0	0	0	0	0	0	0	0	0	0	0	0	0	0
Lchi16338	2.21392	2.36172	3.42449	0	0	0	0	5.10357	4.1631	14.3486	3.71712	0	3.09282	0	1.46881	0	1.79253	6.5656	0	0	13.8459	5.71317	0	0	1.51186	0	0	0	0	0	0.806543	3.41594	3.72107	0	0.920517	0.933098	0	9.25271	1.85937	0	0	0.924452	1.92698	1.81768	3.0254	0	7.65605	6.5297	3.30821
Lchi16339	6.29651	5.65961	5.33666	3.23854	5.78858	5.24278	7.29248	5.32883	5.4098	6.5336	5.00474	5.94799	7.447	7.45431	6.64167	8.1449	4.68286	5.96303	2.31227	1.83393	6.13121	0.828737	1.62302	1.42182	2.29385	3.59425	2.03482	0.658314	2.55406	1.24958	2.11386	2.16632	0.630503	1.85816	1.50711	4.26831	4.61509	4.7186	4.88946	6.20673	7.26062	6.67147	4.53547	7.01806	8.72948	5.35408	5.97472	6.65146	6.52846
Lchi16340	0	0	0	0	0	0	0	0	0	0	0	0	0	0	0	0	0	0	0	0	0	0	0	0	0	0	0	0	0	0	0	0	0	0	0	0	0	0	0	0	0	0	0	0	0	0	0	0	0
Lchi16341	0	0	0	0	0	0	0	3.10985	0	0	0	0	0	0	0	0	0	0	1.53316	0	1.92614	0	0	0	0	0	0	0	0	0	0	0	0	0	0	0	0	0	0	0	2.12872	0	0	0	0	0	0	0	0
Lchi16342	0	0	0	0	0	0	0	0	0	0	0	0	0	0	0	0	0	0	0	0	0	0	0	0	0	0	0	0	0	0	0	0	0	0	0	0	0	0	0	0	0	0	0	0	0	0	0	0	0
Lchi16343	8.09155	8.97497	7.73425	5.72616	9.31687	7.85852	6.03001	7.30956	7.75349	7.07872	4.53685	6.88671	3.9422	3.38689	4.9468	8.46034	4.48648	4.35534	2.72209	1.70251	6.61528	13.2721	28.4279	6.18065	6.63356	13.7634	9.60773	6.03593	7.96872	7.83754	4.79528	5.49852	6.86341	15.8954	14.1947	13.8728	11.0112	12.9562	8.95423	10.0238	10.6233	7.41483	6.38549	7.15118	5.56566	5.0928	7.43531	8.11697	9.90267
Lchi16344	0	0	0	0	0	0	0	0.0611729	0	0.0663145	0	0	0	0	0	0.182082	0	0	0	0	0	0	0	0	0	0	0	0	0	0	0	0	0	0	0	0	0.063226	0	0	0	0	0	0	0	0	0.0649381	0	0.0665813	0.0670214
Lchi16345	2.08458	4.19628	0.459625	2.61083	1.90525	3.41692	1.93123	0.791002	0.0999493	0.688059	0.99716	3.82559	0	0	1.05355	1.08227	0.326881	0.610511	1.61022	0.434698	0.384826	0	0.0835494	0.454393	0	0	0	0	0.172177	0.471362	0.433587	0.63117	0.745545	0.993438	0.63787	1.24502	1.48733	1.42464	0.0984755	0.362948	0.511751	1.90842	4.40382	4.30256	6.55425	0.481015	0.171017	1.57632	0
Lchi16346	0	0	0	0	0	0	0	0	0	0	0	0	0	0	0	0	0	0	0	0	0	0	0	0	0	0	0	0	0	0	0	0	0	0	0	0.0806233	0	0	0	0	0	0	0	0	0	0	0	0	0
Lchi16347	0	0	0	0	0	0	0	0	0	0	0	0	0	0	0	0	0	0	0	0	0	0	0.0202592	0	0	0	0	0	0	0	0	0	0	0	0	0	0	0	0	0	0	0	0	0	0	0	0	0	0
Lchi16348	252.871	244.732	252.268	212.1	275.219	242.436	262.561	231.494	237.624	253.118	202.204	242.537	238.37	211.1	213.412	215.901	200.842	205.193	182.918	225.857	202.611	139.07	167.338	161.01	152.212	142.459	160.461	144.177	121.707	149.118	170.03	172.175	138.067	162.802	156.397	170.495	230.455	193.197	201.292	230.946	250.788	222.835	246.052	244.428	250.169	204.986	220.151	230.822	194.785
Lchi16349	0.210452	0.148419	0.101896	0.396506	0.152307	0.343036	0.49997	0.739275	0.446913	0.280378	0.303313	0.057154	0.173037	0.862506	0.590569	1.10181	0.988749	0.63726	1.72695	1.01661	0.415465	2.70244	5.19615	1.20594	0.240655	0.681923	2.78752	0.517654	2.74685	0	0.577837	0	0.632397	0.797548	2.45173	1.8951	2.60763	1.48016	5.67343	1.02509	0.693742	0.540439	0.320107	0.400139	0.477598	0.215895	0.146557	0.719712	0.474455
Lchi16350	159.233	135.151	138.641	140.197	108.949	129.374	130.89	148.827	111.594	145.485	161.148	155.332	153.916	184.553	180.327	142.759	139.213	116.025	107.606	77.2069	112.287	201.155	145.113	157.086	138.406	137.47	146.585	116.351	85.6402	61.1589	117.554	145.925	85.7598	43.2177	55.6537	61.6243	81.4215	82.4683	122.205	199.953	189.254	206.091	124.359	157.188	170.249	142.562	143.017	205.533	212.066
Lchi16351	0	0	0	0	0	0	0	0	0	0	0	0	0	0	0	0	0	0	0	0	0	0	0	0	0	0	0	0	0	0	0	0	0	0	0	0	0	0	0	0	0	0	0.012849	0	0	0	0	0	0.0247753
Lchi16352	0	0.61688	0.317159	0	0	0	0	0	0	0.640847	0	0	0	0	0.572662	0	0	0	0	0	0	0	0	0	1.00393	1.28904	0	0	0	0	0	0	0	0	0	0	0	0	0	1.71496	0.321553	0.296435	0	0	0.965075	0	0	0.31777	0.635058
Lchi16353	0	0	0	0	0	0	0	0	0	0.0809866	0	0	0	0	0	0	0	0	0	0	0	0.0851115	0	0	0	0	0	0	0	0	0	0	0.539376	0.315106	0	0	0.306743	0.470568	0	0	0.084568	0	0	0.177274	0	0	0	0	0
Lchi16354	17.1731	10.4713	8.55034	13.4119	13.6476	9.30764	10.4005	6.75177	10.3133	4.0676	8.31569	6.56715	15.277	16.2834	7.78827	12.8851	18.3925	27.8565	21.2173	28.6752	24.3054	7.72061	6.8021	10.8973	33.4093	24.6866	21.3075	86.4173	133.554	122.032	52.3426	36.3818	72.4853	23.3846	15.1237	29.5244	58.7516	66.4185	48.2677	8.27124	22.5987	12.1423	12.2107	15.4626	17.7996	34.8251	17.165	31.4884	78.6039
Lchi16355	12.1933	5.08309	3.75036	9.83391	3.4659	9.10095	7.52788	2.62807	0.75829	5.88194	6.34294	4.12351	14.4023	28.8121	5.92722	6.90157	3.79293	3.21686	11.6163	8.87007	13.5822	2281.53	2709.24	3195.76	1609.25	1245.26	969.004	371.833	467.629	249.265	470.185	367.731	371.014	137.734	119.211	193.262	159.026	109.968	143.116	8.45013	2.17353	0.663863	3.06827	16.105	8.26044	12.3139	3.32221	18.3077	3.67006
Lchi16356	51.1623	34.7174	41.1413	22.8776	34.9163	37.4422	39.8731	27.9629	29.4181	38.6821	32.6518	34.252	51.7786	48.306	32.4595	32.4088	29.1634	33.851	17.4352	7.12647	28.2288	8.17323	9.47988	7.7693	16.3034	22.0634	11.0822	8.26177	15.2692	11.0931	13.8917	11.1107	8.98756	10.6648	10.5955	13.998	25.4136	26.4424	16.3991	34.6021	43.5025	40.5098	38.4732	48.6301	46.7425	44.9444	33.6437	42.593	42.6371
Lchi16357	0	0	0	0	0	0	0	0	0	0	0	0	0	0	0	0	0	0	0	0	0	0	0	0	0	0	0	0	0	0	0	0	0	0	0	0	0	0	0	0	0	0	0	0	0	0	0	0	0
Lchi16358	0	0	0	0	0	0	0	0	0	0	0	0	0	0	0	0	0	0	0	0	0	0	0	0	0	0	0	0	0	0	0	0	0	0	0	0	0	0	0	0	0	0	0	0	0.032351	0	0	0	0
Lchi16359	0.364747	0.601302	0.353783	0.886817	0.34944	0.266792	0.185902	0.507916	0.481179	0.473331	0.69813	0.77647	0.0988458	0.100619	0.507338	0	0.0786688	0	0	0.179519	0	0.198291	0.322068	0	0.102607	0	0	0	0.165959	0	0	0	0	0	0	0.0799791	0	0	0	0.437198	0.493043	0.735806	0.628334	0.310786	0.565103	0.0926542	0.164958	0.189797	0
Lchi16360	0.629851	0.561877	0.534401	0.616253	0.770581	0.473832	0.668702	0.570506	0.56792	0.698561	0.459203	0.584356	0.800958	0.783311	0.567686	0.760876	0.847878	0.946378	0.466807	0.266597	0.87307	0.758502	0.667208	0.674031	0.986327	0.321314	0.164718	1.22256	0.827021	0.976486	0.577141	0.225515	0.317875	0.418437	0.303909	0.228986	0.821018	0.903262	0.639207	1.17535	1.33899	0.53741	0.74225	0.887224	0.677767	0.328441	0.573384	0.933331	0.950435
Lchi16361	0	0	0	0	0	0	0	0	0	0	0.0357367	0	0	0	0	0	0	0	0	0	0	0	0	0	0	0	0	0.0736064	0.146649	0	0	0	0	0	0	0.0664891	0	0	0	0	0	0	0	0	0	0	0	0	0
Lchi16362	0	0	0.194712	0	0.187735	0	0.201488	0.361771	0.207368	0.404787	0	0	0.209947	0	0.180873	0.561398	0	0.356954	0.891792	0	0.393549	1.44512	0.168966	0.916789	1.2911	0.209251	0	0	0	0	0	0.319002	1.6929	0.15657	0.162816	0.841986	2.26449	0	0	0.183646	0	0.959423	0	0.221335	0	0	0	0	0.202193
Lchi16363	4.36431	5.32699	6.1602	2.99537	6.58937	5.19156	5.31338	5.35279	6.65796	6.33672	4.4741	5.76811	4.70755	4.78739	4.98289	4.66945	4.10056	4.56807	2.23745	2.02905	5.94848	2.59171	2.56386	3.05808	4.90584	4.76645	2.52308	2.64518	3.25737	2.9696	2.39582	1.86233	1.89213	3.74313	3.70984	5.14042	5.97529	6.05418	4.05035	4.9503	4.01537	3.23611	4.05153	6.65061	3.54544	2.85791	4.25297	4.12248	5.74305
Lchi16364	32.5067	28.0308	33.9102	28.2019	29.4238	29.8638	33.3809	20.4663	25.5256	34.8877	20.295	24.2344	28.1754	31.472	26.5633	15.449	24.7029	22.735	22.2376	26.6498	29.8308	50.6448	29.4919	56.8296	58.4606	25.7712	43.7643	66.4573	36.0394	52.2591	41.9133	51.1873	59.7883	27.5353	37.9448	35.72	45.388	35.1083	44.433	24.7195	38.5723	25.2082	27.5896	25.9382	31.4354	31.9322	31.401	42.262	36.3089
Lchi16365	6.35651	14.358	7.87159	10.0812	30.4984	7.88539	5.26648	7.77451	19.5181	10.24	18.0856	11.1712	7.70205	3.59111	4.8691	13.8978	1.64892	1.44	0.935662	1.7288	2.31031	4.96393	3.96243	3.14838	3.12613	6.30739	3.46245	1.24036	1.94705	1.85486	3.71313	4.39557	5.54516	6.42291	6.82653	8.67788	11.381	10.1396	4.3826	5.46377	2.92702	3.02113	6.05168	7.57956	2.85621	3.60656	4.66387	1.33086	1.3383
Lchi16366	0.140295	0	0	0	0	0	0.504117	0	0	0	0.0595183	0	0	0.174182	0	0.148168	0.248151	0	0	0	0	0	0	0	0	0	0	0	0	0	0	0	0	0	0	0	0	0	0	0	0	0	0.223705	0	0.224685	0.265076	0.297701	0.825371	0
Lchi16367	3.49426	3.28346	4.71933	3.55389	4.42104	3.93694	5.82284	4.04197	7.11009	5.97212	3.87963	5.59	4.43869	5.61717	4.54024	7.59241	4.16501	5.85595	2.54338	0.977757	6.21913	1.32806	2.07915	2.33998	2.42957	5.18646	2.75822	1.93972	2.79523	1.82137	1.82541	1.83302	1.16108	7.48786	4.37443	8.21206	5.64636	7.50093	6.81365	5.0422	5.43305	3.45497	4.42035	6.40582	6.04852	2.96491	3.85272	5.112	4.81871
Lchi16368	0	4.44876	3.58628	0.474012	1.23859	1.23984	0.870094	1.68513	2.67302	0	1.87673	0.60173	0	1.3369	1.45098	1.29134	0	3.03258	0.912768	1.01726	2.96201	3.43649	6.56257	5.80036	2.65445	5.27755	0	1.64972	0	5.55715	3.05873	2.02327	7.54787	0.928617	6.49408	2.28184	4.17173	6.08459	4.93639	0	3.28314	0.641316	2.39173	1.3653	3.00511	0	1.13974	6.34366	1.35959
Lchi16369	1.42251	1.86185	0.898726	0.301037	0.893663	0.728151	1.45423	0.982798	0.852469	1.03426	1.54358	1.06973	1.14952	1.16298	1.73196	1.1831	0.642356	0.919498	0	0	0.38027	0	0	0	0	0.34676	0.253982	0.302944	0.171215	0	0.743696	0.104412	0	0.201365	0.473243	0.822763	1.1654	1.50538	0.392004	1.32048	1.21855	0.695763	0.214556	0.495299	1.22048	0.189904	0.570637	0.324536	0.391721
Lchi16370	3.62779	2.41418	1.86425	2.93888	0.815549	1.65989	1.52061	1.18427	0.898817	1.98694	1.63135	4.2816	1.95746	2.46948	2.76103	4.6634	3.40077	2.44641	2.37976	0.835235	0.323899	1.38206	1.40446	2.44367	0.35796	0.467784	0.74707	2.96916	2.12091	2.84513	10.2142	8.04538	6.5778	3.17317	4.38304	3.44265	3.12324	4.47307	2.86631	1.11861	1.14661	1.70984	0.457909	0.724667	3.297	1.08008	0.477673	0.663463	1.55495
Lchi16371	0.558399	0.524918	0.495535	0.566527	0.224768	0.870162	0.619335	0.349213	0.296736	0.390466	1.07373	0.354993	0.459951	0.618422	0.915327	1.24907	0.927883	1.08582	0.548745	0.217561	0.909965	0	0.167409	0.0911456	0.266741	0.473345	0.482083	0.550977	1.34098	0.906904	0.389329	0.118594	1.40203	0.418433	0.556571	0.45661	1.25304	1.37612	0.99074	0.681693	0.615144	0.335566	0.486043	0.21373	0.872432	0.430285	0.303723	0.294306	1.03656
Lchi16372	0.39923	0.799856	0.952516	0.172933	0.774246	0.683873	1.01015	0.602007	0.794529	0.813353	1.00004	0.732939	0.352847	0.354294	0.275475	1.10045	0.485635	0.999539	0.337258	0.215033	0.854034	0	0	0	0.215406	0.303961	0.279042	0.344634	0.574592	0.746708	0.398494	0.478828	0.161799	0.415721	0.640742	1.07659	1.52418	1.9956	1.34523	0.760093	0.591352	0.802803	0.418979	0.583465	0.584348	0.192377	0.42779	0.536138	1.53425
Lchi16373	8.40003	6.3428	6.39879	6.07285	4.96707	7.95211	5.73369	3.57445	5.61082	4.14116	2.69221	3.25273	4.4371	4.52463	2.5371	0.924179	5.81052	4.1566	0.974564	0.55199	1.18129	2.80622	1.28015	1.16914	4.948	2.23158	2.14074	3.26197	4.22567	9.32644	1.45114	1.17016	3.08958	0.788126	1.60816	0.614349	6.09001	2.62187	2.93282	3.72182	6.62596	3.87874	5.03495	7.06386	7.17246	7.35824	5.90902	15.0506	11.7853
Lchi16374	21.5214	16.2333	18.5696	14.6025	24.7707	16.7761	24.4186	19.9578	32.64	23.9596	20.7537	29.3478	15.5095	16.2979	17.0197	11.7632	9.82881	13.1209	6.75406	1.45662	6.12923	10.0281	8.65537	7.41723	10.2986	14.3797	9.56337	9.12338	13.1641	25.885	12.2709	19.323	18.3383	4.0043	3.99559	3.46081	8.75992	7.3216	2.1885	28.6348	39.9357	25.404	14.4815	19.2152	18.3822	17.5244	24.3276	19.7784	17.6349
Lchi16375	52.6384	30.8678	19.7599	13.1682	21.6973	37.124	13.7775	14.1445	29.8778	14.856	10.7724	14.5564	23.3943	16.6536	13.4441	6.25678	7.92386	2.63743	5.89961	1.86873	10.0645	1.51405	1.23074	18.2845	29.8329	19.5426	12.1695	12.0508	40.5516	1.31807	10.3455	11.8311	6.92334	12.6977	1.22777	17.0378	55.0287	28.6667	8.55346	37.5845	40.1218	11.4881	19.4948	47.0704	97.4015	37.4223	6.24757	34.0927	14.4643
Lchi16376	2.26077	1.61903	0.557611	1.36199	3.59193	0.517933	1.67251	4.39084	1.6961	1.63692	2.09671	1.53222	0	1.82824	2.9301	1.53718	0.47021	0.475554	1.17012	1.3143	0	3.69071	2.19761	0.948959	0	2.12633	8.06822	7.58995	10.2219	2.7684	0	3.31839	1.95379	1.67695	1.29736	1.3214	0.498126	1.02259	0	6.71749	7.53607	2.95591	4.07435	2.38749	0	3.73918	7.85903	2.70549	4.3113
Lchi16377	71.5741	70.4087	100.123	582.972	470.845	514.128	539.744	552.678	616.859	593.275	490.157	568.089	470.636	400.189	566.72	801.627	842.371	810.172	429.582	435.785	326.327	368.559	597.823	404.717	25.5518	35.059	28.4167	29.3765	44.1653	17.8519	78.423	63.4788	40.0989	688.927	1234.97	779.411	369.858	417.057	536.212	79.9193	86.1378	59.0471	95.9576	108.092	64.0796	65.0287	75.7005	85.5985	75.6214
Lchi16378	6.13784	4.81706	5.77453	5.98637	7.5803	5.31638	5.7203	5.91472	8.33487	6.55436	5.23756	7.2803	8.69699	7.42967	4.77165	5.68504	5.06437	6.41783	8.03088	4.95989	9.04757	13.8294	9.57653	9.21561	8.58192	9.27545	9.36549	11.5774	11.6986	14.2277	6.68465	7.65475	11.7204	8.12998	9.29728	11.532	10.5256	12.6021	11.8665	5.43398	6.75237	4.89399	5.12106	7.56429	5.62442	6.62485	7.25341	7.51459	9.12106
Lchi16379	187.917	193.068	178.328	165.36	135.529	161.761	154.091	162.864	111.944	170.883	207.73	246.654	214.488	208.635	233.122	224.39	198.796	165.443	164.309	124.353	111.269	174.606	160.92	199.938	97.2257	125.934	125.716	142.075	114.941	89.6772	187.403	158.219	152.605	53.9165	77.4239	75.1586	98.1151	90.8811	128.313	228.927	187.312	234.712	147.985	142.825	234.793	191.146	168.976	210.792	215.542
Lchi16380	17.3531	15.364	18.5218	16.0051	18.5718	14.6296	15.2721	14.5986	23.8192	16.4058	12.814	11.8493	12.6407	14.0678	12.5075	12.1495	14.5092	15.3774	4.45171	2.67619	10.7139	8.70371	12.1473	9.06705	8.82057	12.4715	9.70501	11.3691	14.8585	17.3491	7.39384	5.6693	9.29893	20.6308	16.8925	18.5126	15.4524	14.1187	20.0862	25.6157	33.2131	19.133	12.9934	26.7516	14.0909	15.4118	16.6172	20.9459	21.8928
Lchi16381	12.348	11.5727	15.4155	4.40479	15.1238	13.0931	15.0789	12.2437	21.2094	14.5069	11.3799	12.2519	10.3577	11.409	10.1901	9.41725	6.63137	13.0379	0.744536	0.174078	8.19621	0.369406	1.93987	0.743276	2.82653	6.23018	1.38089	0.515186	3.86202	1.73546	1.31942	0.684692	1.40527	4.55854	2.38409	7.05646	6.21013	5.98654	3.03428	14.9075	18.1753	10.7842	8.95797	18.5136	12.1315	6.59851	11.1667	15.6443	15.3521
Lchi16382	14.0531	13.6699	16.3576	16.2414	22.0288	11.7529	14.5739	9.73157	12.7726	10.6896	6.65406	9.66105	16.2264	13.0225	8.13727	5.85443	5.99161	12.3974	10.1811	12.6752	11.1656	12.3293	16.704	8.79459	10.5309	8.40023	8.73563	20.5288	19.6488	45.711	18.1715	15.2987	23.7517	15.4699	14.814	23.2359	10.7103	18.7099	10.0483	3.5946	8.70536	6.7627	10.8378	11.4734	9.88856	14.507	8.26086	5.92178	10.8792
Lchi16383	66.3833	47.1146	49.4482	49.1101	49.9266	56.4589	55.1123	45.1518	41.9075	54.0424	48.076	49.1767	52.8273	70.7161	51.7893	40.7087	72.2486	60.8045	37.5612	42.7372	30.47	29.6028	38.1319	47.4183	33.9697	27.7804	25.7565	35.2836	39.0572	46.6973	46.9115	35.3736	35.7117	18.0307	21.9039	23.4789	37.8177	31.2248	22.7576	40.1916	39.6642	31.2301	38.168	59.7394	60.8313	54.3368	46.9414	93.5332	89.0355
Lchi16384	7.51764	8.40582	9.36775	7.15447	11.8193	10.2549	12.7876	9.9374	13.5531	13.651	8.85081	12.5471	13.4891	11.1519	9.59848	7.6249	4.53398	8.96122	2.51659	2.65839	9.12445	4.37605	4.20253	2.37302	2.67852	4.79382	2.51154	4.26975	7.4422	4.35247	3.13628	2.02154	2.99841	3.85333	4.36018	5.86568	8.24013	10.1456	7.8782	9.04233	10.1997	8.20275	5.53253	15.8385	7.61002	8.66324	10.4177	10.9407	12.3411
Lchi16385	0.213049	0.200279	0.826111	0.71817	0.546269	0.664011	0.5178	0.281044	0.543364	0.713826	0.648361	0.37475	0.285026	0.236281	0.316006	0.450248	0.333679	0.40644	0.199044	1.24027	0.694626	1.59466	1.1893	1.14504	0.885287	0.293681	1.15717	1.08309	0.317958	0.857659	0.678249	0.965771	1.33025	0.662621	1.36088	0.533209	0.597365	0.526456	1.66309	0.462657	0.379854	0.560668	0.482047	0.542137	0.838932	0.871296	0.488617	0.588855	0.500508
Lchi16386	0	0	0	0	0	0	0	0	0	0	0	0	0	0	0	0	0	0	0	0	0	0	0	0	0	0	0	0	0	0	0	0	0	0	0	0	0	0	0	0	0	0	0	0	0	0	0	0	0
Lchi16387	0	0	0	0	0	0	0	0	0	0	0	0	0	0	0	0	0	0	0	0	0	0	0	0	0	0	0	0	0	0	0	0	0	0	0	0	0	0	0	0	0	0	0	0	0	0	0	0	0
Lchi16388	0	0	0	0	0	0	0	0	0	0	0	0	0	0	0	0	0	0	0	0	0	0	0	0	0	0	0	0	0	0	0	0	0	0	0	0	0	0	0	0	0	0	0	0	0	0	0	0	0
Lchi16389	98.0755	109.499	112.533	105.955	119.791	116.049	122.423	90.7513	113.944	150.742	97.3518	123.852	152.26	140.513	98.7735	135.451	109.524	98.0024	122.872	178.672	131.915	145.36	203.395	140.845	122.515	120.885	156.209	305.372	333.253	318.036	214.272	228.391	227.769	170.725	232.608	254.307	216.275	255.844	324.374	110.251	96.2237	95.5815	97.6481	192.422	129.14	165.979	134.906	156.872	201.385
Lchi16390	8.66391	5.77589	7.27043	4.72861	8.14286	5.77985	5.63704	5.67958	12.3319	6.1237	6.7819	6.38306	7.84207	9.00582	5.77204	4.62553	7.45771	6.49628	4.93693	5.57019	4.75037	8.43307	13.4774	5.023	5.42341	4.86194	5.13476	4.42057	4.97147	8.20552	4.32628	3.40514	7.07343	7.89951	5.08484	7.50242	5.14711	6.10883	8.34941	6.24188	7.04109	7.77977	7.90533	13.8641	8.22355	6.66613	5.80815	11.5934	9.71864
Lchi16391	1.14987	1.27874	1.2563	0.32285	1.95098	1.25048	1.48129	1.28862	1.46975	1.14176	0.959117	0.684498	1.57353	2.03128	0.556142	1.78479	3.59516	2.57607	3.41149	4.27411	7.80414	23.7999	6.75709	16.4323	19.765	14.524	18.7299	36.0839	17.0684	53.475	12.9983	23.7182	34.6058	3.98603	8.31289	5.33476	4.04844	7.05161	5.52229	3.67009	3.51502	1.78657	1.00055	2.30943	2.82203	2.70323	1.66005	2.72663	2.80862
Lchi16392	0.0743539	0	0.360341	0	0.285836	0.658551	0.227753	0.207905	0.472087	0.387445	0	0.319388	0.0810729	0	0	0.283937	0	0.68885	0.173592	0	0.835186	0.0825453	0.198334	0.514111	0.540078	0.500464	0.0781921	0	0	0	0	0	0	0.663391	0.44274	0.26287	0.51688	0.0752712	0	0.358952	0	0.604745	0.128593	0	0.0770442	0.227599	0.0680207	0.466524	0.312722
Lchi16393	5.25982	4.62325	5.71696	2.24996	5.23426	4.53616	5.17339	4.23533	6.55557	6.04453	4.77885	5.09298	5.91013	6.99973	5.21296	7.01113	4.98822	7.46164	4.29606	1.82684	9.36743	2.38873	2.00445	1.97725	5.43506	6.25527	2.86673	3.03983	5.11245	4.02402	2.746	3.29597	3.41696	3.38677	2.9071	3.8085	6.50336	6.27458	3.99136	4.98698	6.32562	4.77647	4.15015	7.16646	4.65189	4.09366	5.801	7.25558	6.24932
Lchi16394	0	0	0	0	0	0	0	0	0	0	0	0	0	0	0	0	0	0	0	0	0	0	0	0	0	0	0	0	0	0	0	0	0	0	0	0	0	0	0	0	0	0	0	0	0	0	0	0	0
Lchi16395	0	0	0	0	0	0	0	0	0	0	0	0	0	0	0	0	0	0	0	0	0	0	0	0	0	0	0	0	0	0	0	0	0	0	0	0	0	0	0	0	0	0	0	0	0	0	0	0	0
Lchi16396	0	0	0	0	0	0	0	0	0	0	0	0	0	0	0	0	0	0	0	0	0	0	0	0	0	0	0	0	0	0	0	0	0	0	0	0	0	0	0	0	0	0	0	0	0	0	0	0	0
Lchi16397	0	0	0	0	0	0	0	0	0	0	0	0	0	0	0	0	0	0	0	0	0	0	0	0	0	0	0	0	0	0	0	0	0	0	0	0	0	0	0	0	0	0	0	0	0	0	0	0	0
Lchi16398	184.524	197.543	207.808	212.386	250.285	224.021	203.313	285.061	285.563	281.428	278.116	414.159	334.925	310.582	296.001	464.487	464.707	461.085	283.254	129.212	535.313	17.274	15.1676	23.4948	14.3421	11.7323	9.40294	17.4907	39.9542	20.2657	14.3135	8.89515	9.62435	52.9067	33.5336	41.3392	70.4003	41.7257	50.5719	195.849	200.062	271.845	224.014	174.79	213.406	120.953	146.716	157.341	148.327
Lchi16399	12.3522	14.155	15.2003	10.4586	12.0083	11.5049	15.9724	14.2864	13.6174	14.7342	14.2012	14.7099	10.8885	11.1879	14.1862	10.5319	10.4168	13.6673	4.41836	3.02342	9.64648	173.509	83.4772	106.024	58.8919	57.7007	53.6457	20.9243	32.6995	22.32	12.3263	10.4488	11.1628	18.3742	17	29.3374	50.543	44.5735	29.062	20.3221	24.2132	18.3082	14.7646	17.0661	15.6116	13.7652	19.914	12.6596	17.2517
Lchi16400	2.94469	3.01693	2.47269	4.45858	3.46461	3.33598	2.40745	2.44463	3.81376	3.82681	3.13953	3.31839	3.21604	2.6773	2.50362	3.56559	4.18943	3.47055	2.09468	3.16664	2.07664	83.1367	44.2655	48.1754	15.704	9.74112	16.8938	10.5596	9.04201	4.37679	11.5472	9.70696	9.05989	8.99234	10.8363	10.2001	11.7309	11.5326	12.5582	3.8047	3.07531	2.93955	3.96927	3.14156	2.78464	3.47959	3.43295	2.94995	2.6909
Lchi16401	0	0	0	0	0	0	0	0	0	0	0	0	0	0	0	0	0	0	0	0	0	0	0	0	0	0	0	0	0	0	0	0	0	0	0	0	0	0	0	0	0	0	0	0	0	0	0	0	0
Lchi16402	0.465949	0.263406	0.452015	0.755253	2.23131	0.454258	0.379918	0.172936	0.393294	0.290112	0.356668	0.594553	1.91834	0.719741	0.0863811	0.354877	0.64308	0.3432	0	0.244442	0.567962	0.506164	0.32889	0.0894367	0.104781	0.617001	0	0.179958	0.0847281	0	0.59729	0	0.550287	0.0751879	0.235368	0.326708	0.548265	0.373839	0	0.178588	0.503493	0.563474	0.320934	1.2699	0.384886	0.378597	0.168366	0.775478	1.85074
Lchi16403	4.05001	4.65715	4.68211	10.6676	3.85233	4.04422	9.19452	2.87134	4.3514	2.63175	1.16741	4.40827	2.05237	3.61476	4.38864	4.98067	2.88373	3.39734	2.70484	4.58318	1.289	5.69363	1.0133	2.09159	3.20104	2.50281	0.715615	1.87929	3.99618	3.82492	4.32222	3.70485	4.38658	1.4483	6.43601	3.44612	5.86264	4.54735	7.48758	3.71875	3.03422	1.67729	7.31893	13.7885	5.58368	2.75561	4.15004	4.93289	3.82475
Lchi16404	0.358777	0.32163	0.391632	0.209021	0.409935	0.688272	0.559887	0.458222	0.396732	0.888723	0.211368	0.316261	0.781062	0.771624	0.394737	1.06671	1.01595	1.29735	0.640383	0.207022	0.948687	1.23404	0.863667	0.977112	2.29458	0.860337	1.46804	1.36343	0.935837	2.7822	0.424569	0.587439	0.292771	0.310976	0.693334	1.12485	0.985241	1.03911	0.728775	0.786615	1.10315	0.202557	0.357651	0.785998	0.17078	0	0.343277	0.783909	0.995069
Lchi16405	2.13035	2.48778	2.47904	1.4506	2.20679	2.16339	3.3898	1.26754	1.26035	2.92338	1.79526	1.91084	2.77598	3.38679	1.9781	3.00504	2.57481	2.59502	1.78336	0.224207	1.90854	2.04432	1.73482	3.20031	4.22972	3.2101	2.58886	4.54167	5.67678	4.43475	3.36364	4.63019	4.88122	5.02981	5.17808	6.14262	11.3128	8.39865	6.67318	4.42337	3.97229	3.36167	1.83751	2.90851	2.20303	2.7749	3.01809	3.10937	2.94655
Lchi16406	0.380125	1.00191	0.884321	0.184933	0.365212	0.669362	0.232835	0.566655	0.723857	0.47519	0.582975	0.407841	0.6622	1.09195	0.778149	0.290246	0.328494	0.351712	0	0	1.24153	0	0.202653	0	0.344353	0.592404	1.16102	0.369943	0.348408	0	0.209991	0	0.829168	0.677984	1.09392	1.07301	0.975129	0.843859	0.398713	0.880244	1.48909	0.849543	0.394294	0.520087	0.63001	0.465235	0.277882	0.794635	1.8376
Lchi16407	0.117081	0.210577	0.0943026	0.0475731	0.132874	0.14514	0.180443	0.147708	0.16688	0.0619331	0.131831	0.140997	0.054167	0.0433529	0.101374	0.159895	0.152879	0.239364	0.00777567	0	0.071038	0.231887	0.151486	0.145699	0.318145	0.348508	0.175681	0.303701	0.230852	0.533054	0.0826329	0.260981	0.149399	0.177308	0.191772	0.291307	0.177553	0.211742	0.116419	0.232235	0.163756	0.214862	0.111375	0.226069	0.143263	0.0910583	0.112024	0.40541	0.230382
Lchi16408	0	0.050577	0	0	0	0	0	0.100737	0.0570971	0	0	0.0583899	0	0	0.100593	0.206018	0.139775	0	0	0	0	0	0.048229	0	0.122945	0.181684	0	0	0.0996467	0	0	0	0.376916	0.175508	0	0	0	0.0547038	0	0.10474	0.11814	0.055216	0	0.0616508	0	0	0	0.113152	0
Lchi16409	6.02127	3.81692	5.0478	3.00536	6.10982	3.50448	4.87804	5.61103	7.05225	5.13671	7.54009	7.5053	3.83223	4.04735	5.86917	6.10315	3.87272	5.00723	0.62272	1.92714	4.9718	0	4.70535	2.03872	3.29443	4.05005	0	5.35943	2.63703	1.53459	1.48628	3.10755	1.30701	3.51942	5.01847	4.46157	6.06442	6.20911	6.54891	6.13929	2.59152	6.91413	4.02565	8.42804	4.57978	2.78609	4.83996	6.2383	9.63697
Lchi16410	0	2.00759	1.3822	0	0	0	0	0.603767	0	1.35133	0	0	0	0	0.604119	1.27023	1.16482	0.590665	0	0	3.2675	3.25418	0	0	2.08799	0	0	0	0.550113	0	0.581839	2.57096	0	0	0	1.09147	1.24041	1.91153	0	0	0	0	0	0.740553	1.37852	0	0	1.34534	0
Lchi16411	0	0	0.0889271	0.0743008	0.0878256	0	0.0934505	0.0851018	0	0.190337	0	0	0	0	0	0.0872962	0	0.168884	0	0	0	0	0	0	0	0	0	0	0.33364	0	0.167965	0.382145	0	0	0	0	0.089943	0.275973	0.095418	0.0878959	0	0.184906	0	0	0	0	0	0	0
Lchi16412	0	0	0	0	0	0	0	0	0	0	0	0	0	0	0	0	0	0	0	0	0	0	0	0	0	0	0	0	0	0	0	0	0	0	0	0	0	0	0	0	0	0	0	0	0	0	0	0	0
Lchi16413	0	0	0	0	0	0	0	0	0	0	0	0	0	0	0.144925	0	0	0	0	0	0	0	0.146475	0	0	0	0	0	0.275367	0.280232	6.11574e-08	0	0	0	0	0	0	0	0	0	0	0	0	0	0	0	0	0	0
Lchi34816	0	0	0	0	0	0	0	0	0	0	0	0	0	0	0	0	0	0	0	0	2.30438	0	0	0	0	0	0	0	0	0	0	0	0	0	0	0	0	0	0	0	0	0	0	0	0	0	0	0	0
Lchi34817	1.14699	0.891179	0.182444	1.01701	0.827778	0.151332	0.955254	0.926557	1.14968	0.643019	2.39119	0.485411	2.34074	1.03498	0.718126	0	0.53853	1.20253	0.474872	0.100555	0.697414	0	0.405608	0.293704	0	0	0.152815	0.29491	0.87189	1.80692	0.84624	0.638096	2.25918	0	0	0.134554	0.301369	0.154167	0	0.146862	0.534548	0.615447	1.07199	2.11016	1.24057	0.314388	0.681295	1.44573	0.569137
Lchi34146	0	0	0	0	0	0	0	0	0	0	0	0	0	0	0	0	0	0	0	0	0	0	0	0	0	0.0231972	0	0	0	0	0	0	0	0	0	0	0	0	0	0	0	0	0	0	0	0	0	0	0
Lchi34147	0	0	0	0	0	0	0	0	0	0	0	0	0	0	0	0	0	0	0	0	0	0	0	0	0	0	0	0	0	0	0	0	0	0	0	0	0	0	0	0	0	0	0	0	0	0	0	0	0
Lchi34148	84.1198	37.3986	63.8384	87.5671	34.3439	63.4588	62.7553	52.1064	112.487	67.3195	59.9761	114.841	54.2751	44.5776	64.8311	60.7259	35.9098	36.6093	150.007	108.881	127.71	4.407	0.19433	17.1703	4.65568	1.11444	1.93813	1.43887	7.18608	6.01943	7.03628	22.3117	11.7678	3.384	0.554858	2.41302	40.3623	8.49009	4.03121	8.40637	24.0534	14.7179	50.1497	60.4082	90.5058	63.1296	46.7088	24.4275	7.37375
Lchi28301	0	0	0	0	0	0	0	0	0	0	0	0	0	0	0	0	0	0	0	0	0	0	0	0	0	0	0	0	0	0	0	0	0	0	0	0	0	0	0	0	0	0	0	0	0	0	0	0	0
Lchi28302	0	0	0	0	0	0	0	0	0	0	0	0	0	0	0	0	0	0	0	0	0	0	0	0	0	0	0	0	0	0	0	0	0	0	0	0	0	0	0	0	0	0	0	0	0	0	0	0	0
Lchi28303	0	0	0	0	0	0	0	0	0	0	0	0	0	0	0	0	0	0	0	0	0	0	0	0	0	0	0	0	0	0	0	0	0	0	0.602424	0	0	0	0	0	0	0	0	0	0	0	0	0	0
Lchi28304	0	0	0	0	0	0	0	0	0	0	0	0	0	0	0	0	0	0	0	0	0	0	0	0	0	0	0	0	0.0696815	0	0	0	0	0	0	0	0	0	0	0	0	0	0	0	0	0	0	0	0
Lchi28305	2.24164	2.6198	2.92205	1.29259	3.92156	2.79405	3.07446	2.43305	2.68806	2.87328	2.31586	2.14877	2.03651	1.92708	2.03321	2.49378	2.06358	2.4529	4.06144	1.90806	5.91873	1.45328	1.72689	1.14938	2.0674	3.24141	3.19234	4.91172	6.34996	4.27168	3.1932	4.12223	5.42151	4.64089	4.84346	5.60315	5.89665	5.43092	5.05487	4.70956	3.27838	2.72362	1.66171	3.59816	2.15198	1.91734	2.95136	2.70816	4.43265
Lchi28306	113.55	93.5083	74.3465	64.0228	90.6901	71.02	94.9507	80.7084	96.6654	101.888	72.987	44.6712	72.9762	76.7564	65.0854	74.8208	81.0922	89.3606	15.3425	8.49279	71.3634	72.5247	33.4586	38.7171	161.417	35.2737	89.3119	47.5362	83.3123	0	39.1665	17.5262	43.1571	85.9545	81.9056	102.526	115.847	73.799	14.7648	62.5166	39.3293	37.2672	97.5537	84.3359	76.4769	75.0631	68.5923	190.198	80.34
Lchi28307	3.73671	4.10922	3.88572	1.35543	3.80671	3.49048	3.82818	3.28676	3.39635	4.37574	2.60074	4.02008	4.07235	5.24192	3.09529	2.52869	1.24163	2.8627	0.446522	0.479217	2.50057	1.10803	1.68514	1.601	2.75212	6.58291	2.57498	2.4872	6.0062	2.49645	1.41215	1.21922	1.2013	2.35228	2.09444	4.30192	5.67557	4.68472	3.63997	5.62893	6.73836	5.05354	2.35668	5.47248	5.38955	2.33198	2.90481	5.84137	5.25716
Lchi28308	3.64984	3.92357	3.36521	2.44456	3.78423	3.78934	3.3004	2.89524	4.86964	4.17043	2.56321	3.25976	2.69567	2.91448	2.18411	3.81197	3.35751	3.65679	2.0641	1.06088	4.36852	1.76758	2.82976	2.83849	4.72589	5.56589	3.49535	4.95308	7.9778	9.65286	3.75968	4.36694	5.50849	5.83309	5.84108	6.45763	5.13034	7.49969	5.44641	6.66019	7.31481	5.27063	2.83769	6.00273	2.78515	3.03274	3.67919	5.09558	6.13308
Lchi28309	6.67387	6.53316	6.86182	5.45427	9.1542	6.93154	7.06872	5.39769	9.83323	8.23959	6.01855	6.62308	7.63409	8.36012	5.56216	6.29758	4.62908	5.92939	3.32962	2.89031	5.87492	8.64569	6.62485	8.65666	14.6197	14.4658	11.0182	12.7192	22.7253	16.6713	9.66623	7.66545	10.1719	8.95609	8.89932	15.1534	15.0006	15.0692	14.5561	8.94723	8.80239	9.62781	7.09195	9.70667	9.54113	8.22934	9.48792	11.8399	13.9167
Lchi28310	0	0	0	0	0	0	0	0	0	0	0	0	0	0	0	0	0	0	0	0	0	0	0	0	0	0	0	0.0914212	0	0	0	0	0	0	0	0	0	0	0	0	0	0	0	0	0	0	0	0	0
Lchi28311	0	0	0	0	0	0	0	0	0	0	0	0	0	0	0	0	0	0	0	0	0	0	0	0	0	0	0	0	0	0	0	0	0	0	0	0	0	0	0	0	0	0	0	0	0	0	0	0	0
Lchi28312	1.56198	1.79144	2.08398	1.36811	1.51614	1.74153	1.97896	1.19685	1.83641	2.03763	1.18626	2.25791	1.96365	2.68707	2.39008	1.77471	1.67592	1.317	1.97899	1.07305	1.82197	5.86222	6.70661	4.51955	6.78403	6.4544	10.1252	18.0948	14.5968	19.7761	7.50303	8.6799	13.6144	7.03354	7.42259	7.71618	6.6599	7.15797	7.67877	2.9774	3.22237	2.33508	1.82706	2.69387	2.31432	2.83341	1.2311	3.97233	2.62949
Lchi28313	0	0	0	0	0	0	0	0	0	1.37299e-09	0	0	0	0	0	0	0	0	0	0	0	0	0	0	0	0	0	0	0	0	0	0	0	0	0	0	0	0	0	0	0	0	0.0514455	0	0	0	0	0	0
Lchi28314	0	0	0	0	0	0	0	0	0	0	0	0	0	0	0	0	0	0	0	0	0	0	0	0	0	0	0	0	0	0	0	0	0	0	0	0	0	0	0	0	0	0	0	0	0	0	0	0	0
Lchi28315	0	0	0	0	0	0	0.0608102	0.0559232	0	0	0	0	0	0	0	0	0	0	0	0	0	0	0	0	0	0	0	0	0	0	0	0	0	0	0.0170163	0	0	0	0	0	0	0.0950553	0	0	0	0	0.0187613	0	0
Lchi28316	0.696736	0.218642	0.450284	0.502162	0.223075	0.454283	0.553154	1.00948	0.409417	0.161245	0.370978	1.16201	1.01107	1.02629	0.720135	0.738748	0.40135	0.64441	0	0	0.789855	0.508419	0.137497	0.0748003	0	0.344469	0.393772	0.451767	0	0	0	0	0	0	0.0654975	0.0682554	0.152689	0	0	0.373271	0.0841933	0.0785936	0.468279	1.14711	0.561207	0.157863	0.212027	0.566204	0.975854
Lchi28317	3.31355	2.99659	2.38072	0.997457	3.76412	2.46868	2.67933	3.45373	4.02849	3.71435	2.72136	2.51193	3.14465	3.13525	2.84899	2.71263	1.75936	3.521	1.11607	0.249184	3.62325	1.06534	1.53379	0.887091	3.05465	3.49097	2.09537	2.52301	6.33812	2.52726	1.78454	1.67503	1.33782	2.61623	1.86792	3.70886	5.09688	4.69079	2.43792	4.08151	4.46156	4.60958	2.41503	4.96256	3.2801	2.19261	3.22372	5.04208	5.0565
Lchi28318	1.95519	1.17033	1.66431	0.91329	1.59882	1.04687	2.66572	2.6045	2.07384	3.8416	1.99109	1.73166	1.7503	2.1631	2.15816	1.87078	0.974588	1.37263	0.788157	0.708703	1.27594	0.654262	0.371063	0.692413	2.09443	1.66314	0.365519	0.639238	3.12023	3.61681	0.658191	0.500657	0.177521	2.31649	1.66365	3.78698	3.47006	4.57088	1.12805	1.15121	1.68797	0.849341	0.9769	2.75994	2.70887	0.849517	0.985724	1.55563	1.31447
Lchi28319	53.4758	39.3938	47.4907	47.6445	33.0727	45.4612	45.0532	36.3465	34.4016	40.6735	50.6357	46.1222	52.3358	51.6735	46.0856	24.8748	45.7907	45.0629	38.9939	39.5266	33.4726	47.164	28.0766	49.9204	62.7702	50.8292	38.4425	72.8815	64.6072	97.377	49.6744	75.9822	79.5663	40.9731	56.9436	38.3897	47.6595	50.5014	64.8462	68.2728	89.0582	45.521	41.6085	50.2062	46.895	62.9207	39.3415	55.2666	41.6181
Lchi28320	1.2209	1.9578	1.77867	2.17484	1.51217	1.1834	1.73726	0.450058	2.0521	2.64304	0.698919	2.43015	2.0985	3.35963	2.36114	1.04151	1.37017	1.56069	1.13178	0.950035	0.491877	2.22384	2.12943	1.62494	3.66297	1.99199	2.29981	1.16348	1.53324	3.46377	1.66132	0.603226	1.30568	1.17261	1.32427	1.5878	1.30329	2.18186	1.62748	3.71784	2.21658	0.971232	1.1486	1.51483	1.3954	1.23109	1.7315	1.63768	2.53708
Lchi28321	3.94532	3.63329	3.69283	3.94874	5.45588	3.29608	3.65579	2.92744	4.61424	3.91716	2.72237	4.96584	2.72864	3.36039	2.89874	3.91669	3.78235	4.44653	2.56125	2.07458	3.39991	7.08827	5.72749	8.80695	20.6107	11.344	12.8184	7.48334	5.76122	7.4907	5.59959	4.58155	6.39909	4.60505	4.46619	4.82984	5.21912	3.40014	5.12174	5.39185	5.57334	3.73502	3.80764	5.81658	3.85953	4.62716	4.64851	5.02113	8.39927
Lchi32111	0	0	0	0	0	0	0	0	0	0	0	0	0	0	0	0	0	0	0	0	0	0	0	0	0	0	0	0	0	0	0	0	0	0	0	0	0	0	0	0	0	0	0	0	0	0	0	0	0
Lchi32112	2.19516	1.9961	2.07475	1.18762	2.02644	2.12321	2.41721	2.14931	3.03378	2.76423	1.89017	2.36275	2.4504	2.77759	2.13677	1.86084	1.71521	2.18192	0.317483	0.0859533	2.61746	0.471571	0.269955	0.182507	1.11464	1.1825	0.475896	0.491863	1.4379	0.819318	0.746947	0.235187	0.475995	0.623463	0.375232	1.09531	1.57054	1.36126	0.435675	1.58234	2.36382	1.57397	1.34216	1.84972	1.8144	1.72204	2.03295	3.71279	3.26938
Lchi32113	0.136905	0	0	0	0.130081	0	0.138926	0	0	0	0	0.142329	0.146428	0	0	0.179055	0	0	0	0	0.137278	0	0	0	0.151189	0	0	0	0	1.3272	0.370794	0.560176	0	0	0.113705	0	0	0	0.836035	0	0	0	0	0	0	0.137543	0	0	0
Lchi32114	52.0828	55.2058	43.303	11.6303	79.1996	25.8876	55.7835	26.0062	36.9919	34.5361	28.5461	31.6897	33.6132	40.042	36.8086	29.6196	38.6333	43.8533	23.8235	22.9487	81.2125	56.0667	23.3916	18.9424	44.1734	34.163	21.5206	23.149	54.6902	12.2432	35.9358	20.2796	33.5936	64.3636	53.8979	63.0658	63.7042	55.7266	50.6667	77.7532	39.9486	26.1871	29.1774	59.7028	62.7824	41.5605	33.8033	59.6137	85.9461
Lchi32115	2.26727	1.4893	1.9965	1.41427	1.06189	1.57288	1.95531	0.735051	2.1067	2.34587	1.84944	2.62216	1.09719	2.04482	0.754967	0.613045	1.38755	0.828401	1.40853	0.617577	1.93848	0.935898	0.436777	0.816965	0.202933	0.621487	0.0644338	1.27725	0.589929	1.71282	0.687335	0.535564	0.869419	2.16164	1.80011	1.76782	1.13976	1.76069	1.40524	0.808599	1.90396	0.642107	1.61263	1.72152	1.06208	2.60904	3.87939	2.24546	1.80194
Lchi30422	0.506808	0.966108	0	0	0	0	0.509156	0	0.508422	0	0	0	0	0.559276	0.89609	0	0	0	0	0	0	0	0.827496	3.41869	1.22645	0.999228	0.426321	1.34647	5.97281	0	0.989128	0.902404	0.573611	1.56656	1.74824	3.64401	3.80887	0.971537	0.944496	0	1.00118	0	0	0	0	0	1.56518	0	0
Lchi30423	4.67172	9.0989	9.83818	5.5545	8.02597	3.95692	5.67644	4.40818	9.12447	6.905	5.09677	3.39551	3.5741	3.74939	3.52822	1.60092	6.04432	1.30153	0.900962	0	1.19572	3.23843	4.90721	5.98471	22.3925	13.1165	10.7188	31.1017	38.4215	38.5141	24.6889	13.3141	16.1457	22.851	26.2889	33.8582	35.6853	39.1202	33.0697	14.2273	11.7629	4.16942	6.75324	8.90175	7.90347	2.64894	4.24191	11.5341	9.08673
Lchi30424	0.250151	0.318019	0.468763	0.0861666	0.302919	0.59041	0.364452	0.311216	0.373083	0.468238	0.381783	0.391956	0.0768312	0.195188	0.339701	0	0	0.0316475	0	0	0.0667921	0.347768	0.647657	0.0768733	0.0767746	1.12926	0.468646	0.103522	0	0	0	0	0	0.0894478	0.0555749	0.240328	1.84711	0.355564	0.818398	0.264773	0.159467	0.706165	0.34262	0.799779	0.220247	0.192226	0.0336627	0.378281	0.464128
Lchi30425	0	0	0	0	0	0	0	0	0	0	0	0	0	0	0	0	0	0	0	0	0	0	0	0	0	0	0	0	0	0.0448545	0	0	0	0	0	0	0	0	0	0	0	0	0	0	0	0	0	0	0
Lchi30426	0	0	0	0	0.0859974	0	0.182979	0	0	0	0	0	0	0	0	0	0	0	0	0	0	0	0	0.172488	0.202078	0.0991886	0.271906	0	0	0	0	0	0	0	0	0	0	0	0	0	0	0	0	0	0	0	0	0.0934285	0
Lchi30427	5.26455	1.77486	1.51461	2.03921	3.29831	4.13732	7.64317	1.11967	5.29588	5.43338	2.4969	2.37861	9.36441	6.31956	3.0991	4.56863	6.14599	6.26012	8.08103	7.56039	11.2886	3.51388	2.7907	2.24034	2.65279	3.20597	3.19774	3.95228	3.69912	13.5183	2.98074	1.48001	4.53997	3.30661	4.40982	3.49406	3.7426	4.54705	6.50302	1.8076	3.68847	1.51607	3.02193	5.94907	4.88272	3.67944	1.32734	4.83678	4.72593
Lchi30428	98.898	65.1111	60.3868	46.1695	107.004	98.7704	106.526	120.748	171.632	183.719	146.531	149.007	356.036	314.211	368.369	710.707	423.733	511.543	246.479	144.928	613.395	68.8224	147.135	71.3528	43.2264	113.313	55.193	18.9896	27.0305	19.922	15.2925	12.8168	15.7974	148.67	155.304	165.105	277.248	292.027	206.61	78.1896	146.295	83.0495	99.085	100.195	93.8041	100.76	91.141	161.308	159.434
Lchi30429	0.0403208	0.0378919	0.0390238	0.130932	0.233985	0.0794693	0.289139	0.113636	0.214477	0.381181	0.0775819	0.176356	0.0887287	0.357422	0.0378212	0.541664	0.314827	0.603254	0.127086	0	0.540444	0.134828	0.145433	0	0.0926954	0.182879	0.0838545	0.199508	0.714311	0	0.563406	0.446464	0.324848	0.660375	0.724834	0.57686	0.48366	0.865398	0.645884	0.157923	0.222673	0.0833239	0.070296	0.139105	0.210233	0	0.113277	0.0851578	0.299983
Lchi30430	0.0360057	0.0338004	0.0348134	0	0.0874263	0.124763	0.110894	0.0170011	0.11532	0.0190093	0.0347201	0.0796926	0.0398805	0.0199848	0	0.121333	0.187887	0.101674	0	0.0121631	0.0560426	0	0.0327708	0	0.0835656	0.0619607	0	0.144044	0.559996	0.188125	0.0506845	0.0619181	0.0183103	0.103853	0.0776079	0.1786	0.163306	0.593566	0.466698	0.106757	0.140512	0.0564098	0.0315538	0.16652	0.0188524	0.0745192	0.0513746	0.057404	0.231256
Lchi30431	0.152939	0.882207	0.74372	0.371132	0.434744	0.589484	0.464898	0.585231	1.59901	0.939366	0.145461	1.89303	2.1174	1.24813	2.92682	2.59754	2.62107	4.10194	1.2508	0	2.83723	0	0	0	0.839077	0.202505	0.447082	1.18622	0.780385	1.90932	0.54965	0.124372	1.32109	0	0.632064	0.262222	0.440484	0.38726	0	0.156622	0.356673	0.507096	0.878552	0	0.624845	0.153092	0.145861	0.312965	0.156967
Lchi30432	0.140762	0.176432	0	0.0380823	0.090649	0	0.0960717	0.308077	0.149594	0.0984201	0	0	0	0.0519625	0.0439459	0	0	0.131368	0.0368822	0.0313339	0.193145	0	0	0.0918884	0.268917	0.106042	0	0	0.130828	0	0.0872266	0	0.51827	0	0	0.209247	0.233941	0.0956813	0	0.0916342	0.103361	0.048328	0	0.0538721	0	0	0	0.197815	0.0497645
Lchi30433	0	0	0	0	0	0.0411955	0.128494	0	0	0	0	0	0.0919786	0.046329	0	0.0401161	0	0.0390844	0.0329317	0	0.086192	0	0	0	0	0	0	0	0	0	0	0	0	0.0684577	0	0	0.292437	0.128144	0	0	0	0.043176	0	0.0961412	0	0	0	0	0
Lchi30434	0	0	0	0	0	0	0	0	0	0	0	0	0	0	0	0	0	0	0	0	0	0	0	0	0	0	0	0	0	0	0	0	0	0	0	0	0	0	0	0	0	0	0	0.0436867	0	0	0	0	0
Lchi30435	0	0	0.117192	0	0	0	0	0	0.0968094	0	0	0	0	0	0	0	0	0	0	0	0	0	0	0	0	0	0	0	0	0	0	0	0	0	0	0	0.0520043	0.0621298	0	0	0	0	0	0	0	0	0	0	0
Lchi30436	0	0	0	0	0	0	0.046495	0.042608	0	0	0.0436628	0	0	0	0	0	0.0393728	0	0	0	0	0	0	0	0	0	0	0	0	0	0	0.115783	0	0	0	0	0	0.0926491	0	0	0	0	0	0	0	0	0	0	0
Lchi30437	0	0	0	0	0	0	0	0	0	0	0.0369489	0	0	0	0	0	0	0	0	0	0.0396123	0	0	0	0	0	0	0	0	0	0	0	0	0	0	0	0	0	0	0	0.0622249	0	0	0	0	0	0	0.0811428	0.12251
Lchi30438	0	0	0	0	0	0	0	0	0	0	0	0	0	0	0	0	0	0	0	0	0	0	0	0	0	0	0	0	0	0	0	0	0	0	0	0	0	0	0	0	0	0	0	0	0	0	0	0	0
Lchi30439	33.1115	14.3258	22.3691	30.6026	11.5772	20.7523	21.639	16.2411	37.8251	23.3448	22.1305	38.8605	20.3173	13.6784	23.2014	21.6528	11.4227	12.6645	42.0545	27.6898	39.9313	3.10361	0.250617	4.23663	2.14928	0.729165	0.359442	1.21773	2.25959	3.6146	4.0442	11.6636	7.85996	1.30788	0.0877373	0.314757	12.0257	3.46744	2.57216	3.15338	8.75773	5.02522	16.6053	21.925	29.8153	22.6866	13.0381	7.61321	2.14985
Lchi05257	0	0	0.528929	0	0	0	0	0	0	0	0	0	0	0	0	0	0	0	0	0	0	0	0	0	0	0	0	0	0	0	0	0	0	0	0	0	0	0	0	0	0	0	0	0	0	0	0	0	0
Lchi05258	1.53137	2.16712	7.80945	2.16958	1.82191	4.32441	1.42598	1.05712	3.48207	1.70809	0.486743	1.60601	2.46361	1.54429	0.586775	3.14236	1.75456	3.60646	3.79832	5.44923	5.51773	0.136364	0.529951	2.05185	0.707413	2.0764	0.50448	0.849145	1.14168	1.11974	0.924493	1.57268	0.742612	36.2489	28.8063	37.3193	18.0448	18.0817	21.6637	1.08542	1.08777	1.5189	2.39799	5.74926	0.654665	1.79902	4.39568	0.131466	1.45162
Lchi05259	0.297612	0.559173	0.607888	0.241665	0.320263	0.453531	0.372893	0.217826	0.457856	0.556701	0.095512	0.0725983	0.0729253	0.109989	0.0310691	0.0952967	0.143558	0.0619752	0.0261265	0	0.0341654	0	0.0299083	0.0325793	0.457536	0.292748	0.207211	0.722409	0.433182	0.786984	0.524927	0.819312	0.467722	1.49243	1.24841	1.42324	0.596586	0.847136	1.16966	0.324769	0.219815	0.205724	0.202128	0.228566	0.138122	0.27272	0.342363	0.872855	0.493186
Lchi05260	0	0	0	0	0	0	0	0	0	0	0	0	0	0	0	0	0	0	0	0	0	0	0	0	0.393609	0.110842	0	0	0.0911739	0	0	0	0	0.080217	0	0.0437568	0.0489224	0	0	0	0	0	0	0	0	0	0	0	0
Lchi05261	0	0	0	0	0	0	0	0	0	0	0	0	0	0	0	0	0	0	0	0	0	0	0	0	0	0	0	0	0.128781	0	0	0	0	0	0	0	0	0	0	0	0	0	0	0	0	0	0	0	0
Lchi05262	0	0	0	0	0	0	0	0	0	0	0	0	0	0	0	0	0	0	0	0	0	0	0	0	0	0	0	0	0	0	0	0	0	0	0	0	0	0	0	0	0	0	0	0	0	0	0	0	0
Lchi05263	0	0	0.414051	0	0	0	0	0	0	0	0	0	0	0	0	0	0	0	0	0	0	0	0	0	0	0	0	0	0	0	0	0	0	0	0	0	0	0	0	0	0	0	0	0	0	0	0	0	0
Lchi05264	0	0.188473	0.237797	0.0274412	0.0387469	0.0333485	0.034642	0	0	0	0	0.111248	0	0	0.0317468	0.0732436	0.0293403	0	0.146794	0.168148	0.139441	0.0377907	0.152782	0.166423	0	0.0384507	0.105836	0.100641	0	0.174761	0.0630983	0.230914	0.22545	2.83477	2.5753	2.97281	0.111206	0.531518	0.708649	0.0663614	0.262007	0	0	0.0778495	0	0	0.0635838	0	0
Lchi05265	0.0906302	0.2141	0.0688592	0.0368094	0.17185	0.0247272	0.0697516	0.0427469	0.0966864	0.167287	0	0.0500227	0.0501221	0.0251423	0.0213384	0.212405	0.0590859	0.106488	0.110051	0.0701084	0.141008	0.10191	0.0205818	0	0.104963	0.0835472	0.238115	0	0.213085	0.212439	0.169841	0.0972166	0.14706	2.53151	1.56493	1.93509	0.495063	1.04053	0.669692	0.0223496	0.0756395	0.141669	0	0.28784	0.0711179	0.163934	0.0885312	0.02541	0.387484
Lchi05266	0.141153	0	0.182204	0.0381881	0.272697	0.0463027	0	0.132396	0.150007	0.0493454	0	0.205054	0.103333	0	0.176268	0.225513	0.0407894	0.439096	0.110949	0	0.919955	0	0	0.0921387	0.10786	0.159495	0	0	0.0437279	0	0	0	0.236219	3.5765	1.20572	5.95884	0.938324	1.48712	1.05158	0.321594	0.362748	0	0.0409493	0.162061	0	0.241676	0.131568	0.347126	0.299405
Lchi05267	0.100972	0.380682	0.391919	0.163624	0	0	0	0	0.10641	0	0	0.320816	0	0.111334	0.0934316	0	0.435141	0.185516	0	0.198036	0	1.4207	0.888117	0.772704	0.339526	0.665912	2.12793	6.89744	4.84804	5.90442	1.38335	2.93513	3.36758	1.21928	2.03518	1.5001	0.691078	0.403957	0.627717	0	0.217527	0.202786	0	0.34335	0.104111	0.204708	0.907464	0.419221	0.526451
Lchi05268	0.130535	0.0723759	0.321461	0.397141	0.908336	0.432566	0.308227	0.30872	0.393303	0.440777	0.383944	0.298279	0.232722	0.30342	0.253796	0.273646	0.432815	0.400498	0.225138	0.0637879	0.212605	0.779337	0.429572	0.31197	0.978905	0.989856	0.974907	1.98452	1.30734	2.29422	1.15503	2.04992	1.15168	1.16963	1.60478	2.31012	0.761617	1.08455	1.85772	1.0787	1.32695	0.27362	0.359348	1.09402	0.19832	0.612963	0.730449	1.24374	1.53939
Lchi05269	0	0	0	0	0	0	0	0	0	0	0	0	0	0	0	0	0	0	0	0	0	0	0	0	0	0	0	0	0	0	0.0131733	0	0	0.00834711	0	0.0126626	0	0	0.121386	0	0	0	0	0.0324483	0	0	0.0133726	0.0149173	0
Lchi05270	0	0	0	0	0	0	0.158913	0	0	0	0	0	0	0	0	0	0	0	0	0	0	0	0	0	0	0	0	0	0	0	0	0	0	0.0813075	0.217723	0	0	0.110996	0	0.172477	0	0.272943	0	0	0.0619371	0	0	0	0
Lchi05271	0	0	0	0	0	0	0	0	0	0	0	0	0	0	0	0	0	0	0	0	0	0	0	0	0	0	0	0	0	0	0	0	0	0	0	0	0	0	0	0	0	0	0	0	0	0	0	0	0
Lchi05273	0.153077	0.0557503	0.389068	0.0960857	0.274427	0.328479	0.147662	0.113179	0.379346	0.16102	0.115603	0.0905514	0	0.282449	0.0477464	0.294402	0	0.0951265	0.200767	0	0.262247	0	0	0	0.0941956	0.13606	0	0	0	0	0	0	0	0.239392	0.345237	0.0454396	0.256245	0.127365	0.108392	0	0.13555	0	0	0	0.116253	0.0687581	0.44782	0.107434	0.0754508
Lchi05274	0.0909725	0	0	0	0	0	0	0.0333924	0.0697422	0	0	0	0	0	0	0	0	0	0	0	0	0	0	0	0	0	0	0	0	0	0	0	0	0	0	0	0	0	0	0	0	0	0	0	0	0	0.0797808	0.0472495	0
Lchi05275	0	0	0	0	0.0503043	0	0	0	0	0	0	0.11328	0	0	0	0	0	0.097342	0	0	0	0	0	0	0	0	0	0	0.0483264	0	0	0	0	0.085089	0.40009	0.388318	0	0	0	0	0	0	0	0	0	0	0	0	0
Lchi05276	0	0.0780202	0	0	0	0	0	0	0	0	0	0	0	0	0	0	0	0	0	0	0	0	0	0	0	0	0	0	0	0	0	0	0	0	0	0	0	0	0	0	0	0	0	0	0	0	0	0	0
Lchi05277	0	0	0	0	0	0	0	0	0	0	0	0	0	0	0	0	0	0	0	0	0	0	0	0	0	0	0	0	0	0	0	0	0	0	0	0	0	0	0	0	0	0	0	0	0	0	0	0	0
Lchi05278	0.214779	0.632398	1.06603	0.203775	0.259085	0.286359	0.278922	0.195225	0.0687521	0.475598	0.0547079	0.625554	0.118823	0.0715737	0.202329	0.255897	0.130706	0.262545	0.0170613	0	0.111323	0.483305	0.214718	0.382861	0.0593983	0.236981	0.271054	0	0.372496	0	0.0805308	0.0922011	0.370785	0.367159	0.902335	0.328855	0.287365	0.289145	0.11579	0.625761	0.516125	0.35832	0.244487	0.496239	0.100318	0.370557	1.10533	0.228051	0.496147
Lchi05279	0.365189	0	0	0.147555	0	0	0	0.331946	0	0.39037	0.346254	0	0	0.199935	0	0.342958	0.155922	0.327817	0.273304	0	0.361462	0	1.24386	0.67513	0.197989	2.12087	3.42137	0.169367	1.11541	5.51373	0.975119	0.880521	0.519356	0	0	0.154845	0	0	0	0	0.380661	0	0	0	0	0	0.155754	0.395217	0.185715
Lchi05280	0.0359498	0.169137	0.0723702	0.145945	0.0696782	0	0.11084	0	0.0383173	0.0378006	0.0692031	0	0	0.0398488	0.0675093	0	0.0312038	0.067319	0.113493	0.14468	0.111337	0	0.0324758	0	0	0	0.03748	0	0	0	0	0.0306769	0	0.412661	0.955333	0.96655	0.108289	0.404802	0.346289	0	0.0397802	0.0744475	0.0941111	0.0828845	0.0375194	0	0	0.0380112	0.0383168
Lchi05281	0	0	0	0	0.0368645	0	0	0	0.0797102	0	0.0376719	0	0	0.0404705	0	0	0.0325212	0	0.0318015	0	0.049986	0	0	0	0	0	0	0	0.108518	0	0	0	0	0	0	0.0716355	0	0	0	0	0	0	0	0	0	0.0386283	0	0	0
Lchi05282	0.0459018	0	0.044485	0	0	0.090526	0.235305	0	0	0	0.0441345	0	0.100843	0.152515	0	0.088017	0	0	0	0	0	0	0	0	0	0	0	0	0	0	0	0	0	0.0750596	0.0392235	0	0	0.0936382	0	0.179365	0	0.0473017	0	0.158146	0.143449	0	0	0	0.146099
Lchi05283	0	0	0.0932437	0	0.0311194	0	0.0329365	0	0	0	0	0.0352828	0	0.0712424	0	0	0	0	0	0	0	0	0	0	0	0	0	0	0	0	0	0	0	0	0.0827186	0	0.0644211	0	0	0	0	0	0	0.0740347	0	0	0	0.170028	0
Lchi05284	0	0	0.434407	0	0.423583	0.287194	0.150946	0.681974	0	0.152581	0.141691	0.461697	0.158762	0.32706	0	0.140595	0	0	0	0	0	0	0	0	0.163657	0	0	0	0	0	0.267908	0	0	0.354968	0.123229	0	0	0	0	0	0.157316	0.146287	0	0.333772	0.304395	0	0.129749	0	0.459041
Lchi05285	0	0	0	0	0	0	0	0	0	0	0	0	0	0	0	0	0	0	0	0	0	0	0	0	0	0	0	0	0	0	0	0	0	0	0	0	0	0	0	0.0213848	0	0	0	0	0	0	0	0	0
Lchi05286	1.27362	0.674518	1.76893	0.516294	1.91068	1.24507	0.649878	1.25977	0.673335	1.40858	0.457641	1.61969	1.03896	1.05509	0.592072	0.683411	0.481349	1.17722	0.123659	0	1.37982	0	0.423742	0	0	0.176901	0	0.309363	0	0.1599	0.439238	0	0.472827	1.48284	0.673008	0.911607	0.835831	0.16044	0.250036	0.383469	0.0864925	0.0807298	0.756228	0.906834	1.15364	0.730032	1.16103	0.914303	0.584921
Lchi05287	4.2363	7.85739	6.76211	1.93626	12.7648	4.56806	4.81975	2.84582	4.11339	8.98451	10.4263	8.58832	4.11234	3.30044	6.68672	4.22441	4.28725	5.54767	1.44715	0.475723	4.34381	0.263497	1.03185	0.116195	1.36054	11.8777	1.65603	0.643622	1.59836	0	0.497058	0.504102	0	4.23358	2.33508	1.64175	3.37557	3.27016	1.70365	7.99802	8.71378	4.3369	2.27803	4.50757	2.23182	2.19966	5.29277	3.82206	8.19353
Lchi05288	0.0623038	0.0586127	0	0.101083	0.180034	0	0	0	0	0.390664	0	0.134669	0.136216	0	0	0.154699	0	0.289421	0	0	0	0	0.111346	0	0.0709554	0.20954	0	0	0.492566	0	0	0	0	0.113374	0.186047	0.165736	0	0.0631758	0	0.572971	0.409098	0.0637034	0.0540284	0	0.129407	0	0.133512	0.0653769	0.131517
Lchi05289	12.2255	13.3023	19.6439	16.4412	17.153	13.1172	18.8954	11.0021	10.9959	17.3262	14.7446	17.3449	13.2265	15.0625	14.6718	12.2463	6.34491	9.63625	6.00812	15.5185	9.5148	20.1146	29.3831	23.024	12.3106	8.19853	9.32926	9.48199	9.88308	4.16639	8.34865	6.08284	6.74972	9.51069	4.94106	1.323	6.14531	5.20653	7.29083	12.3641	14.8501	9.88659	19.8615	22.4392	23.0381	20.485	18.994	32.2337	21.1426
Lchi05290	8.73549	9.88851	10.5449	6.97145	7.24885	9.67108	12.2995	8.04532	8.77867	11.0567	11.3075	13.4464	10.4482	8.37687	8.95696	3.07416	2.78897	3.30178	1.71615	0.969948	6.27895	0.801198	1.19575	1.77266	1.38513	2.43996	1.35879	0	2.90676	2.07187	1.13108	0.102644	0.727091	0.898232	0.520172	0.864703	3.38745	0.742668	0.511164	4.72263	6.12338	3.22228	13.7592	12.8	14.3484	11.569	14.0232	16.2109	13.9506
Lchi05291	0	1.16549	1.30922	0.364053	0.321751	0.218259	0	0.311372	0.23644	0.580487	0.107314	0.236632	0	0	0	0	0	0	0	0	0	0	0	0	0	0	0	0	0	0	0	0	0	0	0	0	0	0	0	0.106849	0.240937	0	0.288968	0	0	0	0	0	0
Lchi05292	0.242436	1.37207	1.05956	0	0.346517	0	0	0.111733	0	0	0.115662	0	0	0	0.111654	0	0	0	0	0	0	0	0	0	0	0	0	0	0	0	0	0	0	0	0	0	0	0	0	0.344568	0	0.120588	0.207382	0	0	0.122256	0	0	0
Lchi05293	13.6931	15.3031	20.9867	9.36094	24.5003	17.15	20.2646	18.2588	31.5273	24.0059	16.4169	18.2113	10.3335	12.1111	11.8995	11.0795	7.50314	9.16126	9.601	5.2272	33.1101	2.16966	5.70583	1.79641	6.97392	14.0049	5.8677	2.87433	7.01521	3.50687	3.91682	2.8928	1.95908	6.31308	5.90714	11.3638	18.4725	18.5888	5.74059	11.3686	9.42619	9.00422	11.7164	16.9896	12.8004	13.1175	21.4885	14.1712	21.3247
Lchi05294	1.83548	0	0.894806	1.48099	1.50157	1.08907	2.99818	0.412718	3.08109	3.00141	1.51543	0.683898	0.956723	0.500381	2.88921	0	0.973988	0.406546	1.01383	0.714101	2.01655	0	0.191883	0.208092	0.977363	0.948249	0.429106	0.834604	0.196141	1.68613	0	0	0.213517	0.891761	1.29702	0.191348	1.50171	3.29477	0	0.417218	0.704675	0	0.957902	0.504978	0.693115	0.451017	0.760965	0.689644	0.920728
Lchi05295	0.628949	0.198545	0.817397	0.169263	1.18008	0.399583	1.90081	0.378786	2.60718	2.33123	0.39646	2.10291	1.09869	0.915976	0.568188	0.196051	0.356905	0.186779	2.17638	0.788819	0.82361	1.07838	0.883239	0	0.224937	0.655774	0.198095	0	1.26549	1.16853	0.555107	0	3.14576	1.96624	1.36267	0	3.15784	2.22225	0.206169	0.384005	0.432462	0.801871	0.17581	0.463477	0.211879	0.41405	0.879464	0.844741	0.84626
Lchi05296	83.0309	92.3537	94.4111	85.4682	99.0315	90.8706	108.21	80.2883	98.5141	101.609	70.2952	88.1437	64.7607	74.1205	64.7484	75.7847	74.725	83.1551	41.7223	51.3541	92.0417	71.3298	119.489	40.0214	104.849	149.519	130.023	112.315	170.935	98.1048	102.44	72.3406	69.8106	121.013	147.461	169.291	76.5136	76.1703	85.5891	119.216	103.353	88.0371	78.975	124.125	67.6649	73.3605	81.4176	101.78	145.26
Lchi05297	39.7943	15.2975	14.6744	14.4041	14.1867	24.4338	22.3583	15.5894	21.9519	21.8393	14.5168	14.0693	37.2842	36.5518	19.5021	12.5964	28.5866	30.8579	18.5415	7.29803	15.0865	16.4016	10.3495	13.7308	16.6023	11.4007	7.89242	12.846	13.4686	16.4287	4.80695	5.31454	14.7788	4.03615	1.64822	0.964239	2.81026	0.7872	0.329101	18.5169	44.2424	20.4179	17.4192	20.4563	36.3329	25.3972	7.93903	24.357	32.0059
Lchi05298	36.6421	30.6559	34.5413	30.6698	30.8951	36.1119	37.5485	33.5898	32.139	34.992	39.3325	43.2214	40.2517	46.7565	47.8701	25.8271	27.0723	32.3198	27.4108	28.4182	33.9199	17.3767	24.2874	23.4689	36.1449	30.4015	26.32	19.075	19.3633	8.44309	13.0634	15.0303	11.8664	15.5718	18.6986	20.825	23.296	31.7949	30.6966	44.8071	51.455	52.5799	32.4871	42.755	49.3479	51.7692	45.7356	52.9481	56.5202
Lchi05299	0.113716	0	0.49562	0.36906	0.328931	0.390885	0.232615	0.0532089	0.784304	0.773432	0.382247	0.123253	0.249019	0.629165	0.371936	0.979612	0.886281	0.793638	1.11327	1.58844	1.57538	0.188582	0.407366	0.110863	0.259607	0.383524	0.409814	0.390815	0.525929	0	1.26427	0.288564	0.56846	7.27608	16.268	6.06252	13.7839	24.6663	34.7432	0.165879	0.374192	0.174858	0.197478	1.17227	0.472865	0.233067	0.526396	0.239025	0.601143
Lchi05300	0.648476	0.609286	0.627497	0.234008	0.592827	0.710684	1.14457	0.474298	0.42188	1.13641	0.589475	1.224	0.515968	0.718801	0.33826	2.00634	1.31334	1.01191	0.398059	0.338296	0.632239	0.201208	0.195263	0.106342	0.331895	0.81884	0.450698	2.14346	4.30864	1.37663	2.28532	1.78299	2.1083	1.7132	2.90292	2.61362	3.78729	3.98277	3.74003	0.777455	1.19591	1.19365	0.565859	1.16124	0.60158	0.556683	0.507577	0.761827	1.80212
Lchi05301	0	0.308378	0.0529283	0.0886938	0.369024	0	0	0	0.116023	0.057217	0.105003	0.0593059	0.0626672	0	0.102198	0.10466	0	0	0.0856774	0.145542	0.11224	0	0	0.106668	0	0.0615121	0	0.268606	0.253036	0.501921	0.202687	0	0.273472	0.1783	0.652005	0.486027	0.978203	1.22255	0.753258	0	0.0600023	0	0.0474799	0.125268	0	0	0.0506753	0	0
Lchi05302	11.9586	9.00693	9.07475	9.27856	9.32536	11.061	11.1629	8.04771	12.8414	13.5698	9.2729	11.3963	13.3495	14.6612	8.1445	9.44453	8.77041	10.5378	8.17995	5.73167	9.53878	13.3078	14.2587	12.4942	15.2439	17.7955	15.8365	17.6502	24.3808	33.3905	15.8645	14.4454	13.5553	15.1004	12.5516	22.4076	26.7926	31.7304	41.8567	14.8468	13.4869	12.2831	10.6499	13.484	14.5993	10.2236	10.4718	11.2043	12.9095
Lchi05303	1.41615	0.54251	0.711055	0.553308	0.759199	0.206233	1.12703	0.49134	0.556923	1.04383	0.705547	0.284908	0.115006	0.754775	1.07939	0.904264	0.499868	0.684185	0.288014	0.419391	0.916154	0	0.141175	0.1537	0.179944	0.177299	0.216589	0.154826	0.923752	0	0.145993	0	0.36778	0.727676	0.40253	0.326777	1.2527	0.533722	0.389682	0.970884	0.979821	0.592685	0.547074	1.50351	1.09141	0.807129	0.876712	1.32464	1.61041
Lchi05304	0.470525	0.715024	1.47259	0.341945	1.13302	0.576752	0.77452	0.571827	0.445694	0.789486	0.242387	0.912472	0.366529	0.372581	0.940196	0	0.58271	0.742696	0.196234	0.333066	1.37451	0.368137	0.665303	0.325082	0.571228	0.374053	1.36763	1.71747	2.69573	2.11195	1.08451	0.846575	1.08355	1.16006	2.90359	1.33536	2.98764	4.58305	0.793128	0.24338	0.731915	0.753211	0.36655	0.192005	1.57061	0.171737	0.61327	1.23164	1.06107
Lchi05305	10.7196	14.4474	9.91676	17.5632	12.0246	10.8728	12.5745	11.5109	11.7855	14.5845	13.9939	15.7305	14.7816	14.039	12.0876	21.3922	12.1722	13.3788	11.5897	18.8246	11.4204	11.5909	11.1034	14.8458	26.0328	25.1937	23.9628	52.0405	54.458	42.7989	56.9719	67.1009	55.4484	22.4363	31.1448	29.7009	38.5614	44.0029	76.6061	28.9445	22.9792	24.0492	10.8999	14.5169	21.8658	23.9013	16.7937	17.2221	26.525
Lchi05306	2.66982	2.59981	2.45705	1.90358	3.62666	1.99249	2.73707	2.11432	3.50269	3.04932	2.16306	2.46674	1.97486	2.2382	1.98862	1.40754	1.21565	1.2206	0.643224	0.328028	0.975681	0.291446	1.73778	1.25131	3.00391	2.9284	3.29933	3.75131	3.83955	4.04411	2.3718	1.8085	1.61218	2.6721	2.17936	3.88358	3.75353	4.30469	3.21147	2.07893	2.70596	2.16113	1.93352	3.3761	2.41413	1.54419	2.42179	2.82568	3.78128
Lchi05307	21.9182	16.4484	13.9624	18.0365	13.0337	15.8906	17.0145	10.653	15.3606	17.5097	13.2726	13.7334	27.2498	31.6596	15.9681	11.9593	12.5708	15.6206	10.4713	8.64874	10.1011	12.3985	20.2788	15.5573	28.3338	27.3595	17.2165	17.7769	40.0376	12.3674	19.6973	13.4141	12.0509	7.74283	8.36863	16.1696	24.853	21.3242	19.858	18.449	20.4221	15.6159	16.8477	23.4169	31.8575	27.1206	17.1775	31.0417	24.8148
Lchi05308	12.9654	6.24701	7.37702	6.47746	5.31774	8.83049	7.9453	5.78336	8.32566	8.489	5.03469	5.06796	14.2411	11.3972	5.68707	6.58489	10.3382	9.32266	8.5756	5.16925	7.71445	5.91821	4.89413	6.53714	11.0513	4.83036	4.90124	4.79083	4.68816	5.90628	8.11122	7.86448	4.11787	1.64969	0.901556	3.31961	3.62666	3.90476	4.14818	6.80703	12.4085	6.07884	7.46256	9.17891	11.2647	7.41764	5.79562	7.69735	5.29152
Lchi05309	59.3426	48.6456	60.766	68.0746	58.6384	53.0221	59.676	54.3872	72.233	66.0903	57.4677	54.8612	64.3189	72.7469	57.8041	45.0194	52.0557	56.8363	49.3625	55.7472	58.9223	76.122	81.6996	48.0994	72.8482	62.816	72.4556	77.5336	98.0806	108.338	82.8804	59.1201	63.3872	84.5162	79.2263	93.3118	83.919	98.0846	112.313	63.7376	72.3676	52.375	60.7781	78.5957	56.8918	60.8474	54.2148	108.584	76.485
Lchi05310	84.2473	73.1241	81.9096	88.8141	87.5509	81.9958	76.7757	70.1493	90.117	94.7256	64.7761	76.7933	80.1915	96.7407	74.7245	102.723	97.4649	89.7134	90.9057	111.415	103.845	100.932	92.5353	80.687	82.2373	58.5697	90.95	119.158	121.124	150.456	122.405	116.14	126.234	135.399	120.181	138.918	99.4877	109.898	146.95	67.3877	81.9999	58.3544	69.5464	95.3202	80.5134	80.5731	80.144	94.1319	104.928
Lchi05311	0	0	0	0	0	0.28295	0	0	0	0	0	0	0.0342337	0.0101569	0	0.557201	0	0.262501	0	0	0	0	0	0	5.95883	2.75557	1.90878	1.33509	0.752493	0	0	0.232419	0	0.691935	0	0.502282	0	0.288204	0	0	0	0.556471	0	0	0	0.292294	0.481175	0	0
Lchi05312	154.605	114.199	109.997	158.951	200.787	168.014	155.181	165.044	179.626	124.501	124.703	101.985	164.362	157.15	126.794	351.222	313.6	289.833	276.626	385.709	274.783	241.837	232.526	195.337	106.048	112.35	107.769	52.8529	49.8444	122.992	57.586	57.1424	58.0487	159.598	243.06	170.873	509.909	529.9	711.319	160.771	184.864	164.004	178.922	124.015	155.48	121.902	106.492	123.178	91.1531
Lchi05313	24.2838	25.8238	27.7707	24.8122	28.513	25.5609	30.943	24.9426	34.4457	32.5372	29.9049	29.2008	21.2312	23.3327	22.9075	31.3915	23.1621	21.5508	17.8495	14.1292	32.7846	10.8624	12.9914	8.37126	22.0046	23.6009	23.5202	26.0483	21.2637	20.2676	14.9563	19.157	19.928	10.0446	12.1228	11.0053	24.6376	23.5997	13.7689	12.9481	13.6723	9.96361	24.2051	24.5518	20.4597	21.9013	27.0339	22.16	27.2652
Lchi05314	99.9462	110.842	113.601	106.333	113.427	100.627	92.3125	95.5132	115.971	97.0528	88.7323	90.4036	87.5026	87.8449	87.5045	99.7858	84.2008	84.7321	90.7697	104.417	100.084	72.1196	71.5149	58.0678	81.1749	77.4011	85.0766	88.3098	66.4598	118.964	75.3075	72.1209	79.6413	89.2855	89.3856	81.3082	104.766	130.927	117.869	107.503	133.232	103.491	86.7726	98.3152	75.025	90.5595	104.636	85.1562	84.3993
Lchi05315	4.11758	4.70648	4.89223	5.01298	5.46922	4.92724	4.16761	3.42346	4.37603	5.7909	3.86872	4.43587	5.9606	6.37377	2.76102	7.31133	3.24519	5.28407	3.67819	5.15606	4.9599	1.29969	2.77724	3.20738	10.1911	6.87412	8.9665	22.3891	19.9191	24.0419	14.9186	14.6265	15.318	9.56176	13.3506	10.893	18.0112	17.3666	23.4082	3.97527	4.99939	3.27741	3.66527	5.37247	4.67849	7.88363	5.67077	7.15122	9.57837
Lchi05316	7.31665	8.11232	8.19548	7.07414	8.94373	7.97863	10.779	7.76025	11.5868	11.1376	8.14564	9.7043	10.1737	10.2928	7.78703	5.32412	4.35026	5.87941	6.54076	3.96203	7.54211	9.06812	10.0043	7.30392	19.8379	16.6325	14.7392	19.274	27.4695	23.5252	10.9483	12.6349	14.3179	8.85081	11.257	13.0808	19.7579	20.9154	21.0179	11.0244	9.84865	8.87331	9.06365	13.4221	10.9287	11.249	9.77189	11.804	11.4434
Lchi05317	1.07178	0.902514	1.10707	0.145034	0.770329	0.751402	0.925602	0.719082	0.859108	0.49105	0.546703	0.920384	1.09359	1.59618	0.807425	1.34783	1.22353	1.29939	0.284354	0	2.53143	0.362449	0.244137	0.803041	6.62697	7.21763	0.989767	0.470358	3.00234	0.23294	1.49649	0.727727	0.159193	1.87457	1.82735	3.18208	3.51382	3.5831	0.789821	1.18901	1.71467	1.3232	0.550537	1.75001	0.7926	0.399757	0.881742	1.32266	1.96962
Lchi05318	7.63921	10.5929	7.16347	1.42906	9.50312	7.4612	3.68227	8.19717	3.28198	3.92822	1.84916	7.89334	6.3832	4.91237	7.87497	1.76946	2.68178	3.25478	0.911354	0.0552446	2.56471	1.09915	1.04079	0.647055	1.13698	3.16441	2.80741	1.79067	2.83619	5.12894	0.848003	1.61483	4.56232	2.37649	1.84275	1.99341	2.22995	1.94264	2.36806	3.22951	7.64828	8.32644	2.24525	2.29285	2.08391	4.44346	3.81499	13.745	13.1113
Lchi05319	11.3443	20.309	26.6637	21.0954	18.05	12.5985	15.6332	16.2232	11.4493	23.466	18.2875	19.6727	7.96381	7.48474	17.7621	14.0487	8.2988	7.97115	3.98915	4.50487	5.59717	13.2286	17.1983	6.37371	5.69961	9.69348	9.81221	9.61034	7.65156	8.16011	9.61965	12.0682	18.4675	5.11007	9.15458	5.93219	6.03801	12.2733	10.1737	24.5924	20.8967	15.2012	11.3623	13.1314	11.2718	6.63588	23.3425	12.3083	15.2943
Lchi05320	0	0	0	0	0	0	0	0	0	0	0.807403	0	0	0	0	0	0	0.742682	1.42514	1.54639	0	2.64227	0	0	0	0	2.21187	2.23313	0	0	0	0	0	0	0	0	0.788665	0	0	0	0	0	0	0	0	0	0	0	0
Lchi05321	0	0	0	0	0	0	0	0	0	0	0	0	0.0227595	0	0	0	0	0	0	0	0	0	0	0	0	0	0	0	0	0	0	0	0	0	0	0	0	0	0	0	0	0	0	0	0	0	0	0	0
Lchi05322	0	0	0	0	0	0	0	0	0.0234622	0.0463985	0	0	0	0.0490742	0	0	0	0.0621254	0	0	0.0228891	0	0	0	0	0.0756442	0	0	0.103457	0	0	0	0	0	0	0.0198818	0.0221474	0.0453729	0	0.0438785	0	0.13775	0	0	0	0	0	0	0
Lchi05323	2.44484	1.75252	4.21657	2.45961	4.43728	5.04382	0	5.8015	3.66416	1.76958	1.13503	1.10233	4.76455	3.95984	3.69113	0.554537	2.03322	1.54289	0.421406	0	1.70572	0	0	1.53735	0	0	0	0	0	6.46227	0	0	0	1.81594	0	0.476124	2.15622	0.553133	1.62748	1.55596	2.90539	1.59488	1.96021	3.22882	4.19656	0	1.78091	4.68594	4.08994
Lchi05324	2.7335	4.13141	3.47218	2.17618	4.06916	3.33251	4.08502	3.82615	2.40982	3.83709	2.34702	2.65364	2.97745	3.31895	3.2958	1.90299	3.08477	0.913766	0.654928	0	2.59181	0.305081	1.61681	1.21617	1.42584	3.15881	1.16828	0.814524	5.11033	2.87253	2.33294	1.87863	1.52452	2.86155	1.81776	3.71221	3.51294	3.54338	1.60536	3.61473	4.5034	3.93503	2.20355	4.47318	4.07053	0.865878	1.34403	3.54101	3.10562
Lchi05325	55.3229	67.8265	66.8327	59.1802	57.0911	54.0829	51.7465	53.7257	61.3577	65.6231	54.6882	79.1945	64.4156	59.0849	69.5685	73.9602	55.08	46.9415	51.1328	51.2673	52.5144	70.413	64.4088	56.5538	47.7931	52.5395	65.5897	70.3801	48.6542	71.5551	57.2473	64.0964	75.8887	41.5195	44.5531	44.809	44.3177	38.8264	58.7584	77.9976	86.6654	85.17	56.9233	54.9541	67.4055	65.2162	76.918	72.3131	82.8917
Lchi05326	4.35887	4.16896	3.98335	3.69225	5.186	4.04331	5.89758	3.80548	6.44328	4.90312	3.94178	4.56547	4.57905	4.68695	4.00064	4.62832	4.94902	4.971	1.67303	1.08021	2.98935	5.6116	4.26803	5.78613	10.2952	10.8106	12.3351	12.8644	12.148	21.4498	7.38177	7.67426	13.2484	9.89238	9.31147	8.26855	12.0626	10.0249	9.63319	6.34626	9.06042	5.47905	4.37324	6.17068	3.83017	3.86567	4.29781	6.57734	7.96423
Lchi05327	0	0	0	0	0	0	0	0	0	0	0	0	0	0	0	0	0	0	0	0	0	0	0	0	0	0	0	0	0	0	0	0	0	0	0	0	0	0	0	0	0	0	0	0	0	0	0	0	0
Lchi05328	0.453489	1.09084	2.69811	0.489725	0.521397	0.265388	0.277376	0.842082	0.095727	0	0	0	0.491649	0.100087	0	0.863727	0.29912	1.08628	0.897397	2.12694	3.65525	0.197275	3.40474	0	0.714572	4.42924	3.29603	2.74386	3.76545	0.361832	5.72271	0.64584	1.1157	5.86173	6.15251	19.6346	9.85461	21.3909	10.1092	0	0	0	0	0.103052	0	0.460842	4.31758	2.86407	8.71643
Lchi05329	0	0	0	0	0	0	0	0	0	0	0	0	0	0	0	0	0	0	0	0	0	0	0	0	0	0	0	0	0	0	0	0	0	0	0	0	0	0	0	0	0	0	0	0	0	0	0	0	0
Lchi05330	0.242682	0.330012	1.3313	0.24965	0.609325	0.572997	0	0.318566	0	0.254428	0.0466549	0	0	0	0	0.558191	0.428165	1.313	0.236737	2.79451	1.96457	0.107761	3.38013	0.427432	1.00076	6.6203	7.88511	6.44493	8.53683	1.49167	4.29004	0.554614	0.804256	5.70812	5.73871	11.3449	7.39776	14.8887	29.4711	0.142089	0.0534237	0.299722	0.0422271	0.0557056	0.158564	0.348898	2.72915	1.4144	6.43786
Lchi05331	0	0	0	0	0	0	0	0	0	0	0	0	0	0	0	0	0	0	0	0	0	0	0	0	0	0	0	0	0	0	0	0	0	0	0	0	0	0	0	0	0	0	0	0	0	0	0	0	0
Lchi05332	0	0	0	0	0	0	0	0	0	0	0	0	0	0	0	0	0	0	0	0	0	0	0	0.041645	0	0	0	0	0	0	0	0	0	0	0	0	0	0	0	0	0	0	0	0	0	0	0	0	0
Lchi05333	0	0	0	0	0	0	0	0	0	0	0	0.0666223	0	0	0	0	0	0	0.0481784	0	0.0631515	0	0	0	0	0	0	0	0	0	0	0	0	0	0	0	0	0	0	0	0	0	0	0	0	0	0	0	0
Lchi05334	0	0	0.149661	0	0.187023	0	0.0396123	0	0	0	0.080154	0	0.0851197	0.0428452	0	0	0	0.0361697	0	0	0	0	0	0	0	0	0	0.0382898	0	0	0	0.0659067	0	0.0984905	0	0	0.938371	0.0790749	0	0	0.21366	0	0.0337151	0	0.0806582	0	0	0.0408465	0
Lchi05335	0	0	0	0	0	0	0	0	0	0	0	0	0	0	0	0	0	0	0	0	0	0	0	0	0	0	0	0	0	0	0	0	0	0	0	0	0	0	0	0	0	0	0	0	0.183512	0	0	0	0
Lchi05336	0.474407	0.205729	0.070626	0.296292	0.0706411	0.395898	0.448775	0.171567	0.660388	0.306934	0.150698	0.239911	0.401981	0.404488	0.0685205	0	0.126693	0	0.0863877	0.0734167	0.188335	0	0.0905494	0.215393	0.0840314	0.248772	0.152135	0.397968	0.51134	0.263736	0.204225	0.124532	0.11424	1.70196	0.431601	0.849647	8.92033	1.4566	0.0390469	0.0357894	0.322974	0.0377761	0.668642	1.24956	1.10438	0.563824	0.137061	0.462951	0.0388335
Lchi05337	0	0	0	0	0.131981	0	0	0	0	0	0	0.0496477	0	0.0504294	0	0	0	0	0	0	0	0	0	0	0	0	0	0	0	0	0.0423411	0	0	0	0	0	0	0	0	0	0	0	0	0	0	0	0	0	0
Lchi05338	0.474794	0.371814	0.344629	0.51394	0.344458	0.584956	0.44589	0.111529	0.631463	0.374113	0.287593	0.519375	0.304807	0.219222	0.0371197	0.113912	0	0.0637726	0.093557	0	0.0816067	0.264708	0.151773	0.272084	0.181979	0.314173	0.288128	0.626701	1.4393	0.896904	0.4424	0.910207	0.992368	0.388893	0.108437	0.0306484	1.12919	0.364043	0.253616	0.0387539	0.306005	0.408971	0.551942	0.421049	0.536452	0.285057	1.11215	0	0.0841256
Lchi05339	0	0	0	0	0	0	0	0	0	0	0	0	0	0	0	0	0	0	0	0	0	0	0	0	0	0	0	0	0	0	0	0	0	0	0	0	0	0	0	0	0	0	0	0	0	0	0	0	0
Lchi05340	0	0	0	0	0	0	0	0	0	0	0	0	0	0	0	0	0	0.0102157	0	0	0	0	0	0	0	0	0	0	0	0	0	0	0	0	0	0.00472994	0	0	0	0	0	0	0	0	0	0	0	0	0
Lchi05341	0	0	0	0	0	0	0	0	0	0	0	0	0	0	0	0	0	0	0	0	0	0	0	0	0	0	0	0	0	0	0	0	0	0	0	1.03861	0	0	0	0	0	0	0	0	0	0	0	0	0
Lchi05342	0	0	0	0	0	0	0	0	0	0	0	0	0	0	0	0	0	0	0	0	0	0	0	0	0	0	0	0	0	0	0	0	0	0	0	0	0	0	0	0	0	0	0	0	0	0	0	0	0
Lchi05343	0	0	0	0	0	0	0	0	0	0	0	0	0	0	0	0	0	0	0	0	0	0	0	0	0	0	0	0	0	0	0	0	0	0	0	0	0	0	0	0	0	0	0	0	0	0	0	0	0
Lchi05344	0	0	0	0	0	0	0	0	0	0	0	0	0	0	0	0	0	0	0	0	0	0	0	0	0	0	0	0	0	0	0	0	0	0	0	0	0	0	0	0	0	0	0	0	0	0	0	0	0
Lchi05345	0.908027	0.878692	1.54514	0.191384	1.15904	0.369545	1.36747	0.19811	2.08474	0.877766	0.700444	0.971261	0.850138	0.708536	0	1.23354	0.875513	0.612795	0.308695	0.510011	1.05648	0.942974	0.579822	0.54885	6.78156	5.88503	4.24319	4.84896	10.9683	10.378	2.24026	0.662128	0.952015	2.57837	1.89251	3.58711	3.88329	6.19564	2.74382	4.2767	5.76336	2.28003	0.68677	0.524138	1.50629	0.992183	1.7178	2.78693	2.21616
Lchi05346	11.9225	15.5419	16.5323	10.556	27.582	16.2142	13.2418	7.41301	14.0554	21.4495	17.5468	20.6226	12.6429	8.10081	18.0265	15.2267	19.8027	16.4832	12.1179	5.86882	12.7184	9.81802	14.4859	7.83463	13.1744	24.1534	19.4627	12.6955	23.8057	7.25988	8.45653	9.71156	10.3906	31.1382	26.8186	11.5993	16.9339	12.2199	16.3134	16.7482	20.1293	9.4137	8.19061	13.2286	6.66445	8.42695	18.2199	11.5004	21.9218
Lchi05347	0.0796917	0.112334	0.0385633	0	0	0	0.0408209	0.0374367	0	0.0418591	0.0766718	0	0	0	0.0757983	0.0382373	0	0	0	0	0	0	0	0	0	0	0	0	0	0	0	0	0	0	0	0	0	0	0	0	0	0.0411806	0	0.0458273	0.041555	0	0.0373264	0.0841662	0.127069
Lchi05348	1.87718	1.87666	1.46887	1.88061	1.97023	1.8894	2.12768	2.70175	4.24927	3.77613	1.72917	2.05302	1.40641	1.94731	1.42375	5.28913	4.8166	5.49066	0.629518	1.15012	1.52382	2.13727	5.47512	0.509988	4.68356	16.0351	11.5898	13.085	25.3652	3.74406	15.1818	2.65391	3.62063	21.6543	17.986	44.7551	11.7394	15.5138	41.5086	6.29734	6.57403	5.65481	3.16854	3.90443	2.58245	1.02758	2.02025	5.01958	13.1611
Lchi05349	0	0	0	0	0	0	0	0	0	0	0	0	0	0	0	0	0	0	0	0	0	0	0	0	0	0	0	0	0	0	0	0	0	0	0	0	0	0	0	0	0	0	0	0	0	0	0	0	0
Lchi05350	0	0	0	0	0	0	0	0	0	0	0	0	0	0	0	0	0	0	0	0	0	0	0	0	0	0	0	0	0	0	0	0	0	0	0	0	0	0	0	0	0	0	0	0	0	0	0	0	0
Lchi05351	0	0.0852958	0.0260723	0	0.0647744	0.0371033	0.0276486	0	0	0	0.051936	0	0	0.0299001	0	0	0.0234194	0.0253045	0	0	0.0778899	0	0	0	0	0.0615564	0.0282542	0	0	0	0	0	0	0.0799025	0	0.0969041	0.054155	0.332186	0	0	0.0839013	0	0.0471429	0.0867166	0	0	0.0254789	0.114299	0
Lchi05352	0	0	0	0	0	0	0	0	0	0.0935877	0	0	0	0	0	0	0	0	0	0	0	0	0	0	0	0	0	0.218078	0	0	0	0	0	0.268135	0.557886	0.108014	0.386957	0.567709	0	0	0	0	0	0	0	0	0	0	0
Lchi05353	0	0	0	0	0	0	0	0	0	0	0	0	0	0	0	0	0	0	0	0.0561419	0.0427824	0	0.0374106	0	0	0	0.172526	0	0	0	0	0	0	0	0	0	0.0414739	0.510203	0	0	0	0	0	0	0	0	0.116516	0	0
Lchi05354	0	0	0	0	0	0	0	0	0	0	0	0	0	0	0	0	0	0	0	0	0	0	0	0	0	0	0	2.50868	0	1.18604	1.23588	0	1.16173	0	0	0	0	0	0	0	0	0	0	0	0	0	0.847653	1.37316	0
Lchi05355	0	0	0	0	0	0.200525	0	0	0	0	0	0	0	0	0	0	0	0	0	0	0	0	0	0	0	0	0	0	0	0	0	0	0	0	0	0	0	0	0	0	0	0	0	0	0	0	0	0	0
Lchi05356	0	0	0	0	0	0	0	0	0	0	0	0	0	0	0	0	0	0	0	0	0	0	0	0	0	0	0	0	0	0	0	0	0	0	0	0	0	0	0	0	0	0	0	0	0	0	0	0	0
Lchi05357	0	0.252001	0	0.186623	0.0370681	0	0.157019	0.036008	0	0	0	0.0838737	0	0	0.0719055	0.339201	0.0997348	0	0.505112	1.59422	1.01816	0	0	0	0.088151	1.03582	1.17419	1.35716	0.404914	0.434583	2.09382	1.97949	0.821961	4.15733	2.14071	2.40206	1.58918	4.4612	1.78835	0.225267	0.264229	0	0	0	0	0.197217	0.678875	0	0.92132
Lchi05358	0.163108	0	0.284054	0.158937	0.126386	0.0321985	0	0.030701	0	0.194827	0.157045	0	0	0	0	0.118332	0.198277	0.244586	0.445452	1.02719	1.12044	0	0	0	0.150481	1.08373	0.768841	0.469509	0.325937	0	1.68688	0.62415	0.419134	2.83842	1.42119	2.50967	1.09345	5.67123	1.90024	0	0.172101	0	0.0284886	0.150336	0	0	1.26245	0.0690508	1.19523
Lchi05359	0	0	0	0	0	0	0	0	0	0	0	0	0	0	0	0	0	0	0	0	0	0	0	0	0	0	0	0	0	0	0	0	0	0	0	0	0	0	0	0	0	0	0	0	0	0	0	0	0
Lchi05360	0	0	0	0	0	0	0	0	0	0	0	0.0525462	0	0	0	0	0	0	0	0.0322108	0	0	0.0433737	0	0	0	0	0	0	0	0	0	0	0.0788623	0.0824142	0	0	0	0	0	0	0	0	0	0	0	0	0.152536	0
Lchi05361	0	0	0	0	0	0	0	0	0	0	0	0	0	0	0	0	0.0639875	0	0	0	0	0	0	0	0	0	0	0	0	0	0	0	0	0	0	0	0	0	0	0	0	0	0.19206	0	0	0	0	0	0
Lchi05362	5.58561	3.04551	5.04246	3.29524	2.99508	2.67686	2.91951	2.78747	4.84416	5.57041	3.22865	3.49633	3.12129	3.7907	2.30985	2.73123	2.08719	3.36017	2.03325	1.8528	2.86059	3.21754	2.72113	3.08504	5.85236	3.27126	4.62219	6.21334	7.31567	9.72509	7.45223	5.7289	7.84627	7.69437	8.57585	10.5763	9.87703	11.0012	11.7242	4.18592	3.33257	1.94588	2.36616	6.89581	4.02009	4.48073	4.21183	3.99488	5.3574
Lchi05363	48.3643	52.9361	62.0309	53.4456	34.2513	39.9027	48.0434	44.4147	38.5053	47.9673	56.8749	69.4683	42.518	45.5245	55.8598	47.6003	36.0208	24.478	22.4318	23.5413	28.4559	57.8036	37.4184	36.864	20.4845	24.8169	21.2667	29.3026	29.4017	19.1119	25.5694	22.1768	32.9908	19.2914	21.9704	22.3432	13.9374	15.0945	31.6307	61.4967	53.0997	46.7575	42.3061	64.7883	72.2634	74.8297	76.2204	73.7228	78.4006
Lchi05364	3784.11	3529.87	2723.52	3771.06	2709.24	3025.25	2575.91	3748.15	3358.5	2678.8	3041.48	2498.71	3424.02	3126.76	3707.87	2619.89	4224.92	3968.97	2292.93	1593.52	1202.76	2795.88	1604.27	3053.36	2798.6	2890.58	3365.85	3181.28	2727.65	1855.41	1119.73	1247.99	796.606	426.64	217.446	210.343	455.121	264.105	327.998	1749.27	1919.68	2273.88	3058.53	2064.09	2680.34	3758.88	2889.11	2782.57	2941.13
Lchi05365	3.52662	4.46051	3.79295	5.19518	6.73347	6.81746	4.19127	8.66463	4.30543	3.70162	6.53212	5.79811	5.07306	5.78765	5.83577	1.12746	2.1145	1.83031	2.19305	0.844328	0.717584	456.998	59.6344	177.617	63.1724	34.7465	66.695	40.9555	25.0489	31.7699	7.9409	9.88805	12.9164	1.95917	1.74991	1.43867	1.39104	0.62225	1.62468	2.76733	2.83338	1.43735	3.71654	4.50268	4.44672	6.58063	6.83441	4.63933	2.86609
Lchi05366	0.868826	0.500132	0.298215	0.273143	0.842256	0.775306	0.632395	0.31686	0.50786	0.738104	0.296975	0.339336	0.557102	0.62173	0.369078	0.458036	0.292175	0.604959	0.0221847	0.0377178	0.405981	0.188583	0.304823	0.24907	0.356231	0.607702	0.469743	0.390563	0.499489	0.436434	0.865072	0.191969	0.397301	0.253342	0.433552	0.377687	0.70358	0.89193	0.451768	0.413755	0.528987	0.436964	0.661572	0.743499	0.790934	0.57859	0.34414	0.564336	0.986869
Lchi05367	20.8123	21.6875	25.2513	12.4406	24.1858	18.249	22.1805	21.2384	19.5807	18.4134	15.3841	15.1537	13.2928	21.1369	14.8798	16.4603	14.4154	18.5682	13.0481	10.7064	22.1994	6.84775	9.48325	6.99303	16.3001	18.2853	10.6627	10.1168	17.4475	11.9612	11.4369	9.83996	7.45022	14.5048	11.7606	17.2158	21.5211	19.8321	15.6958	18.9694	23.6863	16.3404	15.5213	19.9236	14.5275	13.3072	19.3438	20.7542	26.7705
Lchi05368	15.7347	17.3143	19.1751	16.6776	22.5337	19.0277	16.618	19.3198	18.4452	19.6118	17.7535	18.0585	18.7562	15.8888	16.9502	18.3237	19.0986	20.7785	16.4466	20.8046	22.3881	7.45757	10.0322	7.11657	10.7716	11.5612	11.5084	14.5684	13.9404	19.7985	10.9715	12.4249	10.5518	16.8361	14.9859	14.9458	21.2332	22.0882	22.5174	19.5726	16.5708	18.9295	12.045	15.1458	13.7386	18.1169	22.7017	24.2817	31.995
Lchi05369	6.11914	7.16302	8.81694	5.88106	6.36963	7.76404	8.02307	8.44722	8.58513	7.35728	6.02586	7.73865	8.25307	7.91229	6.73368	6.49651	3.16885	5.07879	2.1665	0.976657	4.35787	3.33282	3.01496	3.44808	9.95096	8.70654	6.5425	10.3241	12.6708	5.06716	8.66017	7.88456	5.51989	5.36854	5.38182	8.13876	13.5712	13.5284	12.9464	6.71635	8.99461	8.39162	6.85783	10.6362	7.68074	8.97972	9.11595	9.47172	11.2586
Lchi05370	85.631	74.3886	70.4328	52.5631	71.9905	74.4836	88.1622	72.4071	82.3409	78.6155	83.4447	88.4885	80.9279	82.7448	68.4155	77.5074	50.3706	62.8198	24.7957	14.7767	51.0164	44.7871	45.3064	30.5581	62.2278	70.2094	56.5723	44.8209	62.1684	38.5245	43.9211	35.6334	34.4457	52.9862	40.3325	55.2523	96.2937	70.0949	53.3724	92.4002	107.136	87.3546	66.3636	89.3535	83.7154	72.0177	72.9897	80.4829	99.2514
Lchi05371	517.771	354.697	368.472	459.034	375.147	436.151	357.724	319.129	362.722	340.817	305.699	286.494	498.865	476.827	341.973	310.39	365.936	283.568	372.645	525.668	359.314	296.772	364.27	372.688	386.113	214.748	235.572	422.945	379.448	538.238	424.766	375.451	377.56	296.249	332.693	286.762	384.117	371.272	378.673	306.031	364.463	261.568	401.028	414.863	456.474	508.88	337.56	490.003	394.658
Lchi05372	0	0	0.170094	0	0	0	0	0	0	0	0	0	0	0	0	0	0	0	0	0	0	0	0	0	0	0	0	0	0	0.0942805	0	0	0	0	0	0	0	0	0	0	0	0	0	0	0	0	0	0	0
Lchi05373	104.798	78.2283	90.4604	111.885	167.977	107.576	107.88	79.6036	143.658	123.15	74.8563	95.2693	139.902	114.233	61.3424	213.263	211.042	191.072	482.92	254.648	573.173	76.14	160.977	143.571	182.969	170.948	177.606	91.0254	99.2726	86.7677	135.009	103.989	106.664	137.588	101.482	107.899	196.455	152.748	130.381	63.8101	63.8811	51.0296	91.6854	103.112	92.1344	47.6009	36.7008	37.15	19.6721
Lchi05374	100.319	76.7129	96.5984	75.4929	138.365	101.861	101.155	83.2332	133.589	114.648	78.4942	90.5915	111.113	117.597	61.0423	104.657	90.2806	119.514	108.495	30.0811	311.458	19.517	57.3361	42.3018	98.9322	115.206	55.257	24.0605	45.7035	26.7048	35.2478	19.6773	16.7538	42.7972	30.8379	64.078	141.302	97.4168	38.6097	63.5772	59.1106	53.0411	63.2096	89.9644	71.7871	37.8075	41.1109	37.3365	22.0441
Lchi05375	7.09792	4.42888	6.34837	6.05107	7.50517	7.55008	8.17411	5.90278	9.33765	7.74978	5.29238	6.86462	7.39218	9.76395	7.0931	8.86431	6.91803	8.23432	3.63445	3.32577	4.21448	8.61534	11.1466	7.69956	13.7898	13.433	12.4584	17.986	22.8058	22.4118	14.0148	12.8305	15.0652	14.7291	13.1187	13.8201	14.3763	14.0564	11.0301	9.10077	9.96426	6.04078	7.69981	10.3653	7.42504	5.71211	6.24917	12.5637	12.8183
Lchi05376	27.8134	31.3658	38.4846	32.9044	34.4712	31.7482	38.7107	29.9132	38.7596	47.6217	37.1089	45.6002	33.8526	44.1299	38.1489	52.5752	36.3917	38.7059	29.8367	19.0734	56.1608	12.0864	14.5697	10.1536	14.8043	14.0199	13.2347	13.107	20.7816	9.11584	10.5413	8.92548	13.1549	14.4147	17.477	24.029	28.434	24.7785	21.4334	37.2467	36.0988	34.426	33.1943	44.7466	43.1439	23.6328	23.5649	38.785	30.389
Lchi05377	1.55312	1.5688	2.32149	1.58867	2.72127	1.97453	2.19114	1.21672	1.71776	1.25678	0.783472	1.35188	2.28072	1.13136	1.49749	4.06831	0.88169	2.03091	1.30643	2.07976	3.15475	1.49303	2.53255	1.51605	1.44571	2.0537	2.44932	2.18616	2.32422	8.95873	1.64647	2.63767	6.41553	2.18662	3.03123	3.30776	7.21982	6.69096	5.30154	2.37302	2.67258	3.07268	0.868825	1.71782	1.36102	1.84154	2.26219	2.50505	5.33316
Lchi05378	0	0	0.0325862	0	0	0	0	0	0	0	0	0.0362499	0	0.0371813	0	0	0.0290891	0	0.0524769	0	0	0	0	0.163183	0.0382199	0	0	0	0	0	0	0.0849683	0	0	0	0	0	0	0.354287	0	0	0	0	0.0768477	0	0.0343734	0	0	0
Lchi05379	22.0874	23.0664	20.0197	26.0944	22.7644	21.6723	35.3994	21.466	28.8667	33.9775	24.402	25.4998	30.9712	34.3102	18.1164	19.8994	15.5107	24.5542	12.6583	16.2114	14.4692	2.94185	12.0839	13.6428	20.1849	30.7372	16.532	19.894	43.1358	36.7077	30.7583	18.947	8.61639	18.1622	23.2086	30.5833	28.0154	26.4576	62.7624	12.3043	15.0068	10.7795	20.9554	20.6225	33.8221	30.9537	16.9131	35.9365	25.5315
Lchi05380	0	1.47052	2.14987	0.453242	2.47247	1.855	0.779429	2.23568	3.27038	2.1739	2.54893	0.755948	2.01043	4.9219	3.09807	1.87788	1.14131	1.68411	0.000206462	1.0556	4.08563	0	0	7.70883e-10	1.32496	0.677141	0	0	6.07831e-10	0	0.766137	5.07403e-07	0.792331	0	1.60734	2.30463	0	1.53633	3.31765	3.06902	2.06382	2.99151	0.747097	1.03998	0	0.54788	0	0.486989	2.51446
Lchi05381	0	0	0	0	0	0	0	0	0	0	0	0	0.60949	0	0	0	0	0	0	0	0	0	0	0	0	0	0	0	0	0	0	0	0	0	0	0	0	0	0	0	0	0	0	0	0	0	0	0	0
Lchi05382	0	1.48053	0	0	0	0	0	0	0	1.99512	2.90336	0	0	0	2.06523	0	0	0	0	0	0	5.50029	0	0	0	0	1.74086	0	0	0	0	0	0	0	0	0	0	0	0	10.5282	0	0	0	0	0	0	0	0	0
Lchi05383	20.7875	24.1963	18.7386	24.46	22.1916	21.8913	23.0376	11.0672	26.9055	13.0413	15.7591	26.1118	15.457	18.5853	23.021	26.1326	18.5942	20.8314	24.079	37.0283	27.0749	7.12464	9.08738	12.7273	13.9531	22.9255	13.8555	30.3892	31.7957	34.9067	29.3422	35.3031	25.2299	19.3099	24.6901	17.09	33.8961	29.5131	53.4667	20.3457	16.3473	27.7273	20.8317	18.1789	18.3348	26.7165	16.616	26.8389	36.818
Lchi05384	31.511	34.5954	46.866	50.6554	50.3944	42.9929	35.0468	35.2255	53.6219	38.8727	35.0462	41.2528	42.4236	44.8786	34.8948	30.123	29.322	26.7721	28.9028	28.9111	29.5186	47.9303	32.7394	38.7937	46.8321	32.6508	31.5115	57.0194	36.7892	46.6266	51.8539	39.6551	48.2868	41.572	35.2135	38.4039	46.6928	51.6998	57.0416	29.3969	35.3229	28.3869	35.3529	41.1498	38.2714	49.6709	40.6568	61.0569	48.1824
Lchi05385	0	0	0	0	0	0	0	0.142448	0	0	0	0	0	0	0	0	0.240914	0.16165	0	0	0.191527	0	0.495959	0	0	0	0	0	0	0	0	0	0	0	0	0	0	0	0	0	0	0	0	0	0	1.8772e-05	0	0	0.565034
Lchi05386	0	0	0	0	0	0	0	0	0	0	0	0	0	0	0	0	0	0	0	0	0	0	0	0	0	0	0	0	0	0	0	0	0	0	0	0	0	0	0	0	0	0	0	0	0	0	0	0	0
Lchi05387	4.4501	3.81714	5.01844	1.12227	4.38525	4.42535	4.77875	2.51477	6.11037	4.08171	3.86444	4.85848	5.27217	6.55711	4.33349	1.74047	1.08666	3.1889	0.272064	0	3.24919	0.721327	0.933895	0.46613	2.3809	2.88608	1.16607	0.597765	1.64935	2.3983	1.08564	0.257287	0.608373	1.37872	0.960718	1.04193	3.83964	3.52889	1.42821	3.33806	6.57737	2.98687	2.55926	6.50419	4.81818	3.15431	4.76468	5.42478	3.57847
Lchi05388	9.47741	8.04816	8.2888	5.61424	7.87129	8.45374	7.91725	6.72752	8.97958	8.05446	5.42249	7.10591	10.5598	8.74977	6.93878	5.83124	6.44204	6.47788	4.156	2.73979	7.14224	7.2793	6.98366	6.41132	8.98068	7.71346	10.2813	9.17383	8.99132	12.4536	9.03676	8.15252	8.7547	7.13912	9.57671	7.98189	13.5861	12.2663	13.3352	8.34509	9.11487	7.09688	8.68676	10.9551	10.2475	10.1859	9.48727	10.0273	7.29226
Lchi05389	35.1413	33.5513	36.9325	36.1918	35.062	36.4185	34.8515	42.3005	40.0873	37.5819	46.2197	42.8452	31.9629	36.6349	47.4218	47.3341	39.1915	35.6373	30.6394	20.3391	32.3864	21.7402	16.6271	25.7517	35.3473	30.0014	36.4859	29.4142	25.2311	23.002	22.8842	22.9705	31.9193	15.5797	14.1174	15.9338	22.4207	20.5379	17.4764	38.8721	38.5916	43.5673	31.394	32.6435	32.8025	38.959	35.4142	40.5163	38.6644
Lchi05390	13.9515	11.8979	9.55433	9.64912	10.8738	11.3908	13.3402	10.2121	9.81982	10.6924	11.2912	13.9165	12.3824	12.133	11.7577	11.2967	8.49467	10.0528	5.84953	4.38215	10.7271	4.21215	4.19968	4.20402	8.57357	8.71484	6.45695	9.37849	8.69059	13.1532	7.41088	8.71168	8.33676	6.20314	5.8944	6.55437	10.9423	11.6049	10.3256	11.8323	15.6766	15.2262	9.58576	12.2488	14.9989	11.6081	10.1927	12.0161	11.3285
Lchi05391	0	0	0	1.33232e-09	0	0.159963	0	0	0.359161	0	0	0	0	0	0	0	0	0.258129	0	0	0.188627	0	0	0	0	0	0	0	0	1.42723	0	0	0	0	0	0	0	0	0	0	0	0	0	0	0	0	0	0	0.204235
Lchi05393	0.590413	0.388743	0.514701	0.574805	0.967363	0.753467	0.301871	0.331344	0.438384	1.72237	0.736981	0.255675	0.71064	0.718529	0.88235	0.67793	0.971208	0.603963	0.369631	0.117715	0.423853	0.130409	0	0.287524	0.336661	0.530404	0.121429	1.38997	1.47299	0.300388	1.20255	1.34717	1.53329	0.52904	0.753615	0.733845	1.05505	2.03788	1.68634	0.631009	0.71171	0.483691	0.307433	1.01387	0.736234	0.483769	0.436632	0.868165	1.06045
Lchi05394	12.3689	11.3662	13.112	16.0257	21.6972	11.9721	20.127	14.3084	39.8406	28.2643	21.1475	19.5054	17.8084	19.0705	17.048	28.0132	20.4208	15.0077	23.784	18.3769	30.4757	1.92732	3.60565	1.49781	4.79134	3.96043	4.37457	7.51452	5.75311	8.94777	6.78307	6.23467	7.95277	9.26041	10.3204	8.6641	16.4574	10.3863	14.5201	10.4851	9.76913	7.84644	16.9654	19.2678	20.7473	11.9825	13.8295	11.7276	19.6884
Lchi05395	33.9676	16.7187	17.3479	33.8435	27.0499	41.8873	41.1721	16.3289	52.0577	38.3632	27.8831	24.1301	60.4691	42.3688	26.967	79.6164	91.4335	70.5173	23.0431	11.2694	38.089	5.6134	4.12641	7.79245	16.7047	5.78256	8.21622	13.0324	14.0285	37.8088	7.72876	3.72516	20.3851	14.0487	19.927	22.7058	23.7765	25.9685	49.3185	16.7367	26.6051	16.0337	43.3278	50.5443	50.138	22.747	8.13002	16.4728	8.82091
Lchi05396	4.92982	5.44919	6.86506	3.19939	6.47056	6.40887	5.48084	4.2627	7.97122	5.53919	4.31821	4.73018	3.30147	5.86196	2.53108	2.35765	3.20016	2.92041	2.84253	1.10462	4.23115	5.23363	2.80907	4.79609	13.4082	6.35787	7.59272	8.63355	8.75796	7.63734	2.33713	3.2773	7.43927	3.61159	4.13918	3.11537	7.15088	7.87506	5.59889	5.08375	5.8013	3.34046	3.74125	5.56974	3.96827	3.27987	2.5589	5.174	4.87902
Lchi05397	4.87985	3.28842	4.98692	3.5602	6.01401	5.2847	5.42936	5.22145	7.28853	5.66396	3.69169	6.64738	3.47127	3.85319	5.13526	8.98551	4.14374	4.7873	2.26999	2.04104	3.88003	4.51508	5.0735	4.35663	1.56128	2.95822	1.64663	1.20774	1.57783	3.89366	1.05743	0.967989	2.09413	1.76737	1.51661	1.65979	3.73803	3.7083	3.23009	7.32759	9.88884	4.98725	2.38648	5.27923	3.3718	2.95996	3.98552	3.88648	2.6774
Lchi05398	25.8347	16.4633	18.2547	20.166	21.9413	20.5636	20.0472	13.8673	19.3562	20.4638	15.9801	18.0692	32.1096	24.9899	16.7494	12.2007	16.5116	16.5215	15.1936	14.6673	16.8198	14.7242	21.3987	20.233	28.9836	14.4449	19.4867	28.2901	33.7518	33.6505	29.4549	26.3276	32.481	28.6924	25.7197	33.5489	44.2048	38.5704	38.4945	17.8737	19.8406	12.411	21.1332	27.0606	22.8594	21.7087	15.6736	20.9033	21.804
Lchi05399	0	0	0	0	0	0	0	0	0	0.140713	0	0	0	0.152927	0	0	0	0	0	0	0	0	0	0	0	0	0	0	0.110811	0	0.289165	0	0	0	0	0	0	0.145769	0	0	0	0	0	0	0	0	0	0	0
Lchi05400	12.9972	15.405	13.0241	13.5406	27.9367	15.9959	4.16774	5.65517	6.88815	3.32803	11.8623	7.56855	26.9423	7.46889	3.98293	12.1232	4.24513	2.72174	1.8914	4.90259	10.3754	5.82675	0.910372	1.8578	1.30529	0.570988	1.11073	7.04673	1.0573	4.3307	7.47972	3.55799	16.7026	0.673804	1.19097	0.734031	5.68283	1.80799	0.06724	5.5605	7.17737	3.77578	6.40682	2.40427	8.13627	7.10449	4.52054	2.6731	1.94923
Lchi05401	8.29732	5.61279	5.477	6.00078	6.1366	5.72961	7.25482	5.42786	7.78478	7.73283	3.9969	6.50817	9.56428	7.8513	4.51318	5.2946	7.57742	8.82438	8.53886	7.1331	8.64914	9.21967	5.99785	8.37618	23.7008	14.3989	16.9294	33.6369	27.3194	50.5905	13.3049	11.4367	18.5635	21.4182	16.8518	18.3858	14.0005	16.6451	17.3611	9.32009	11.9345	7.00548	8.40533	11.5169	9.39833	10.9719	7.48777	9.49151	8.75663
Lchi05402	0	0	0	0	0	0	0	0	0	0	0	0	0	0	0	0	0	0	0	0	0	0	0	0	0	0	0	0	1.1027	0	0	0	0	1.0164	0	0	0	0	0	0	0	0	0	0	0	0	1.06277	0	1.34478
Lchi05403	0	0	0	0	0	0	0	0	0.139599	0	0	0	0	0	0	0	0.11386	0	0	0.234102	0.225391	0	0	0.0429131	0	0	0.136242	0.0864771	0.285163	0.404742	0	0	0	0	0.112266	0.234485	0.0436912	0.223364	0.0933084	0.0427906	0	0	0	0	0	0	0	0	0
Lchi05404	0	0	0	0	0	0	0	0	0	0	0	0	0	0	0	0	0	0	0	0	0.150631	0	0	0.0955215	0	0	0	0	0.09066	0	0	0	0	0	0	0.174036	0.048645	0.19896	0	0	0	0	0	0	0	0	0	0	0
Lchi05405	0.179471	0.929798	0.435181	0.654558	4.72985	0.612787	0.457448	0.166666	0.189451	1.0251	0.17178	0.286777	1.16776	0.0990323	0	0.341874	0.0774289	0.165397	0	0	0.364934	0	0	0	0.202078	0	0.181271	0.0867755	0.0817149	4.2985	0	0.0748701	0.353768	0	0.0756242	0.236247	0	0	0	0.1722	0.582594	0	0.38659	0.305945	0.370839	0.364849	0.406226	0	0.187787
Lchi05406	0.315694	0.387663	0.39927	0.276149	0.282697	0.312138	0.473401	0.389286	0.518005	0.384062	0.444634	0.669585	0.590638	0.592762	0.388652	0.280304	0.23216	0.159709	0.173241	0.0163653	0.22638	1.85534	0.903819	2.57004	3.40071	2.44357	1.47877	0.968608	2.00817	2.29976	1.09162	0.708044	1.05909	0.938914	0.856695	0.568057	0.75699	0.798841	0.575216	0.502694	0.540092	0.252867	0.339996	0.616766	0.406401	0.326171	0.551947	0.437984	0.259429
Lchi05407	18.5207	17.6501	19.5098	19.6992	21.5246	16.6114	18.4442	16.3036	17.767	16.868	14.3787	14.2278	16.3048	23.452	16.7736	10.5993	17.3185	13.8456	23.6269	13.4294	18.5921	22.8346	25.054	18.5813	40.8737	33.4197	39.0312	63.2914	54.8108	59.0761	61.8701	51.5289	55.0262	43.1403	37.5476	34.6007	37.0008	44.0872	59.496	21.7406	18.2538	20.3001	15.4253	19.564	15.9137	17.1166	20.9804	20.4742	23.4992
Lchi05408	1.26109	1.40556	0.890613	1.95	1.31256	1.11298	4.08134	2.11686	1.44698	2.84134	1.75153	1.92912	1.11082	1.01014	1.9037	2.6112	2.17074	2.93754	0.527552	2.08758	1.27304	0.123277	0.501403	0.327116	0	0.125166	0	2.74052	1.34167	8.90136	0.83407	0.757529	2.90713	1.83901	1.43823	0.996828	0.669312	1.3694	1.88781	6.64412	3.68412	4.69032	1.86636	1.2954	0.70753	0.694912	1.63384	1.89665	5.83325
Lchi05409	87.0182	82.9679	58.394	66.1135	73.4571	71.9388	65.5635	52.4418	67.5584	67.3353	49.8273	56.9304	45.4362	67.5717	46.2114	44.46	62.773	56.7552	57.2488	63.2054	76.2098	128.255	74.5964	146.384	334.678	201.365	256.053	331.437	339.096	348.684	222.333	244.586	269.093	217.42	206.176	203.56	224.401	228.205	268.097	62.486	78.7716	97.6374	66.6092	96.6868	61.329	104.035	78.7221	80.5866	109.713
Lchi05410	12.9925	11.2345	14.8146	7.65696	14.9037	12.8144	12.4067	11.9467	11.3185	10.742	9.99885	9.19305	9.86154	9.43282	10.6353	19.5526	19.0906	17.7284	17.1299	13.0335	45.4598	4.11977	2.0358	2.08756	2.65653	3.25751	1.13528	2.86734	6.61886	6.44926	2.19947	1.9684	3.3448	12.4401	5.83558	9.82807	11.5685	8.89721	8.69084	10.8192	12.0585	10.3835	8.01432	11.3045	12.176	9.18976	8.98968	13.9716	13.9551
Lchi05411	7.1805	6.24218	6.91177	5.58022	5.98141	7.9496	5.98021	8.69745	9.80702	7.4248	9.08942	10.0872	7.39782	10.3407	9.87322	3.86992	3.69853	2.94594	3.87562	2.54732	4.79309	4.66962	3.4999	5.62349	13.3847	10.9831	8.03481	3.30894	5.55462	2.33611	5.94153	7.43028	6.15375	11.452	17.4648	14.6374	10.2556	6.83331	8.49654	10.5359	12.6488	10.0075	9.84533	10.0726	10.8553	4.86245	7.05733	8.31714	4.85955
Lchi05412	1.30225	1.15954	1.20942	0.349072	1.67106	0.949917	1.62443	1.42409	1.71433	1.60565	0.932139	1.70138	1.46129	1.50019	1.6527	1.42122	1.279	2.58636	0.182885	0.0666182	3.38711	3.52939	1.55945	3.48599	6.12539	5.5154	2.37368	1.64184	2.70047	1.0265	0.895464	0.53679	0.440655	1.31039	1.16218	2.13323	2.75804	2.37302	0.863647	2.89392	2.44323	1.92731	0.888974	2.01477	1.89318	0.581437	1.79743	3.25781	2.78373
Lchi05413	7.70101	7.21499	13.2098	5.76838	9.13442	7.53615	8.14826	5.57306	11.6907	9.80246	4.73739	6.66099	4.30832	6.51642	3.35623	3.04421	3.79674	3.72573	2.31855	2.06446	5.6277	5.94835	4.41515	3.98291	10.8774	10.4436	6.15721	5.74403	8.9929	7.62589	7.6231	6.0211	6.38403	14.4578	10.428	13.0737	17.2196	18.7879	12.0683	6.97493	8.41908	5.75533	7.81179	11.573	8.04233	6.27746	11.8506	8.09359	9.86796
Lchi05414	365.6	243.365	403.889	397.088	220.908	368.494	397.136	298.809	660.707	375.622	397.149	657.008	323.759	260.863	351.728	301.779	165.228	187.46	428.076	294.115	571.558	50.9139	8.57372	62.8208	43.413	15.8435	15.1341	30.5441	44.2688	31.2508	72.8309	142.139	102.788	71.3591	24.6393	32.8371	130.637	44.7563	15.61	95.8177	208.061	141.675	441.502	445.791	460.932	337.921	320.077	292.101	146.412
Lchi05415	1.61082	1.13794	1.57344	0.0809526	1.87145	1.20052	2.16548	1.28638	1.9329	1.82422	1.29728	1.45294	1.89532	1.8068	1.92632	1.58322	1.02559	2.42384	0.105606	0.0224519	4.05111	0.0936492	0.226943	0	1.3112	2.66918	0.210194	0.14958	0.736553	0.191061	0.436564	0	0.304208	0.342269	0.272388	1.3936	1.42344	2.0885	0.215403	1.79003	2.24178	1.92657	0.931712	2.59294	2.17433	0.67044	0.980352	2.11891	2.97
Lchi05416	2.83431	3.4603	2.80395	3.57139	4.1395	2.95918	3.32955	2.5375	3.26162	2.90032	2.20005	3.71882	2.44056	2.3349	2.87184	5.05687	3.65418	1.81754	2.73589	3.2046	2.85564	2.862	4.7459	1.40886	4.81153	3.45142	7.93181	8.45406	11.5832	13.8568	10.7709	13.0396	22.5753	14.3881	19.9026	14.6626	18.0118	24.9361	20.9109	4.68489	4.42537	3.70307	2.61597	4.96919	1.81938	2.09934	2.9054	3.2418	5.41352
Lchi05417	9.10427	8.1064	16.1248	4.86113	9.32483	8.40333	16.9648	9.33317	11.194	11.2851	13.3368	10.0924	7.31259	3.86311	4.73162	1.29311	1.20536	5.0808	0.784992	1.98094	13.6202	1.62024	6.20547	0	4.38039	13.3074	3.65851	0	1.4333	4.93229	0.945133	1.97136	0	8.48649	4.0393	7.85952	9.11764	19.1245	4.0982	18.7606	18.1113	18.71	1.72455	11.7387	3.44298	5.27155	6.20668	5.50384	1.57249
Lchi05418	0	0	0	0	0	0	0	0	0	0	0	0	0	0	0	0	0	0	0	0	0	0	0	0	0	0	0	0	0	0	0	0	0	0	0	0	0	0	0	0	0	0	0	0	0	0	0	0	0
Lchi05419	0	0	0	0	0	0	0	0	0	0	0	0	0	0	0	0	0	0	0	0	0	0	0	0	0	0	0	0	0	0	0	0	0	0	0	0	0	0	0	0	0	0	0	0	0	0	0	0	0
Lchi05420	0	0	0.188016	0	0	0	0	0	0	0	0.365597	0.195146	0	0	0	0	0	0.34548	0	0	0	0	0	0	0	0	0	0	0	0	0	0	0	0	0	0	0.564938	0	0	0	0	0	0	0	0	0	0	0.585803	0
Lchi05421	0	0	0	0	0	0	0	0	0	0	0	0	0	0	0	0.00533588	0	0	0	0	0	0	0	0	0	0	0	0	0	0	0	0	0	0	0	0	0	0	0	0	0	0	0	0	0	0	0	0	0
Lchi05422	0	0	0	0	0	0	0	0	0	0	0	0	0	0	0	0	0	0	0	0	0	0	0	0	0	0	0	0	0	0	0	0	0	0	0	0	0	0	0	0	0	0	0	0	0	0	0	0	0
Lchi05423	0	0	0	0	0	0	0	0	0	0	0	0	0	0	0	0	0	0	0	0	0	0	0	0	0	0	0	0	0	0	0	0	0	0	0	0	0	0	0	0	0	0	0	0	0	0	0	0	0
Lchi05424	0	0	0	0	0	0	0	0	0	0	0	0	0	0	0	0	0	0	0	0	0	0	0	0	0	0	0	0	0	0	0	0	0	0	0	0	0	0	0	0	0	0	0	0	0	0	0	0	0
Lchi05425	0	0	0	0	0	0	0	0	0	0	0	0	0	0	0	0	0	0	0	0	0	0	0	0	0	0	0	0	0	0	0	0	0	0	0	0	0	0	0	0	0	0	0	0	0	0	0	0	0
Lchi05426	0	0	0	0	0.0613516	0	0	0	0	0	0	0	0	0	0	0	0	0	0	0	0	0	0	0	0	0	0	0	0	0	0	0	0	0	0	0	0	0	0	0	0	0	0	0	0	0	0	0	0
Lchi05427	13.2015	11.7969	14.7877	7.25264	13.4734	12.2784	13.9709	11.9088	14.398	15.5788	11.9814	13.3687	13.2008	13.838	13.4735	15.5352	11.4899	15.0478	10.7309	13.5234	24.1464	7.97469	8.55569	5.78911	11.5265	14.9632	7.59265	10.3524	9.88869	11.0045	8.8687	7.46953	7.45685	11.2067	11.4092	13.0455	11.458	13.8446	11.4805	14.2876	15.204	14.0784	7.85741	11.9352	9.69704	10.5325	11.8956	12.7829	19.9693
Lchi05428	3.22029	2.24693	3.63876	3.06952	3.81255	2.9587	3.55482	2.51942	3.51644	3.89012	2.91603	2.91838	2.65848	4.4234	2.71482	1.7856	2.32623	2.18288	1.54189	1.53499	0.605505	1.4997	1.92354	1.11093	1.65232	0.659364	1.21429	1.17556	2.70041	0.901165	3.2299	1.8599	3.4011	2.20305	3.20844	2.14912	1.75322	1.67982	1.79156	3.11596	2.5071	3.54022	2.32134	4.11162	2.24494	2.67635	1.93211	2.7572	4.6496
Lchi05429	0.0860858	0.144312	0.0520324	0.0203531	0.0230314	0.0846475	0.0243576	0	0.191804	0.0250323	0.0686326	0.0357633	0	0.0610473	0.089405	0	0.0412654	0	0.0376411	0	0	0.0930671	0	0	0.182874	0.0666912	0.0705517	0	0.0961312	0.447211	0.063362	0.10894	0.2356	0	0.247997	0.0470156	0.0272821	0.117863	0.0743876	0.0257372	0.0940696	0	0.0450576	0.0965237	0.0524104	0.0310834	0.055731	0.240015	0.279713
Lchi05430	28.1051	11.2571	14.692	5.14431	8.78626	14.2385	17.856	16.3723	12.591	11.8555	10.9891	13.3588	22.156	28.1417	9.007	11.7381	6.53719	21.2739	2.3656	0.437482	20.1702	7.5659	3.1519	4.37951	11.4792	12.339	8.72825	3.33047	6.25143	2.75737	2.9947	2.61755	3.84585	15.6337	9.96129	13.3782	22.529	5.30981	3.58764	14.373	27.4332	29.4263	11.3331	16.2173	20.1206	11.408	8.55919	12.0599	18.753
Lchi05431	2.69391	0.831412	0.834263	2.60804	0.585416	0.815157	3.47461	1.19193	1.39118	2.49252	1.66176	1.78059	4.5706	2.33728	1.53309	0.496497	0.925118	2.49335	1.65737	1.20642	1.069	2.53177	2.75698	2.37296	1.40874	0.735994	0.1326	2.07777	0.540672	1.00266	0.719462	0	0.151598	0	0	0.232524	0.761423	0.531448	0.243225	1.07332	4.18667	2.24432	0.653061	4.87288	1.62745	4.21231	2.04961	4.78376	4.32448
Lchi05432	0	0	0	0	0	0	0	0	0	0	0	0	0	0	0	0.0466488	0	0	0	0	0	0	0	0	0	0	0	0	0	0	0	0	0	0	0	0	0	0	0	0	0	0	0	0	0	0	0	0	0
Lchi05433	0	0	0	0	0	0	0	0	0	0	0	0	0	0	0	0	0	0	0	0	0	0	0	0	0	0	0	0	0	0	0	0	0	0	0	0	0	0	0	0	0	0	0	0	0	0	0	0	0
Lchi05434	0	0	0	0	0	0	0	0	0	0	0	0	0	0	0	0	0	0.0459255	0	0	0	0	0	0.0481689	0.338341	0.0555783	0.203733	0.0970529	0.274299	0.554655	0.137211	0	0.345779	0.120671	0.126101	0.0438818	0.0981245	0.200667	0.209399	0	0	0	0.128504	0	0.10253	0	0	0	0
Lchi05435	1.30575	0	0.25973	0.757273	0.254145	0.775535	0.814084	0.491425	0	0.137412	0.50951	0.835126	0.42932	0.587771	0.368243	0	0.424674	1.29742	0.0117213	0	1.29005	0.2848	0	0	0	0	2.36941	0	0.159226	0.64916	0.2416	0	0.646531	0.156343	0	0.439612	1.00268	0	0.68132	0.504026	2.273	0.264412	0.341996	0.402099	0.427014	2.28461	0.117587	0	1.10362
Lchi05436	0	0	0	0	0	0	0	0	0	0	0	0	0	0	0	0	0	0	0	0	0	0	0	0	0	0	0	0	0	0	0	0	0	0	0	0	0	0	0	0	0	0	0	0	0	0	0	0	0
Lchi05437	0	0	0	0	0	0	0	0	0	0	0	0	0	0	0	0	0	0	0	0	0	0	0	0	0	0	0	0	0	0	0	0	0	0	0	0	0	0	0	0	0	0	0	0	0	0	0	0	0
Lchi05438	0	0	0	0	0	0	0	0	0	0	0	0	0	0	0	0	0	0	0	0	0	0	0	0	0	0	0	0	0	0	0	0	0	0	0	0	0	0	0	0	0	0	0	0	0	0	0	0	0
Lchi05439	0	0	0	0	0	0	0	0	0	0	0	0	0	0	0	0	0	0	0	0	0	0	0	0	0	0	0	0	0	0	0	0	0	0	0	0	0.618318	0	0	0	0	0	0	0.701706	0	0	0	0	0
Lchi05440	0	0	0	0	0	0	0	0	0	0	0	0	0	0	0	0	0	0	0	0	0	0	0	0	0	0	0	0	0	0	0	0	0	0	0	0	0	0	0	0	0	0	0	0	0	0	0	0	0
Lchi05441	48.8669	18.8976	20.701	21.8884	19.5405	20.2995	26.8881	25.5398	16.6903	19.5072	24.3366	21.884	33.4223	41.9711	14.3198	22.0022	41.7409	30.9019	31.5578	9.86877	39.1994	40.1309	14.4189	23.9534	18.4776	18.8777	35.9853	20.119	16.3014	18.4641	13.889	7.8029	17.5774	68.8109	43.9997	34.0406	74.0741	8.13171	6.06982	17.8395	30.6257	37.0772	24.7598	24.237	30.4112	29.2041	9.47841	23.7445	36.512
Lchi05442	0	0	0	0	0.439062	0.611368	0	0.340551	0	0	0.20772	0.791371	0	0.518358	0.170343	0	0	0.355297	0.150388	0	0.108199	0	0	0	0	0	0	0.692589	0.360448	2.00531	0	0.410945	0.151598	0.235674	0.239493	0	1.33249	1.0629	0.48645	0.536659	0	0.612088	0.690491	0	0.361656	0.221503	0.118331	0	0.188008
Lchi05443	0	0	0	0	0	0.0229296	0	0	0	0	0	0	0	0	0	0	0	0	0	0	0	0	0	0	0	0	0	0	0	0	0	0	0	0	0	0	0.0233928	0	0	0	0.025795	0	0	0	0	0	0	0.0246061	0
Lchi05444	0.132512	0.0622577	0.0640948	0	0.192494	0	0.0679461	0.17097	0.0706616	0.0697694	0	0	0.146178	0.0734449	0	0.191073	0.172704	0.0621256	0	0.133638	0.212896	0.222879	0	0	0.0764493	0.405923	0	0	0	0.489493	0	0	0	0.27195	0.398008	0.273101	0.27375	0.0678697	0	0	0	0.0688321	0	0.152734	0.207453	0	0.062642	0.140229	0.1411
Lchi05445	0.0631822	0	0.0497081	0	0	0	0	0	0	0	0	0	0	0	0	0	0	0.0606733	0	0	0	0	0	0	0	0	0	0	0.0792571	0	0	0	0	0	0	0	0	0	0	0	0	0	0	0.0780127	0.581378	0	0	0	0
Lchi05446	0	0	0	0	0.019514	0	0	0	0	0	0	0	0	0	0	0	0	0	0	0	0	0	0	0.0199173	0	0	0	0	0	0	0	0	0	0	0	0	0	0	0	0	0	0	0	0	0	0	0	0	0
Lchi05447	0.0916811	0.0863679	0	0	0	0	0	0	0	0	0	0	0.0993673	0.202321	0	0	0.1819	0.0899148	0.700739	0.421067	3.38953	0	0	0.17608	0	0	0	0	0	0	0	0	0	0.483485	0.617734	0.386463	0.471077	0.459956	0	0	0	0	0	0	0	0	0	0	0
Lchi05448	0.399558	0	0.77885	0.645512	0.187735	0.381554	0	0	0.414737	0	0	0	0.629842	0	0	0	0.510778	1.60629	8.91792	7.41859	22.6291	0	0	0.550073	0	0	0	0	0.17303	0.559969	0.176893	0	1.3167	12.8388	1.62816	1.85237	6.03864	5.02174	0.19737	0	1.2411	0	0.167899	0	0	0	0	0	0
Lchi05449	92.2428	94.8063	99.3935	74.6513	94.0905	97.2762	95.214	77.9142	83.1207	96.2113	78.84	88.9359	106.454	99.2949	70.696	42.0103	53.6193	48.6101	37.1403	37.7944	57.5496	28.8158	49.554	28.1762	45.6582	59.5693	35.1694	16.8903	34.8624	46.6777	21.8207	16.2635	14.9183	22.5542	23.8402	37.0506	50.0563	52.8991	39.5487	76.8879	83.3251	69.769	84.922	90.4964	87.2249	83.9421	85.1494	90.1383	66.0312
Lchi05450	11.0478	12.3376	11.3863	9.18185	14.2124	10.9019	10.3435	11.851	11.7656	11.8333	9.13401	11.9332	9.09809	10.6923	10.0852	11.6877	7.82615	8.95795	7.30067	8.69328	17.7212	10.2391	12.2182	8.98735	19.2225	27.7086	19.89	16.8115	29.1306	21.2681	15.7815	13.0283	13.0327	15.638	19.6644	22.7084	22.4347	22.2924	29.8937	18.2919	21.2146	18.803	8.20925	12.207	7.78721	10.654	13.2362	12.8031	16.27
Lchi05451	0	0	0	0	0	0	0	0	0	0	0	0	0	0	0	0	0	0	0	0	0	0	0	0	0	0	0	0	0	0	0	0	0	0	0	0	0	0	0	0	0	0	0	0	0	0	0	0	0
Lchi05452	0	0	0	0	0	0	0	0	0	0	0	0	0	0	0	0	0	0	0	0	0	0	0	0	0	0	0	0	0	0	0	0	0	0	0	0	0	0	0	0	0	0	0	0	0	0	0	0	0
Lchi05453	0	0	0	0	0	0	0	0	0	0	0	0	0	0	0	0	0	0	0	0	0	0	0	0	0	0	0	0	0	0	0	0	0	0	0	0	0	0	0	0	0	0	0	0	0	0	0	0	0
Lchi05454	0	0	0	0	0	0	0	0	0	0	0	0	0	0	0	0	0	0	0	0	0	0	0	0	0	0	0	0	0	0	0	0	0	0	0	0	0	0	0	0	0	0	0	0	0	0	0	0	0
Lchi05455	0	0.00549494	0	0	0	0	0	0	0	0	0	0	0	0	0	0	0.00485315	0	0	0	0	0	0	0	0	0	0	0	0	0	0	0	0	0	0	0.00463017	0	0	0	0.00410095	0	0.00783055	0	0.00563784	0.00597254	0	0	0.00244549	0
Lchi05456	0	0.0356887	0	0	0	0	0	0	0	0	0	0	0	0	0	0	0	0	0	0	0.0421688	0	0	0	0	0	0	0	0.0381301	0	0	0	0	0	0	0	0.0408811	0	0	0.0800876	0	0	0	0.0442089	0	0	0	0.0203691	0
Lchi05457	0	0	0	0	0	0	0	0	0	0	0	0	0	0	0	0	0	0	0	0	0	0	0	0	0	0	0	0	0	0	0	0	0	0	0	0	0	0	0	0	0	0	0	0	0	0	0	0	0
Lchi05458	0	0	0	0	0	0	0	0	0	0	0	0	0	0	0	0	0	0	0	0	0	0	0	0	0	0	0	0	0	0	0	0	0	0	0	0	0	0	0	0	0	0	0	0	0	0	0	0	0
Lchi05459	0	0.0356887	0	0	0	0	0	0	0	0	0	0	0	0	0	0	0.0306213	0	0	0	0	0	0	0	0	0	0	0	0	0	0	0	0	0	0	0.0319276	0	0	0	0.0359331	0	0.0344056	0	0.0442089	0.0366652	0	0	0.0203691	0
Lchi05460	1.71352	2.62358	3.74467	2.54292	3.16739	1.87825	2.00447	3.16711	3.43286	2.25819	2.02349	2.55777	1.28952	1.62629	1.19166	1.97051	2.0368	1.0046	3.23021	3.07078	3.27298	0.652046	1.01174	0.862128	2.29889	3.81327	4.35565	4.87345	5.04585	7.32051	1.5462	1.82815	2.25939	1.11983	1.79715	2.22526	1.71002	1.94537	2.39449	3.29586	2.209	1.7632	2.17207	3.25865	0.713645	2.61404	4.69404	3.19738	6.38267
Lchi05461	8.96753	8.35437	10.2619	6.59765	11.6617	8.40372	10.8395	8.39126	10.1665	12.0066	7.19448	10.361	8.92993	9.37724	7.84705	10.5916	9.16149	9.13318	5.50957	4.01962	11.212	8.60189	11.2981	8.12958	11.9584	13.2123	14.6226	18.3125	23.3266	22.6099	10.5994	10.9752	16.0057	11.5895	12.0821	11.5143	17.2609	20.5425	17.9022	17.1065	17.3136	11.6401	7.86905	13.4447	9.30736	8.70907	13.1019	11.4094	16.2803
Lchi05462	5.25701	6.86433	6.12657	0.671582	5.78159	5.36321	6.52703	6.43509	8.27454	6.78704	4.39812	6.88845	5.50279	7.22245	5.19521	5.69116	2.10952	4.63125	0.497087	0.292351	5.95806	0.216128	0.831073	0.428636	2.89923	5.16574	1.86347	0.671728	4.61067	1.84485	0.859159	0.413146	0.586086	1.78951	1.45451	3.81797	5.57837	6.9935	2.22576	7.2195	7.929	5.76081	2.62553	8.15616	5.52412	2.44923	5.80093	7.58914	7.63644
Lchi05463	0	0	0	0	0	0	0.103197	0	0	0.0528344	0	0	0	0	0.0471836	0	0	0.0470045	0	0	0	0	0	0	0	0	0	0	0	0	0	0	0	0	0.0430201	0	0	0.102683	0	0	0	0.155528	0	0.0578382	0	0	0	0	0
Lchi05464	49.3519	33.6881	30.6276	29.9782	27.6579	31.0541	34.1705	30.9273	22.8568	33.7666	37.0494	40.3703	58.98	63.0546	42.4298	29.3276	27.1944	31.6265	22.0806	23.1827	22.8889	22.9403	19.2648	24.5562	41.8877	43.3123	26.0745	20.9556	39.9956	19.9608	35.0243	27.7799	18.6687	19.2249	15.762	28.5583	52.0141	44.5214	45.0245	45.139	52.9786	53.0276	29.5317	45.8797	76.2394	57.3319	48.1325	45.5852	44.1295
Lchi05465	2.21267	2.24548	1.80478	1.41726	3.36772	2.91569	2.91782	3.21396	4.07693	3.22818	3.96995	2.08117	5.03461	4.38094	2.55668	1.39307	2.62167	3.30391	1.41302	0.580655	1.91137	3.6026	1.77203	3.00686	2.52425	1.56996	2.27648	3.71407	2.26065	6.52093	2.37262	3.15039	5.70174	3.0838	2.67634	2.48216	4.27895	4.07994	6.34708	3.22583	3.06392	2.20712	2.57769	2.73362	2.96534	3.10182	1.99273	5.75018	3.19989
Lchi05466	27.1836	15.6358	19.0908	13.7478	22.5069	21.4109	23.1858	15.0555	25.032	23.9458	15.4644	17.7445	20.9775	21.5647	16.7211	34.5052	16.5483	13.381	18.4294	10.8982	15.4613	27.3496	16.5687	13.3748	31.7545	22.9655	26.2648	30.386	21.6413	33.901	21.3504	25.6825	36.23	20.2798	26.9184	17.8867	36.225	30.6904	62.0994	19.711	36.7569	16.77	23.2335	38.6329	26.9481	22.9723	17.5153	26.6487	22.0383
Lchi05467	31.6364	30.907	33.1265	34.8135	65.5409	36.2482	42.2537	34.365	56.4938	54.2916	43.8886	60.3875	30.3976	42.6826	36.9922	57.4935	35.1403	25.7213	207.98	173.174	236.614	120.052	136.52	55.5237	94.3966	111.192	102.247	57.4702	76.0811	34.3826	31.6399	34.4866	43.375	62.0348	41.6787	100.532	69.1806	48.6058	118.084	24.7958	31.9714	23.9484	20.9393	40.1073	41.4747	37.192	58.3576	80.4329	104.72
Lchi05468	0	0	0	0	0	0	0	0	0	0	0	0	0	0	0	0	0	1.06392	0	0	0	0	0	0	0	0	0	0	0	0	0	0	0	0	0	0	0	0	0	0	0	0	0	0	0	0	0	1.35608	0.538913
Lchi05469	0	0.0104138	0	0	0	0	0	0.0426674	0	0	0	0	0	0	0	0	0	0	0	0	0	0	0	0	0	0	0	0	0	0	0	0	0	0	0	0	0	0	0	0	0	0	0	0	0	0	0	0	0
Lchi05470	21.3777	11.0683	9.65439	16.1038	8.98478	18.096	14.2769	8.84468	15.3865	15.2314	13.0731	10.8025	24.1527	20.1907	12.1211	5.88284	11.5475	8.91588	15.0497	7.0524	12.5227	16.042	9.98663	16.9726	8.01366	7.80599	9.05241	11.5501	12.0238	22.8024	9.00148	7.51033	11.2831	6.74367	9.62415	10.5854	28.0562	23.4437	23.374	7.89891	10.0411	7.12137	16.3522	16.6715	18.2264	21.6992	11.4325	19.1279	12.7509
Lchi05471	6.09801	6.06704	6.8562	3.74283	7.78552	6.69177	6.98921	6.97781	8.31897	8.90871	6.65343	7.94263	7.59156	7.33884	6.42248	5.59818	3.02896	4.50241	3.0831	2.00206	6.26865	2.36564	3.59236	1.69104	2.95219	4.84662	3.63789	7.72687	7.97517	7.88823	5.64596	5.1979	8.14982	11.5227	9.24353	12.2027	9.91005	12.2508	9.40918	6.62255	6.34564	5.15134	5.04033	7.60431	5.73333	4.73188	5.83334	8.70532	9.25981
Lchi05472	1.26444	3.07926	2.55682	2.13411	1.51047	0.717345	0.214555	0.389986	0.554875	0.654272	0.100703	0.334039	0.227507	0.232283	0	0.100135	0	0.193348	0	0.275085	0.853285	0.227622	0.185036	0.603649	0	0	0	0	0	1.97881	0.192214	0	1.03171	0	0.0883718	0	1.0286	1.47314	0	0.100479	0.226591	0.211197	0.361882	0.238627	0	0.960273	1.41641	0	0.329188
Lchi05473	5.07908	5.38257	3.9588	2.3522	4.69257	4.15774	3.69835	3.87358	4.02053	4.23761	3.64571	3.66939	4.52317	3.10269	3.28037	3.45491	5.08632	4.26158	5.19162	3.15511	6.26871	4.04413	2.72344	3.31104	6.53323	4.70956	2.9298	3.85736	5.86132	8.41259	5.48514	6.88351	8.04164	5.78462	6.95351	7.00171	5.51862	8.2843	4.72203	3.65356	4.41448	3.29413	2.81266	4.94648	4.68437	2.39638	3.77492	3.2097	5.40769
Lchi05474	11.4704	14.2478	15.9205	14.8973	14.5804	14.3438	14.8845	10.8357	18.3031	17.5006	11.8733	17.3216	15.0654	13.7536	10.8811	13.3078	9.42297	9.87224	14.6962	10.8973	18.5421	73.4631	42.9759	64.0548	101.552	69.9252	93.3368	57.8815	41.8698	45.0886	33.7674	34.1225	35.767	21.6465	28.8487	30.2025	26.4328	32.1891	45.0052	10.8075	13.2462	9.93897	11.1147	17.3877	11.9074	14.6324	14.7781	14.3264	15.2247
Lchi05475	59.6308	42.2023	36.6401	42.339	54.9463	58.8111	55.5147	39.5792	56.5474	53.5608	51.6253	44.3331	73.7065	75.6139	48.2391	60.5806	66.2421	60.8458	49.027	33.6878	82.7701	16.4976	10.1303	15.8269	41.5655	40.3954	39.0039	26.3906	27.5104	32.7692	16.6964	18.2275	20.8894	14.4911	17.414	19.9444	75.0238	65.2898	58.792	35.6202	59.6126	37.1871	61.6775	64.0621	75.0273	55.0334	36.9299	59.6821	33.1835
Lchi05476	0	0	0.448218	0	0	0	0.887761	0.46527	0.376387	0.401407	0.379664	2.09292	0	0.43205	0	0	0	0	0	0	0.395988	0	0	0	0	0.726522	0	1.28648	0.301714	0	0	0	2.85346	2.27868	0	1.5959	0	1.45235	0	0	0.363714	0	0	0	0	0	0.374764	0.459794	0
Lchi05477	0.153705	0.188631	0.160003	0.220976	0.241435	0.140646	0.19433	0.212453	0.126352	0.262554	0.228173	0.249442	0.341121	0.262635	0.167439	0.398801	0.288119	0.278738	0.216556	0.168171	0.319555	0.213877	0.269727	0.141117	0.48149	0.353824	0.187612	1.50625	1.78859	1.93526	1.10074	1.15181	1.76054	0.68326	1.23591	1.4323	0.955543	1.9169	1.55022	0.492068	0.158614	0.421133	0.311306	0.31489	0.247916	0.208323	0.14685	0.264378	0.621401
Lchi05478	8.46753	9.22629	7.28476	8.89958	6.88328	7.5776	6.11778	6.64722	7.5714	5.54212	6.53234	7.24379	4.81504	5.66549	4.91071	5.61251	5.28743	3.86263	2.77141	2.87523	3.07833	8.06793	6.78535	7.79133	12.4103	15.9974	13.5216	11.8576	16.4722	15.8763	14.8202	13.9681	10.9963	4.75592	4.90143	6.47267	8.17622	7.73274	10.3937	10.8519	11.2924	12.7187	5.52623	8.23104	6.99495	10.3534	8.23261	10.6246	15.1705
Lchi05479	18.7169	15.8466	20.5542	14.62	16.2516	18.7929	18.3226	11.8006	20.9499	18.1244	14.0269	14.6372	27.0565	28.3025	13.5942	12.9669	11.1197	17.6457	8.95637	7.74346	17.8877	9.04655	9.68154	6.7691	13.0746	15.7414	8.27766	14.0585	25.8246	32.7573	17.7413	15.3922	24.671	16.2426	18.9507	20.5532	25.3777	22.6096	19.7637	18.0456	22.8942	14.7088	15.2584	23.7181	23.3918	16.3103	16.3587	19.8095	17.1841
Lchi05480	1.95089	2.37961	1.651	0.909784	2.04699	2.57637	2.46599	1.91019	2.38412	2.13584	1.75685	1.95042	1.78054	2.25346	1.94623	1.67255	1.94434	2.09521	1.60196	0.583374	1.96799	1.43341	1.53383	1.263	2.43212	2.21075	1.85465	1.92953	4.06142	6.62094	2.08718	1.83753	2.88282	3.39798	2.6284	3.15339	3.6497	4.2829	5.18314	2.88425	3.20763	3.21484	1.80865	2.72827	2.72634	2.61064	1.86426	2.7167	2.64601
Lchi05481	0	0	0	0	0	0	0	0	0	0	0	0	0	0	0	0	0	0	0	0	0	0	0	0	0	0	0	0	0	0	0	0	0	0	0	0	0	0	0	0	0	0	0	0	0	0	0	0	0
Lchi05482	0.458817	0.722375	1.93367	1.97937	1.73898	0.147371	1.08476	0.419886	0.639605	1.87873	0.145461	0.946514	0.162877	0	0.279742	0	0	0.4153	0.231352	0.391948	0.152678	1.29187	0.922321	0	0	0	0.149027	0	0.135272	1.4687	0.137412	0	0.733936	1.45678	1.13772	0.262222	5.43264	13.22	8.80606	1.14497	1.29058	0.899884	0.519566	2.91127	0	0.153092	1.19632	0.469447	0.941805
Lchi05483	0.264335	0	0.127706	0	0.257574	0	0.271853	0	0	0	0	0	0	0	0	0.377189	0.230326	0.125084	0.105725	0	0	0	0	0	0	0	0	0	0	0.80331	0.124769	0.190501	0.147392	0	0	0	0	0	0	0	0.448179	0.404039	0	0.153468	0	0.274765	0.127313	0	0.142296
Lchi34870	9.21733	8.63631	9.83194	16.4809	10.7511	11.3619	19.3922	9.3111	9.91227	15.548	7.73357	14.0925	14.2057	10.5296	7.83822	14.9227	12.1642	9.13704	9.28307	15.5047	5.87972	23.9735	22.1471	20.1987	23.0904	9.82169	25.8551	45.4045	27.7971	65.8247	24.5751	42.1217	60.3872	20.431	30.3845	14.6845	18.2494	24.4793	56.7184	12.5498	17.2498	13.636	7.17832	12.6091	8.16456	17.1903	13.195	14.9352	14.2888
Lchi34263	0	0	0	0	0	0.0190753	0.0197836	0	0	0	0	0	0	0.0212977	0	0	0	0	0	0	0.0199033	0	0	0	0	0	0	0	0	0	0	0	0	0	0.0165366	0	0	0	0	0.0758168	0	0	0	0	0	0	0	0	0
Lchi34264	0	0	0	0	0	0	0	0	0	0	0	0	0	0	0	0	0	0	0	0	0	0	0	0	0	0	0	0	0	0	0	0	0	0	0	0	0	0	0	0	0	0	0	0	0	0	0	0	0
Lchi04088	0	0	0	0	0	0	0	0	0	0	0	0	0	0	0	0	0	0	0	0	0	0	0	0	0	0	0	0	0	0	0	0	0	0	0	0	0	0	0	0	0	0	0	0	0	0	0	0	0
Lchi04089	5.59247	5.62421	4.61632	3.55427	5.36012	5.01226	4.51907	5.55216	6.12081	5.79202	5.03458	4.64423	5.1988	3.80873	4.34324	5.49121	4.72515	6.1284	4.15848	3.39176	4.77684	2.28102	1.7613	2.21854	5.12234	3.77606	3.62444	3.83789	3.44565	6.26938	5.82326	6.18724	3.59697	8.93554	9.26579	8.97545	8.78214	8.63557	8.80802	4.54235	4.88814	3.40797	3.98359	5.8861	3.6517	4.85991	4.70034	3.927	4.27765
Lchi04090	0	0	0	0	0	0	0	0	0	0	0	0	0	0	0	0	0	0	0	0	0	0	0	0	0	0	0.137662	0	0	0	0	0	0	0	0	0	0	0	0	0	0	0	0	0	0	0	0	0	0
Lchi04091	37.4063	39.5913	43.0905	55.192	42.9557	36.7835	41.9082	26.7525	41.3438	46.115	35.9314	34.5867	26.5844	36.6537	25.1609	49.3123	31.2783	32.5501	37.6209	60.7347	30.1173	45.1504	74.6478	32.5431	58.3338	46.8987	76.3514	68.6239	87.54	98.2921	122.282	122.485	99.6117	78.4193	114.053	70.1045	44.189	49.5136	79.3545	46.8816	36.7816	31.9971	37.5161	42.2403	30.0493	40.9212	34.404	36.5747	54.6688
Lchi04092	0.117865	0.0316114	0.0488384	0.0547202	0.0490721	0.116717	0.138306	0.0636212	0.0179796	0.0533522	0.0487159	0.0932283	0.20522	0.11216	0.0952716	0.0648577	0.117167	0.158545	0.0267673	0.17072	0.297124	0.0996666	0.0919953	0.083548	0.117295	0.0193289	0.142063	0	0.174686	0	0.047423	0.014485	0.0171343	0.235972	0.290452	0.562122	0.169782	0.190916	0.10919	0.083248	0.037567	0.140771	0.0192821	0.116841	0.105818	0.0522881	0.160299	0.196928	0.0360619
Lchi04093	0	0	0	0	0	0	0	0	0	0	0	0	0	0	0	0	0	0	0	0	0	0	0	0	0	0	0	0	0	0	0	0	0	0	0	0	0	0.126445	0	0	0	0	0	0	0	0	0	0	0
Lchi04094	0	0	0	0	0	0	0	0	0	0	0	0	0	0	0	0	0	0	0	0	0	0	0	0	0	0	0	0	0	0	0	0	0	0	0	0	0	0.0519496	0	0	0	0	0	0	0	0	0	0	0
Lchi04095	18.8002	14.1783	15.0418	13.3368	17.9128	18.8685	20.4052	13.6894	22.4651	19.1824	11.6159	12.87	23.8989	16.954	10.4824	8.69715	9.75746	13.9	2.13301	1.12817	3.58824	3.44945	4.04905	2.83607	7.17825	8.26524	7.35596	7.75185	13.7307	25.7996	5.11317	3.92869	9.59409	2.00249	1.46216	2.45756	4.14635	2.82106	1.64579	13.8772	16.9223	15.3816	8.92551	12.8717	12.9268	8.52328	6.8207	15.1134	19.8548
Lchi04096	0	0	0	0	0	0	0	0	0	0	0	0	0	0	0	0	0	0	0	0	0	0	0	0	0	0	0	0	0	0	0	0	0	0	0	0	0	0	0	0	0	0	0	0	0	0	0	0	0
Lchi04097	13.3448	13.1313	14.2449	10.9751	14.3203	12.8358	11.5095	14.6641	18.0607	14.3222	13.4432	14.381	13.1204	12.7441	12.7295	9.99582	7.66314	8.5231	3.2515	3.28134	6.65021	6.24107	8.97219	5.61609	6.35515	7.98771	6.18247	5.00123	8.60862	4.27324	7.2358	5.27752	3.2998	24.21	15.2919	25.0524	14.4993	18.0381	18.3893	14.7879	15.7841	13.4452	10.582	14.2001	13.1663	10.3555	13.0432	11.3601	14.3391
Lchi04098	1.85622	0	0	0.298958	1.02108	0.97814	0	0.651048	0.376387	0	0	0	1.49901	0	0.325627	0	0.70871	0	3.10794	5.31949	0	6.58746	1.30615	2.57252	1.51394	0.363261	9.05781	47.9911	4.8891	66.561	6.5216	17.45	43.8497	4.74192	3.82991	0.559775	0	0.685238	1.02874	0.969943	0	0.669298	1.23376	0	0.366457	0.355138	0.286641	0.360968	0
Lchi04099	0	0	0	0	0	0	0	0	0	0	0	0	0	0	0	0	0	0	0	0	0	0	0	0	0	0.0717567	0	0	0.0378943	0	0	0	0	0.0519972	0	0	0	0	0	0	0	0.0476989	0	0	0	0	0	0	0
Lchi04100	63.3142	59.7621	74.7918	51.4559	54.4805	47.3506	48.9988	56.8179	68.4384	58.4928	57.4867	53.2037	51.8584	52.6686	54.7355	53.1299	65.3136	45.574	73.5306	36.6801	38.5038	159.17	107.755	90.8397	109.319	116.946	171.749	166.286	115.702	152.103	163.016	154.546	168.495	108.635	100.327	60.391	66.1172	58.3846	119.165	57.2168	71.14	63.3478	45.8864	50.2873	53.1816	49.686	56.1098	46.8831	71.7205
Lchi04101	0	0	0	0	0	0	0	0	0	0	0	0	0	0	0	0	0	0	0	0	0	0	0	0	0	0.0492858	0	0	0	0	0	0	0	0	0	0	0	0	0	0	0.0480234	0	0	0	0	0	0	0	0
Lchi04102	0	0	0	0	0	0	0	0	0	0	0	0	0	0	0	0	0	0	0	0	0	0	0.0493021	0	0	0	0	0	0	0	0	0	0	0	0	0	0	0	0	0	0	0	0	0	0	0	0	0	0
Lchi04103	8.51378	8.69728	7.48537	5.12595	6.80429	8.33989	9.75723	8.10442	7.13777	8.2101	8.60272	11.1621	9.42542	11.0551	10.5252	7.96161	5.36886	9.55755	2.68621	0.521871	7.99521	1.34032	2.13796	1.33994	5.37642	8.58816	2.26608	1.28624	6.18128	1.67557	3.62819	2.2409	1.50491	2.15209	2.50036	3.54218	6.39348	6.80197	3.33218	12.7209	13.6325	13.0278	5.51307	9.47383	11.1904	7.71034	8.96215	11.6839	14.9702
Lchi04104	0.0896852	0.0750886	0.0868091	0.0482185	0.0989649	0.0790695	0.143843	0.0937588	0	0.201429	0.0671613	0.0666906	0.188129	0.231059	0.0850306	0.0719323	0.1296	0.0662918	0.0237299	0	0.158546	0.856107	0.22842	1.08031	0.991544	0.536706	0.306427	0.0797205	0.846442	0.303656	0.225484	0.162855	0.183972	0.209227	0.0354184	0.219365	0.334159	0.291827	0.452957	0.109147	0.156321	0.105114	0.11312	0.023333	0.105383	0.0308145	0.161948	0.106698	0.139653
Lchi04105	0	0	0.0705133	0	0.0699429	0	0.148593	0	0	0.0758504	0	0	0	0	0	0	0	0	0	0.0480908	0	0	0	0	0.0824976	0.081128	0	0	0.133576	0.29356	0	0	0	0	0	0	0	0.0734999	0	0	0	0	0	0	0.150819	0.148528	0.06663	0	0
Lchi04106	29.4681	31.4742	46.5076	22.3913	36.8665	33.6658	34.0505	22.1026	38.7324	33.3767	25.1999	34.4153	23.0883	23.584	30.8512	51.2649	32.3047	34.0432	21.499	12.4118	39.6781	6.86173	10.064	7.09009	42.6631	42.1001	21.9618	14.4347	35.714	17.7969	24.3433	13.893	10.8301	16.5651	16.6605	21.5924	36.617	30.9862	35.8299	21.9553	35.2502	17.834	26.6828	32.5813	26.8688	38.4174	43.1004	38.8213	47.1203
Lchi04107	0	1.51984	0	0	0	0	0.346096	0.370753	0	0.607161	0.609879	0.366524	0.275796	0	0.271972	0	1.05319	0	0.766815	0	0.364691	0	0	0	1.33934	1.31891	0	0	0	0	0.846015	0	0	0	0	1.87224	0	0.465939	0.0903532	2.36471	0	2.26685	0.253875	0.646034	1.37241	0	0.319908	0	2.35909
Lchi04108	5.59397	6.60723	4.56429	5.90144	6.04276	5.02503	6.60922	6.18572	7.87455	9.2232	6.79989	7.76025	6.74228	7.448	6.42572	7.02039	5.67016	4.50189	7.01097	5.8907	11.1071	4.73608	7.4556	7.59822	11.702	9.72122	11.3063	18.5548	21.922	12.679	14.4916	8.89354	13.395	19.3654	24.0276	25.7234	26.5969	31.8396	29.8919	6.30693	2.97962	6.00763	4.05572	8.88214	4.22092	4.33333	7.32032	9.15476	9.10763
Lchi04109	24.5031	26.3904	27.2853	19.9539	29.5914	23.3721	23.3491	17.4341	24.0976	22.2235	22.5266	23.9217	29.9311	25.9431	19.5359	22.8935	16.9816	16.1934	11.7738	14.0279	23.0638	18.2553	13.9713	16.8364	31.242	38.8907	30.3389	34.9143	28.4226	61.3159	37.7941	35.0369	49.5082	16.6391	17.7407	15.2935	24.2345	22.3073	18.1171	23.0616	34.4295	23.3574	19.6874	21.6789	25.9896	23.8444	27.1267	24.6662	30.7051
Lchi04110	30.671	31.3495	28.8806	33.0194	28.2547	28.942	27.9047	25.151	29.3747	25.2586	22.3931	26.6739	28.4937	27.0543	26.2809	27.4134	26.6712	23.5994	22.0205	22.0623	20.2708	31.2556	28.0242	32.2064	29.6031	26.8516	35.2196	36.713	32.8832	61.3569	37.3165	38.338	34.8497	31.0693	29.1095	25.6326	31.7363	35.9732	33.8442	35.5195	35.1316	31.8543	26.9096	32.2475	27.3204	30.7143	32.569	27.525	30.4555
Lchi04111	0	0	0	0	0	0	0	0	0	0	0	0	0	0	0	0	0	0	0	0	0	0	0	0	0	0	0	0	0	0	0	0	0	0	0	0	0	0.0966008	0	0	0	0	0	0	0	0	0	0	0
Lchi04112	0	0	0	0	0	0	0	0	0	0	0	0	0	0	0	0	0	0	0	0	0	0	0	0	0	0	0	0	0	0	0	0	0	0	0	0	0	0	0	0	0	0	0	0	0	0	0	0	0
Lchi04113	0	0	0	0	0	0	0	0	0	0	0	0	0	0	0	0	0	0	0	0	0	0	0	0	0	0	0	0	0	0	0	0	0	0	0	0	0	0	0	0	0	0	0	0	0	0	0	0	0
Lchi04114	2.02884	2.04032	1.4617	1.49348	1.59513	1.11433	1.73889	1.50463	1.50422	1.18756	1.36079	1.33648	1.91692	2.50806	2.38618	2.35183	2.37235	2.4657	1.78005	0.787637	2.47615	3.72128	2.07881	1.66303	2.10902	2.07907	2.00334	1.39623	2.54313	4.11207	2.01723	2.72489	3.36347	1.15689	1.08813	0.631179	2.02293	1.82792	3.16332	2.76406	1.66281	1.60352	1.35505	1.89592	2.11296	2.42342	2.0668	1.64095	2.75209
Lchi04115	1.22741	1.44434	1.71038	1.18184	1.03174	2.10106	1.40959	1.14341	0.730345	1.9976	1.69114	1.81012	2.67229	2.71211	1.9984	2.19637	1.06064	1.27739	0.835076	0.101258	2.27025	1.25995	0.272578	0.222433	1.82373	1.70734	0.39036	0	1.26523	0.385947	0.847395	0.386127	2.20516	0.62182	0.519342	0.202962	0.378357	0.154783	0.563068	1.18397	2.08635	1.48022	1.19342	1.83652	1.66857	1.40813	0.770748	1.5232	0.967235
Lchi04116	56.4753	64.6605	67.5967	51.075	60.7141	55.0032	56.5957	55.9045	60.7589	58.6629	55.8307	64.252	43.6713	41.8712	50.9549	89.0893	65.6822	66.9812	61.1101	46.9765	70.8807	47.5119	51.1609	39.5383	46.7927	54.9799	74.2738	77.0101	66.3523	93.4256	52.5615	66.8424	55.471	40.5138	41.5809	35.0563	43.6138	40.4165	52.3712	78.4478	83.3664	67.5144	53.2524	49.3877	43.3366	51.6637	60.4917	43.4748	72.8578
Lchi04117	0	0	0	0	0	0	0	0	0	0	0	0	0	0	0	0	0	0	0	0	0	0	0	0	0	0	0	0	0	0	0	0	0	0	0	0	0	0	0	0	0	0	0	0	0	0	0	0	0
Lchi04118	0	0	0	0	0	0	0	0	0	0	0	0	0	0	0	0	0	0	0	0	0	0	0	0	0	0	0	0	0	0	0	0	0	0	0	0	0	0	0	0	0	0	0	0	0	0	0	0	0
Lchi04119	2.9999	2.34275	2.54671	1.91045	2.98745	2.49847	3.78023	2.85768	2.25649	2.66271	2.39621	2.31419	2.63604	3.88473	2.1617	2.83181	2.20078	3.145	0.689484	0.493286	3.1829	0.872004	1.12094	0.406866	1.64052	0.9913	0.239122	1.27532	2.23139	0.71029	2.10259	1.60778	1.20535	1.24516	1.53794	1.07058	3.913	3.05958	2.55533	3.6065	4.47485	2.52037	2.16949	4.08099	3.94216	2.22886	3.74493	3.30853	3.77005
Lchi04120	1.11442	2.77302	4.32174	6.19553	7.5663	5.9141	0.893582	1.33388	2.94584	4.97144	0.457641	0.340988	0.952381	0.43962	0	1.13902	0.687641	0.36788	0.123659	0.472268	0.649328	0.174074	0.141247	0	0.0900058	0.353802	0.0808751	1.31479	1.16537	6.95564	0.805269	1.13386	0.709241	0.322356	0.201902	0	10.1185	4.01099	2.41701	1.53388	1.72985	0.565109	2.68117	0.81615	1.89527	5.11022	6.82103	2.82603	0.919162
Lchi04121	0	0	0	0	0	0	0	0	0	0	0	0	0	0	0	0	0	0	0	0	0	0	0	0	0	0	0	0	0	0	0	0	0	0	0	0	0	0	0	0	0	0	0	0	0	0	0	0	0
Lchi04122	0	0	0	0	0	0	0	0	0	0	0	0	0	0	0	0	0	0	0	0	0	0	0	0	0	0	0	0	0	0	0	0	0	0	0	0	0	0	0	0	0	0	0	0	0	0	0	0	0
Lchi04123	0	0	0	0	0	0	0	0	0	0	0	0	0	0	0	0	0	0	0	0	0	0	0	0	0	0	0	0	0	0	0	0	0	0	0	0	0	0	0	0	0	0	0	0	0	0	0	0	0
Lchi04124	3.39115	3.77774	1.67283	2.26999	3.0788	3.1076	2.23001	3.4151	3.39221	0.545639	2.62089	2.04297	2.80196	2.43766	2.44175	1.02478	1.88084	4.27998	1.56016	0	0.524884	1.05449	2.63713	0.948959	4.48035	1.06316	3.32221	3.3206	4.88875	2.307	2.3438	1.2444	7.81516	3.3539	4.32455	1.76187	2.98875	2.04518	2.01304	0.47982	0	1.9706	0.452706	3.15339	1.10649	0	1.65453	3.78769	3.77239
Lchi04125	0	0.190631	0.17403	0	0	0	0	0	0	0	0.169539	0	0	0	0	0	0	0	0	0	0	0	0	0	0	0	0	0	0	0	0	0	0	0	0	0	0.170052	0	0	0	0	0	0	0	0	0	0	0	0
Lchi04126	0	0.0251142	0	0	0	0	0	0	0	0	0	0	0	0	0	0	0	0	0	0	0.0276792	0	0	0	0	0.0451098	0	0	0	0	0.025023	0	0	0	0	0	0	0	0	0	0	0	0	0	0	0	0	0	0
Lchi04127	35.7919	46.9768	56.149	43.5042	58.9903	50.7505	49.5853	47.0499	56.1706	45.483	34.855	46.733	33.4853	48.7872	36.5279	58.6049	55.7121	52.4444	23.1492	14.8533	45.2604	14.2743	28.3987	22.474	28.3435	63.0585	35.4012	32.5495	57.4694	27.3996	33.6123	10.3229	11.1029	56.716	45.5811	47.4542	48.9128	47.0053	66.8536	97.8377	97.9498	79.6194	49.2362	59.8398	55.2182	23.4529	30.4386	55.8612	105.654
Lchi04128	0	0	0	0	0	0	0	0	0	0	0	0	0	0	0	0	0	0	0	0	0	0	0	0	0	0	0	0	0	0	0	0	0	0	0	0	0	0	0	0	0	0	0	0	0	0	0	0	0
Lchi04129	0	0	0	0	0	0	0	0	0	0	0	0	0	0	0	0	0	0	0	0	0	0	0	0	0	0	0	0	0	0	0	0	0	0	0	0	0	0	0.086522	0	0	0	0	0	0	0	0	0	0
Lchi04130	0	0	0	0	0	0	0	0	0	0	0	0	0	0	0	0	0	0	0	0	0	0	0	0	0	0	0	0	0	0	0	0	0	0	0	0	0.068158	0.069703	0	0	0	0	0	0	0	0	0	0	0
Lchi04131	0	0	0	0	0	0	0	0	0	0	0	0	0	0	0	0	0	0	0	0	0	0	0	0	0	0	0	0.111129	0	0	0.0697096	0	0	0	0	0	0.0374059	0	0	0	0	0	0	0	0	0	0	0	0
Lchi04132	1.61843	0.816078	1.10788	0.576835	1.2219	1.51737	1.33456	0.927261	1.47	0.787967	0.607671	0.518188	0.608207	0.393681	0.703643	0.568237	0.479489	0.221524	0	0	0.162837	0.0880339	0.142428	0.465361	0.726247	1.16426	0.0821347	0.0781582	0.368207	0.813513	0.331035	0.067268	0	0.323329	0.0338	0.0706157	0.631531	0.161425	0.0843452	0.734634	1.30844	1.06089	0.791582	0.681053	0.57638	0.609425	0.5918	0.542031	0.923249
Lchi04133	0	0	0	0	0	0	0	0	0	0	0	0	0	0	0	0	0	0	0	0	0	0	0	0	0	0	0	0	0	0	0	0	0	0	0	0	0	0	0	0	0	0	0	0	0	0	0	0	0
Lchi04134	4.85149	0.655276	0.843314	0.840343	0.981526	3.4921	2.10265	0.473469	1.80573	1.7656	0.493309	0.88458	5.50354	5.88594	2.3665	0	1.03669	2.33922	0	0	3.0952	0.362441	0	0	0.377127	0.183784	0.333906	0	1.82213	0.657623	0	0	0.329846	0.683824	0.142337	0.147427	0.33031	0.168992	0	0.482589	2.35661	1.17863	2.05067	2.51037	2.9961	2.5889	0.594667	1.05763	1.76721
Lchi04135	3.94053	0.722426	0.212527	1.50731	1.0453	4.04203	2.78488	0.303516	0.460846	2.03705	0.418268	0.461704	4.95729	4.1008	0.909889	0.519767	0.848296	1.30402	2.52304	0.998568	3.652	2.35974	0.575645	1.25196	2.44541	1.07826	0.437255	0.944126	1.97542	3.56131	2.09386	1.44952	1.06984	0.0879117	0.458432	0.667472	1.70716	0.545742	0.225887	0.833654	2.81974	1.64229	0.375569	2.72412	2.7045	3.43251	0.684801	0.906776	1.82145
Lchi04136	0	0	0	0	0	0	0	0	0	1.47663	0	1.65449	1.62169	1.66862	0	1.36038	0	1.35395	0	0	0	0	0	0	5.38056	1.76368	0	0	0	0	0	0	0	0	0	0	0	0	0	3.12583	1.70997	0	0	0	0	1.59709	0	0	1.74652
Lchi04137	0	0	0	0	0	0	0	0	0	0	0	0	0	0	0	0	0	0	0	0	0	0	0	0	0	0	0	0	0	0	0	0	0	0	0	0	0	0	0	0	0	1.06976	0	0	0	0	0.927129	0	0
Lchi04138	0	0	0	0	0	0	0	0	0	0	0	0	0	0	0	0	0	0	0	0	0	0	0	0	0	0	0	0	0	0	0	0	0	0	0	0	0	0	0	0	0	0	0	0	0	0	0	0	0
Lchi04139	18.3942	22.0657	20.7632	16.321	20.4595	17.6356	19.0061	18.2887	15.4245	21.2104	19.7826	25.1274	15.7256	21.7014	17.813	20.1842	15.5284	18.1753	9.0185	10.2061	11.8666	7.36163	9.11603	8.52251	15.6739	16.8382	12.9549	14.3471	21.2624	24.0216	19.5507	12.4288	11.7493	12.9971	11.9203	11.198	20.8826	22.8805	19.4828	25.5581	30.7405	34.284	17.1626	21.2395	23.6289	22.6817	27.3075	30.1242	41.8965
Lchi04140	0.108227	0.0902834	0.0581197	0.0586292	0.0584632	0.0596	0.0864683	0.0909762	0.128504	0.101722	0.127634	0.200267	0.0934017	0.253757	0.147584	0.533067	0.198841	0.396869	0.0957541	0.0488648	0.224992	0.0543762	0.109723	0.0119594	0.069952	0.0968756	0	0.0723686	0.34105	0.227079	0.0226151	0.0621963	0.183947	0.367293	0.436287	0.68483	0.242944	0.422177	0.429957	0.142978	0.0940958	0.0881748	0.0738741	0.0417714	0.0756412	0.0249255	0.0804109	0.0896245	0.283739
Lchi04141	190.032	193.648	172.523	169.295	177.772	141.45	192.72	196.338	169.323	154.855	211.465	184.656	139.691	237.577	193.748	163.317	181.448	127.321	213.276	178.425	118.825	273.849	246.981	266.982	119.802	92.9427	111.626	115.295	96.1531	65.2973	201.632	159.772	96.0061	169.146	153.354	156.674	98.4265	65.2198	100.349	131.197	112.256	127.63	186.454	228.968	259.438	177.813	141.163	245.105	205.032
Lchi04142	0.10537	0	0	0	0	0	0.750941	0.194993	0	0.218091	0.100703	0	0.113754	0.348425	0	0	0	0.290023	0.0810771	0	0	0	0	0	0	0	0	0	0	0	0	0	0	0.169448	0	0	0	0.210448	0	0	0	0	0	0	0	0	0	0.10924	0.219459
Lchi04143	16.1851	19.2425	19.6863	19.4906	14.8928	12.9844	17.2343	14.0363	18.6302	14.0752	18.3116	16.4601	13.8145	17.3618	12.3315	14.5717	11.9799	13.6588	8.62341	8.07463	9.64724	19.2254	20.803	12.0504	12.5241	15.9525	22.1857	22.3485	22.6778	28.6668	28.2035	23.9604	25.9909	57.0377	46.5215	40.8114	55.101	51.557	64.3263	19.988	18.616	19.0198	20.2106	22.3561	15.7839	20.3842	24.4578	18.8211	28.5388
Lchi04144	0.189589	0.0508728	0.314372	0.219971	0.315126	0.321162	0.25003	0.229704	0.173243	0.399526	0.156554	0.268438	0.0299177	0.0300434	0.0254816	0.651023	0.400037	0.177976	0.171569	0.0729264	0.168186	0	0	0	0	0.030924	0	0	0.0254165	0	0.101363	0.0463967	0.109743	0.534301	1.00118	1.77691	0.516919	0.945671	0.495024	0.293332	0.0902474	0.140821	0.023684	1.40607	0	0.139816	0.332787	0	0.144541
Lchi04145	1.61499	1.46269	4.07301	1.21789	2.18032	1.48134	1.44923	1.14094	1.16797	1.51871	0.861118	1.39608	0.477594	0.511768	0.406828	1.77414	0.85175	0.243527	0.821554	0.911763	0.984465	0.2263	0.156777	0	0.266495	0.888231	0.483123	0.229559	0.757126	0.239385	1.02474	0.271515	0.0875723	1.99023	2.00702	1.57996	2.28707	2.78214	1.95162	3.26297	1.66441	2.39709	1.33603	2.22819	0.813737	0.833336	2.4774	1.37501	1.07674
Lchi04146	2.41423	1.12012	1.66011	0.897645	0.902141	1.2067	1.34234	0.794521	0.867978	0.888375	0.924533	1.20168	1.34866	1.58073	1.55915	1.09037	1.16225	1.14615	0.253166	0.156513	0.481387	0.0326025	0.342568	0.488036	1.04144	1.22751	0.395854	1.04178	0.818083	0.512984	0.788701	0.572535	0.441578	0.477906	0.27488	0.261212	1.37224	0.507434	0.905975	0.887054	2.48554	0.664788	0.838969	3.08573	2.49248	3.90209	1.20795	1.50999	1.30989
Lchi04147	0.0516852	0	0	0	0	0	0	0	0.0275556	0	0.0248996	0	0.0285568	0	0	0	0	0	0	0	0	0	0	0	0	0	0	0	0	0	0.048378	0	0	0	0	0.0232365	0.0259711	0.026588	0	0	0	0	0	0	0	0	0	0.137024	0.0277219
Lchi04148	0.336145	0.143521	0.413881	0.148897	0.23688	0.0603503	0.0313344	0	0	0	0	0	0.0337208	0.0338878	0	0.0293661	0	0	0.0724988	0.102708	0	0	0	0	0.0352722	0	0	0	0	0	0.0856757	0	0	0	0.0787227	0.0548543	0.0613139	0.470137	0.0655927	0.120175	0.0340368	0.0634476	0.267001	0.422698	0.159625	0.252183	0.403377	0.0647228	0.131035
Lchi04149	0.0288391	0.0812605	0.251076	0.0468421	0.0685277	0.085462	0.118305	0.108661	0.0307361	0.0303742	0.13889	0.0634582	0.0318396	0	0.108487	0.0831627	0.0501029	0.135293	0.0684629	0.096996	0.328155	0	0	0.0569328	0.0333118	0	0	0.0573899	0	0	0	0	0	0.094773	0.024778	0.0777028	0.0868509	0.32557	0.185868	0.141868	0.288071	0	0	0.0335457	0.0904152	0	0.163345	0	0
Lchi04150	0.390024	0	0.0145023	0.0243767	0.0728895	0.0743027	0.154049	0.0567049	0.0801137	0.0158507	0	0.0670272	0.216192	0.0499695	0.0283045	0	0.0130508	0.0141326	0.0715902	0	0.0311587	0	0	0.0297978	0.0697208	0.0172369	0.0475145	0	0.311537	0	0	0.0129148	0	0	0	0	0	0	0	0.0593787	0.0502422	0.0941445	0.171023	0.0520704	0.0157177	0.170886	0.0142997	0.0957479	0.0967
Lchi04151	1.03975	0.872288	0.467145	0.150745	0.359366	0.219708	0.456629	0.139643	0.355722	0.156139	0.10721	0.244041	0.0817928	0.123471	0.0697139	0.926883	1.12795	0.625606	0.322242	0.0248957	0.191608	0.165823	0.134115	0.036519	0.726615	0.632642	0.309496	0.331229	0.416128	0	0.727188	0.633428	0	0.395672	0.540941	0.132978	0.743258	0.873905	0.516357	1.49274	1.19102	0.307422	0.907043	0.897459	0.813674	0.688362	0.697033	0.392496	0.395076
Lchi04152	0.265125	0.180317	0.451044	0.301062	0.226766	0.421541	0.253697	0.129724	0.410498	0.0580187	0.211822	0.214617	0.228287	0.350498	0.155404	0.594948	0.370158	0.323336	0.218407	0.102163	0.171088	0	0.0250249	0.068187	0.207402	0.0946744	0.0580003	0	0.0907374	0	0.15476	0.153673	0.209758	0.0113228	0.213261	0.0495874	0.277068	0.33987	0	0.611427	0.87375	0.416524	0.264847	0.428841	0.129439	0.312756	0.314239	0.408909	0.191702
Lchi04153	0	0	0	0	0	0	0	0	0	0	0	0	0	0	0	0	0	0	0	0	0	0	0	0	0	0	0	0	0	0	0	0	0	0	0	0	0	0	0	0	0	0	0	0	0	0	0	0	0
Lchi04154	0	0	0	0	0	0	0	0	0	0	0	0	0	0	0	0	0	0	0	0	0	0	0	0	0	0	0	0	0	0	0	0	0	0	0	0	0.14833	0	0	0	0	0	0	0.0852867	0	0	0	0	0
Lchi04155	0.0550057	0	0	0	0.02593	0	0.0274306	0	0	0	0	0	0	0	0	0	0.0232348	0	0	0.0720139	0	0	0	0	0	0	0	0	0	0	0	0	0	0.0439661	0	0	0.0268656	0	0	0	0	0	0	0	0	0	0	0	0
Lchi04156	0	0	0	0	0	0	0	0	0	0	0	0	0	0	0	0	0	0	0	0	0	0	0	0	0	0	0	0	0	0	0	0	0	0	0	0	0	0	0	0	0	0	0	0	0	0	0	0	0
Lchi04157	0	0	0	0	0	0	0	0	0	2.32828	0	0	0	0	0	0	0	0	0	0	0	0	0	0	0	0	0	0	0	0	0	0	0	0	0	0	0	0	0	0	0	0	0	0	0	0	0	0	0
Lchi04158	3.79001	4.65528	3.06416	0.830274	2.06592	1.77702	1.83978	2.79979	2.03416	1.58833	1.75097	2.49229	0.718148	1.32173	1.08566	1.57006	1.62772	1.68288	0.117424	0	0.281832	0.061917	0.0842184	0.0752359	1.02507	1.4876	0.492442	0.339324	0.577474	0.554901	0.297009	0.265916	0.20527	0.231474	0.0637066	0.101676	0.762949	0.949313	0.257133	9.06139	7.91577	4.29208	2.57125	2.85209	2.12898	1.89969	3.51171	4.27335	3.07822
Lchi04159	0	0	0	0	0	0	0	0	0	0	0	0	0	0	0	0	0	0	0	0	0	0	0	0	0	0	0	0	0	0	0	0	0	0	0	0	0	0	0	0	0	0	0	0	0	0	0	0	0
Lchi04160	0	0	0	0	0	0	0	0	0.00416269	0	0	0	0	0	0	0	0	0	0	0.0372629	0	0	0.00964688	0	0	0	0	0	0	0	0	0	0	0	0	0	0	0	0	0	0	0	0	0	0	0	0	0	0.15498
Lchi04161	0	0	0	0	0	0	0	0	0	0	0	0	0	0	0	0	0	0	0	0	0	0	0	0	0	0	0	0	0	0	0	0	0	0	0	0	0	0	0	0	0	0	0	0	0	0	0	0	0
Lchi04162	0	0	0	0	0	0	0	0	0	0	0	0	0	0	0	0	0	0	0	0	0	0	0	0	0	0	0	0	0	0	0	0	0	0	0	0	0	0	0	0	0	0	0	0	0	0	0	0	0
Lchi04163	0	0	0	0	0	0.0248631	0	0.0237116	0	0	0	0	0.111223	0	0	0.0241892	0.0655698	0	0.0398593	0	0.0614083	0.028246	0	0	0	0.0296353	0	0	0	0	0	0.0684792	0	0	0	0.0226206	0.0505648	0.0630331	0	0	0	0	0.0227738	0.0295425	0.0526046	0	0	0	0
Lchi04164	0.0180028	0.0169002	0	0.0877558	0	0	0	0	0.01922	0.0190093	0.0173601	0.0398463	0	0	0	0.121333	0	0.0169456	0	0	0.0373618	0	0	0.0357128	0	0	0	0	0.0169696	0	0.0168948	0.0464385	0	0.905005	0.900252	0.3572	0.0907254	0.259685	0.544481	0	0.0602194	0	0	0.020815	0	0.0186298	0	0	0.0192713
Lchi04165	0	0	0	0	0	0	0	0	0	0	0	0	0	0	0	0	0	0	0	0	0	0	0	0	0	0	0	0	0	0	0	0	0	0	0	0	0	0	0	0	0	0.0493997	0	0	0	0	0	0	0
Lchi04166	0	0	0.0684486	0	0	0	0	0	0	0	0	0	0	0	0	0	0.061071	0	0	0	0	0	0	0	0	0	0	0	0	0	0	0	0	0	0	0	0	0	0	0	0	0	0	0	0	0	0	0	0
Lchi04167	0.563709	0.285088	0.259852	0.171545	0.175453	0.272164	0.309442	0.198916	0.514483	0.254187	0.174376	0.269549	0.0727322	0.234259	0.1986	0.116004	0.131049	0.339631	0	0	0	0.135223	0	0.0297692	0.209024	0.515992	0.126282	0.030007	0.0282762	0.187704	0	0.0774409	0.0610537	0.173481	0.067479	0.135443	0.18167	0	0	0.327441	0.26779	0.250667	0.184583	0.243517	0.0945858	0.850194	0.284604	0.671176	0.744082
Lchi04168	0	0	0	0	0	0	0	0	0	0	0	0	0	0	0	0	0	0	0	0	0	0	0	0	0	0	0	0	0	0	0	0	0	0	0	0	0	0	0	0	0	0	0	0	0	0	0	0	0
Lchi04169	0.0191762	0.0267262	0.0285203	0.00771527	0	0.0188316	0.0487738	0.00898354	0.0101494	0.0100447	0	0	0.0210847	0.0105464	0	0.00915254	0	0.00895895	0	0	0	0	0.00867181	0	0.0110574	0.0218816	0	0.00953403	0.00898645	0.0299297	0.00893483	0	0	0	0.0442917	0.00859052	0.0575954	0.0588733	0	0.00941677	0.0212482	0.00995711	0.00844519	0.0664347	0	0.118148	0.054513	0.081115	0.081525
Lchi04170	0	0	0	0	1.62141	0	0	1.02729	2.37931	0.574786	1.65787	1.61062	0	0.642718	0	2.16002	0	0.500822	1.23205	0	0	0	1.3874	0.499285	1.3253	0.55893	0	0	0.935409	0	0	0	0	0.442095	0	1.39156	0.524747	0.538423	2.11723	4.54454	2.26466	1.03663	0.954182	0.628911	1.35963	0	0	4.3536	0.568404
Lchi04171	0	0	0.0720269	0	0	0.036698	0	0	0	0	0	0	0	0.0412474	0	0	0	0	0	0	0	0	0	0	0	0	0	0	0	0	0	0.03174	0	0	0.0637785	0	0	0	0	0	0	0	0	0.256976	0.0388311	0.0766514	0.0698527	0	0
Lchi04172	0	0	0	0	0	0	0	0	0	0	0	0	0	0	0	0	0	0	0	0	0	0	0	0	0	0	0	0	0	0	0	0	0	0	0.0248199	0	0	0	0	0	0	0	0	0	0	0	0	0	0
Lchi04173	0.0294276	0.0276209	0.170694	0.0358656	0.0714983	0.0583079	0.0151105	0	0	0.0155484	0	0.0164362	0	0	0	0	0	0.110906	0.117046	0.139358	0.412626	0.033222	0	0.0146156	0.0683948	0	0	0.103174	0	0	0.0138233	0.0380076	0.119896	0.024274	0.126993	0.225878	0.267268	0.774094	0.25472	0.0145623	0.115002	0.0307852	0.0258094	0.238361	0	0.0609555	0.0561154	0	0.0158089
Lchi04174	0.452044	0.212251	1.23876	0.428358	0.267947	0.422049	0.438	0.260443	0.749876	0.317681	0.0725968	0.304543	0.138786	0.27862	0.0472764	1.0869	1.3531	2.61838	3.30345	2.57162	6.65759	0	0.0455787	0	0.203382	0.258333	0.0790606	0.225291	0.401029	0	0.258635	0.27987	0.509236	2.00347	1.85784	2.93635	1.38849	2.7099	2.70276	0.420695	1.00501	0.313678	0.131827	0.876177	0.367688	0.129708	0.261463	0.239735	0.375505
Lchi04175	0	0	0	0	0	0	0	0	0	0	0	0	0	0	0	0	0	0	0	0	0	0	0	0	0	0	0	0	0	0	0	0	0	0	0	0.0404177	0	0	0	0	0	0	0	0	0	0	0	0	0
Lchi04176	0.437812	0.657948	1.18586	0.213333	0.84866	0.518929	0.897974	1.01717	0.466586	1.04511	0.365463	1.0274	0.35443	0.582677	0.274473	1.26244	0.659181	0.684564	0.69281	1.06006	2.53593	0.523414	0.370177	0.230447	0.303383	0.699064	0.274982	0.377478	0.465158	0.938609	0.60037	0.999107	0.649854	1.41465	1.70507	2.48998	1.5527	4.61245	3.38545	1.03364	1.03647	0.848973	0.433678	3.06265	0.427007	1.08428	1.62523	0.896729	1.08963
Lchi04177	0.300696	0.536642	0.0581785	0.293033	0.145694	0.296953	0.123338	0.0566325	0.0320414	0.126645	0.0579191	0.0671478	0.033186	0.133388	0.0282712	0	0	0.112811	0.0713516	0	0.0310942	0	0	0.118659	0.20829	0.102837	0.0629206	0	0.366302	0.935248	0.168637	0.180061	0.121679	0.0246956	0.0258251	0	0.0905156	0.123386	0	0.0887073	0.366919	0.156118	0.026276	0	0.0942514	0.0620446	0.170168	0.573266	0.386842
Lchi04178	1.5584	1.51404	2.39102	1.20024	2.18845	1.48692	1.10244	0.911564	2.03382	1.44393	0.621257	1.42046	1.45442	1.25182	1.1629	3.56522	3.4084	3.32967	2.04264	0.687357	5.42296	0	0.243645	0.132725	1.08718	0.889772	0.563317	0.321117	1.23565	3.04272	0.930223	0.66747	0.843833	2.98175	1.80179	2.77723	3.32006	3.00786	2.28239	1.16411	1.2237	0.950072	1.50381	1.82897	1.91012	1.83101	2.23515	1.82302	1.63479
Lchi04179	7663.32	7729.8	7848.22	6470.79	6485.54	6894.8	8195.23	7411.35	7017.73	8416.14	8384.07	9974.9	7739.12	7451.53	8858.24	6721.5	4927.55	4379.81	2268.05	2100.59	2795.95	2712.38	3929.18	3980.76	3096.02	4550.29	3133.6	723.985	878.813	380.24	1033.51	782.088	489.287	611.292	662.954	787.293	1670.6	1278.92	1604.71	9972.42	9917.31	8693.86	7061.88	7278.83	8567.44	7283.54	7264.5	7492.02	5413.83
Lchi04180	8.62358	6.31351	8.4297	8.06877	8.14715	6.56465	4.21461	6.0463	8.81438	6.29966	4.23995	4.59233	4.57735	5.04985	4.25435	4.78533	6.30738	3.95824	3.49976	4.82142	4.89307	2.82871	1.37663	1.35527	1.92149	1.56083	0.225427	2.58512	1.89366	1.26316	3.5994	3.28117	2.99927	7.59377	6.74252	7.8091	5.60429	8.26236	14.5511	3.20326	3.69292	3.22316	3.37853	6.4746	4.81206	2.78303	3.97999	3.16071	3.48817
Lchi04181	7.09913	5.4974	5.84324	3.01525	5.83788	5.15851	7.44621	6.25539	7.50756	7.4438	4.26871	5.46656	5.97922	6.48271	4.63953	5.93445	5.03464	5.30566	5.39882	2.77306	7.49227	4.16578	3.58076	3.85165	6.46286	5.49102	5.60116	7.35904	9.08707	9.04309	4.69862	5.65267	9.02504	4.57496	4.40476	5.39122	8.32505	7.59783	6.10814	5.97558	7.558	5.6749	5.8796	8.87941	7.04323	4.96927	5.33153	9.35757	8.98716
Lchi04182	0.150518	0.353582	0.254903	0.152755	0.327717	0.333928	0.192793	0.247609	0.320394	0.355961	0.325907	0.164822	0.290054	0.208524	0.0706366	0.72245	0.22859	0.422576	0.237443	0.100892	0.66007	0	0.135878	0.0739968	0.259821	0.128184	0.117575	0.0372857	0.351318	0.543501	0.631522	0.0320875	0.227644	0.18503	0.161199	0.269456	0.602434	1.0009	0.402399	0.590187	0.0832186	0.194657	0.229761	0.259809	0.07852	0.154992	0.247133	0.119304	0.480344
Lchi04183	3.9317	3.09284	4.71641	3.38003	4.80371	4.82016	4.26921	4.30807	7.29608	4.89769	3.44395	4.44598	2.99075	3.34219	3.1237	3.51107	4.54805	4.36394	6.35147	4.14437	11.6049	235.327	124.644	160.008	84.4904	43.5566	39.8284	26.7659	20.2603	9.92876	6.57233	6.36768	5.35712	11.5891	8.80541	10.8135	6.7487	9.36524	12.609	2.81717	2.15654	1.64725	2.72471	4.06614	2.42947	2.21504	3.67185	3.195	4.11679
Lchi04184	119.474	132.622	151.351	142.602	155.635	110.759	155.78	160.236	172.062	205.274	165.878	187.1	156.83	220.264	150.262	148.082	173.411	164.239	85.2527	96.8358	117.023	106.519	164.786	130.788	175.027	254.586	217.474	161.685	215.985	98.9341	158.457	94.1081	94.8078	119.815	111.142	144.32	73.803	86.2535	161.11	201.935	173.43	187.851	147.619	176.167	193.837	175.93	133.918	239.031	303.12
Lchi04185	0	0.118098	0	0	0.0604516	0	0	0.234629	0	0.0655869	0.0602441	0.0678175	0.137208	0	0	0	0.0543188	0.349836	0	0.166608	0	0	0.168226	0	0	0	0	0	0	0	0	0	0	0.510753	0.533476	0	0.18668	0.381805	0.265093	0	0	0.128324	0	0	0.0651781	0	0	0	0
Lchi04186	21.4468	19.6103	18.4517	16.8731	18.2314	17.5082	16.5596	16.5833	14.7772	16.8675	17.178	21.0303	25.9827	31.1952	19.977	16.8373	17.6538	18.5245	14.3734	15.1427	20.71	6.63924	7.37326	5.86459	12.6298	13.0929	11.692	11.3676	21.8996	13.8806	32.3251	28.3758	16.008	11.4496	14.1417	12.9936	31.7154	36.0404	28.8862	18.081	26.508	27.0821	16.2368	17.3369	26.2369	19.7018	21.9362	18.2186	18.4031
Lchi04187	58.3505	57.926	57.3463	48.0945	56.3418	46.0625	35.7179	36.1396	44.5311	42.1092	34.164	43.5359	55.8736	39.8997	55.5238	555.842	381.248	339.004	211.881	148.319	259.604	89.1057	53.2868	59.9665	29.011	25.0455	25.5118	48.7482	33.7401	34.9194	67.9124	66.0977	114.648	206.374	195.14	161.481	47.2656	32.2576	48.1601	68.9816	46.957	47.1707	55.4012	59.1864	44.3639	52.5655	63.7125	46.1721	75.2633
Lchi04188	1.28664	0.997415	1.02708	0.368216	1.23624	0.814505	1.31354	0.775725	1.68153	1.02505	0.652935	0.812177	0.90654	0.501736	0.633867	1.08361	0.523259	1.47073	0.0588696	0	0.463536	0.331642	0	0.0731819	0.257146	0	0.385352	0	0.555048	0	0.0696917	0.444624	0.225158	0.0613649	0	0.200316	0.522784	0.152761	0	1.60678	1.40027	1.38416	0.85055	2.15757	3.52817	0.308795	1.10681	1.58231	0.875012
Lchi04189	69.6897	40.7371	55.5735	64.4059	56.125	60.8066	59.0539	37.8305	62.9588	62.2053	51.0823	61.8218	50.7725	48.2162	49.4604	15.4019	18.8877	20.146	24.6868	14.7884	23.1127	41.2011	28.8616	41.1436	57.8905	33.8418	35.0013	36.9957	28.1511	47.2847	24.8195	34.1875	53.8098	20.6244	11.4921	20.3599	42.6159	30.9681	20.5271	40.0609	65.1519	44.5618	71.3727	73.6819	80.7096	79.1706	68.9126	74.6309	33.4954
Lchi04190	40.1837	33.4776	44.9698	57.2382	52.3197	55.7935	27.151	28.4556	33.9854	38.4624	28.8215	23.6049	52.6142	55.8912	30.778	25.6339	34.4996	23.3766	39.9792	65.4595	14.3624	38.7646	37.0442	49.6806	29.8099	18.9021	25.2589	54.713	35.1329	46.8479	42.2179	50.852	69.3446	59.1984	49.1586	49.6699	100.714	98.1997	71.1114	31.3202	18.4683	22.8337	46.7819	56.7801	60.5514	48.6318	47.0021	62.6431	45.3086
Lchi04191	4.92561	1.46231	1.25962	2.02314	2.14039	3.83133	2.29362	1.04007	3.37935	3.16078	1.47248	1.58884	4.81378	5.96561	0.931901	0.734743	1.05744	1.93921	1.79242	0.571383	1.81582	3.71378	3.61722	4.19234	6.14871	3.77919	3.88398	4.56414	5.25675	13.5747	3.20349	2.42342	7.42295	0.790858	0.486518	0.68659	1.6201	0.639274	0.517072	1.1143	3.89678	0.764906	2.42521	4.179	5.94688	3.21397	1.39011	3.23976	0.906082
Lchi04192	100.448	86.4639	103.827	71.2726	101.795	91.7459	127.182	76.0468	134.324	126.278	115.075	158.637	84.1175	97.2287	105.821	76.3669	58.1482	76.4276	42.7677	19.1587	95.937	142.527	176.367	127.381	38.5778	39.2763	39.3438	8.43632	6.47517	3.76799	6.16049	10.6268	11.2241	27.1818	31.0121	29.9739	42.78	31.2431	33.7494	63.322	62.4243	40.7335	86.5913	141.261	111.663	52.7351	56.7623	123.867	10.4329
Lchi04193	9.67144	10.7345	13.4988	11.7227	14.6723	10.3804	7.96676	7.65371	2.40631	1.5569	2.97428	5.1053	5.61821	3.48887	4.17983	10.231	9.35197	2.04577	0	0.94068	10.6147	3.01692	19.5285	14.2122	11.2901	7.57891	3.36378	20.3888	10.1934	7.84408	5.39738	8.31901	29.4169	12.005	19.9531	14.4911	18.6765	19.2029	15.032	4.13884	6.14447	3.52225	8.45018	16.2089	21.4852	10.7683	8.80325	13.1943	14.0262
Lchi04194	33.4307	35.3167	35.8236	39.9421	42.7683	35.4151	41.1344	34.544	41.6035	40.8718	31.802	40.7614	42.0113	36.2182	34.4253	38.6024	30.1908	29.862	27.5767	36.1622	27.1532	23.7817	44.5545	25.8587	41.5015	48.7795	37.289	29.8341	71.923	47.3019	58.9083	59.3643	34.5948	47.6055	50.3026	74.9538	63.748	62.1336	63.9649	28.3524	24.2417	22.8694	28.7319	44.7321	34.936	36.5078	36.8817	36.4906	28.1217
Lchi04195	16.6874	5.76521	5.05258	5.60466	7.02835	8.43607	6.26204	3.04419	4.97351	3.94844	4.06577	2.74331	9.04207	8.794	2.55365	0.997047	2.59427	2.48093	1.73051	0.691453	1.86858	6.02897	2.44351	5.69862	14.9778	13.4262	6.8794	9.37252	5.64517	18.6317	3.85461	1.64839	6.4935	1.80226	1.27331	0.923798	6.00482	1.05647	1.7186	4.48534	9.69011	4.79221	6.77865	8.04765	7.64553	12.7324	4.74043	17.0176	6.94244
Lchi04196	4.04769	3.36019	3.45946	4.45157	4.24347	5.35189	5.40072	2.68074	3.45549	6.39573	2.12026	4.29694	7.09381	7.65396	2.14235	4.67715	2.99169	2.12755	4.24064	8.9001	4.30349	3.03147	2.03812	2.77103	14.0688	5.30889	4.26677	24.3437	42.5218	31.4182	14.1046	21.4913	18.4705	10.0996	12.7257	18.9826	26.2406	41.1279	24.019	4.7036	3.12016	2.7154	2.65328	8.31141	8.45344	8.70434	4.86506	7.51187	9.96289
Lchi04197	2.04821	1.1965	2.94329	2.23391	2.51323	2.14427	2.09216	1.77891	3.81388	2.43109	2.09983	3.19177	1.61743	1.48328	0.921181	1.3493	1.40463	0.785456	1.10078	1.07466	1.01076	1.93904	1.13212	0.684431	1.84362	0.473054	2.16403	6.06396	3.69939	6.20666	2.08456	4.75196	8.35283	2.98207	2.69468	2.12265	3.00234	2.642	3.11982	2.2538	2.07972	1.65443	1.03918	3.22534	1.31825	3.39017	1.74895	1.47873	1.71005
Lchi04198	15.4503	9.14804	9.67413	8.40426	9.18732	11.5391	12.4262	8.9011	10.8745	11.2348	9.96758	11.2889	18.5931	16.5892	11.3948	4.98744	8.28418	9.32838	7.08754	4.23102	7.82592	8.77294	8.19379	6.89522	6.79664	6.05071	4.27903	10.1807	10.4904	14.7664	13.2811	13.6447	13.5839	16.3841	14.6437	16.3224	35.179	22.5488	14.5089	11.1219	13.1899	10.8717	10.8695	19.2201	19.3872	13.2219	8.94714	16.1235	11.2242
Lchi04199	19.2793	9.98376	21.1792	5.75463	7.50331	10.6019	15.2258	10.4435	14.3283	19.1444	11.7517	21.9044	20.1773	26.7193	14.266	3.49697	3.6707	8.34475	0.380466	0	11.258	0	0	1.85142	1.71157	6.22644	0.463291	0	7.80577	0	1.37116	2.42725	0	2.86036	0.842961	6.01577	24.2845	11.4591	7.85283	8.41961	20.4746	7.20912	9.27051	22.6908	20.4509	6.76926	11.7141	15.8283	12.0648
Lchi04200	16.5854	13.0447	15.7129	13.1857	14.7508	15.407	13.9122	13.3217	16.7385	15.2959	14.0324	14.5071	12.3645	14.8932	11.7399	9.21121	7.36429	9.01604	7.32738	3.20673	7.11589	8.55339	8.19962	5.72709	9.33587	8.46633	11.5969	15.6671	11.687	21.2244	12.7969	12.7712	20.4153	14.9385	14.7283	13.9007	20.5331	20.2837	21.4714	17.4338	17.5577	13.9912	13.8425	17.5043	16.5186	14.772	15.7236	19.3011	19.1345
Lchi04201	9.11903	9.05275	10.1948	6.34851	9.01051	9.39924	9.84554	7.95537	13.4402	11.4282	6.32557	7.0794	8.81501	9.65513	9.04892	6.46609	5.50866	5.5533	10.4947	4.08214	14.3858	14.6911	11.6984	9.66095	15.3603	17.2812	16.1184	15.1489	21.614	17.3285	11.1104	6.33414	12.2154	15.4646	13.4717	17.2595	16.7817	20.7641	16.3385	11.0602	12.8455	9.35061	8.60344	13.4773	9.07125	9.51936	7.35095	11.5972	10.8335
Lchi04202	0.0279803	0	0.0270656	0	0.0271248	0	0.0286978	0	0	0.0884268	0.0539064	0.123194	0.0617987	0.186211	0.0526387	0.0806967	0.0243078	0	0.0885937	0.018828	0.028951	0	0	0	0.096995	0	0	0.30637	0.052492	0.52287	0.0523427	0	0.25499	0.0919732	0.168327	0.100552	0.140486	0.143624	0.150344	0.0550772	0	0.0581668	0.0244624	0	0	0	0	0	0.0298561
Lchi04203	1.7157	2.82814	2.69348	1.18291	1.72459	1.40596	2.68822	2.16321	2.37926	2.75941	2.89874	3.0216	2.24925	2.29716	1.67309	6.74871	3.37311	4.00507	0.818656	1.73957	3.57945	0.36225	0.790751	0.255226	1.04542	1.54808	0.608799	1.73643	4.54506	1.54153	4.68641	3.0432	1.57034	2.01924	1.69469	3.1357	4.02432	4.71161	4.79001	1.90814	1.8655	2.3168	0.848165	1.34275	1.2847	1.26837	1.00596	1.61039	4.03574
Lchi04204	0.0619001	0.11629	0.179653	0	0.029987	0.0916777	0	0	0	0.0977444	0	0.102039	0	0	0.0290932	0.118962	0.188152	0.174126	0.0978891	0	0.255973	0	0	0	0.0357181	0.0705329	0	0	0.289897	0	0	0	0	0.0508247	0.132869	0	0.0931355	0.222176	0.0996295	0.0912711	0.0343201	0.0321241	0	0.0356727	0.0323317	0.287312	0.0291737	0.163861	0.164968
Lchi04205	54.6352	57.6165	63.1006	60.8542	63.4798	53.0294	54.0659	54.1685	53.3887	55.5378	45.4929	57.3499	49.8741	54.1553	56.3324	52.1596	43.8057	44.0499	30.0941	40.6582	52.0388	33.9925	36.5934	27.7865	36.5969	30.5715	24.9237	27.8824	38.1416	28.1848	33.6585	33.5011	25.8794	30.5018	29.0136	31.7525	41.3578	41.7851	40.7731	44.3668	40.7551	38.9079	45.7564	63.6119	47.4042	62.3406	54.8813	44.7398	60.9793
Lchi04206	11.6638	10.7692	10.937	8.00871	12.3241	8.6115	10.1522	8.00878	7.95725	10.9449	9.88826	8.19781	12.6705	13.203	8.83648	6.0152	7.0873	10.1783	4.88481	3.79758	6.61517	6.13894	8.75895	4.99992	7.24168	7.37283	5.39298	5.29614	12.7177	9.75944	10.8697	10.1511	12.105	19.2082	15.66	14.8888	21.1637	21.4259	21.3387	7.91731	5.10297	3.63195	9.31171	11.134	11.6404	8.28341	8.18285	6.83051	7.20749
Lchi04207	0.114226	0.10727	0	0	0.209618	0.138103	0.120103	0	0.213166	0.0411699	0.345886	0.167225	0.131473	0.175836	0.285967	0.119414	0	0.119519	0.0309877	0	0.0394582	0.127387	0.0873214	0.0375826	0.131749	0.0866728	0.0396226	0.0376976	0.320774	0	0.112356	0	0.0383604	0.0673379	0	0.112342	0	0.18687	0	0	0.0517956	0	0.0332205	0.212412	0.240809	0	0.152323	0.0804645	0
Lchi04208	7.09942	8.79604	8.42524	5.93358	8.98451	9.21978	9.91337	5.87689	8.81844	7.55309	5.34874	3.50429	5.13226	6.96539	3.17072	3.59735	4.25871	5.43519	3.10289	1.29305	5.10701	2.62299	4.44803	1.68351	9.44782	10.3416	8.05614	6.35579	9.64422	9.57481	5.5425	6.27066	3.81277	10.5824	8.83953	13.3102	19.1089	20.7137	25.3484	7.56002	10.421	6.26594	6.3299	9.34171	7.35892	7.46912	8.89207	6.74595	10.8228
Lchi04209	25.3624	37.6067	24.7234	32.5711	30.3537	28.9397	25.7398	31.597	31.9402	35.8	32.2839	29.2651	17.974	25.0275	37.7597	52.4939	50.9816	41.7226	78.0356	85.6616	65.4156	29.3539	44.9722	28.7021	70.9267	80.5334	97.1653	112.717	96.3315	127.45	22.3084	33.3574	21.2106	17.3545	12.3217	10.1468	10.9623	12.0698	32.152	30.7771	33.5248	36.1042	37.448	19.6963	24.6878	62.3301	61.5785	49.6131	83.4103
Lchi04210	8.38287	13.3579	8.77301	8.70465	9.54422	8.76017	9.1959	7.91101	9.86531	10.7219	11.6646	8.59766	8.42203	8.24987	8.25815	12.123	10.1497	8.66858	8.8447	3.24521	7.71685	13.2184	6.67033	4.84274	6.20609	2.45792	6.98187	8.62351	7.88704	32.9957	5.58505	11.6597	17.253	5.32814	3.78565	2.73722	5.18512	8.03926	4.72065	8.78336	9.90761	7.15911	9.71334	7.72755	6.87509	6.60827	8.3155	10.8674	11.2535
Lchi04211	4.3488	4.03131	3.96543	3.1126	4.86489	3.95118	4.1834	4.77999	5.49048	6.07958	4.72592	5.17923	4.05285	7.14335	5.19114	17.8554	13.0046	12.2393	5.44538	6.23566	9.69343	1.76147	2.79828	2.42402	6.62327	6.16056	4.52468	8.76249	13.2058	8.69282	8.09854	8.89932	9.30626	9.83246	12.1712	12.5246	12.6118	13.5452	14.1046	5.27092	3.49698	3.00556	3.1599	4.09517	5.71002	5.8225	7.89536	9.39058	7.75833
Lchi04212	2.32842	3.37486	4.92402	2.64697	10.2119	3.51253	2.14822	1.53371	2.97582	1.57489	1.08883	2.44614	5.17127	1.10636	1.31254	3.89815	1.73282	1.90129	0.551854	1.5188	4.08945	0.260441	0.150411	0.360456	0.306798	1.13569	0.694697	1.28807	0.809151	2.20251	0.807514	0.397831	2.18419	1.2828	1.51254	1.49118	2.60027	2.65847	0.606045	2.09062	1.28971	1.5174	1.07464	0.766345	0.625192	1.71447	1.8469	0.98554	1.52363
Lchi04213	2.63317	2.06175	5.16686	2.85055	9.8402	4.47243	2.09879	2.68218	1.09004	2.57608	0.879946	1.68293	13.9786	4.74272	2.67803	10.8498	18.1243	20.4728	2.07773	4.97845	6.34159	0.163358	0.165145	0.0719505	0.126315	0.373949	0	0	0.409941	0.528586	0.852755	0.187196	0.405805	1.64892	1.3478	1.70292	1.42771	3.0317	1.36954	2.00847	2.50838	3.36922	0.701983	0.757709	0.496131	0.753376	1.23615	2.04908	2.02366
Lchi04214	0	0	0	0	0	0	0	0	0	0	0	0	0	0	0	0	0	0	0	0	0	0	0	0	0	0	0	0	0	0	0	0	0	0	0	0	0	0	0	0	0	0	0	0	0	0	0	0	0
Lchi04215	0	0	0	0	0	0	0	0	0	0	0	0	0	0	0	0	0	0	0	0	0	0	0	0	0	0	0	0	0.0677551	0	0.0126514	0	0	0	0	0.0243226	0.0377005	0.0217434	0.0582945	0	0.0451135	0	0	0	0.0141081	0	0	0	0.0144303
Lchi04216	6.57708	1.84316	1.89627	1.24633	2.12571	3.58778	1.53664	1.69325	3.52491	1.13654	1.44376	2.17104	1.16977	5.43621	1.01623	1.7696	0.648227	0.992452	0	0	1.09506	9.32589	5.24406	5.00888	5.81436	6.03166	4.70473	21.9469	18.1673	30.0837	15.2662	24.1685	27.0753	10.0967	17.092	10.3416	3.82013	7.44369	14.5884	2.68636	1.88899	1.38934	2.4699	1.24244	3.05141	2.21689	0.890594	4.12975	3.36927
Lchi04217	0	0.0913744	0.078428	0.0527266	0	0	0	0.0613109	0	0	0	0.0359439	0	0	0	0	0	0	0	0	0	0.128115	0.0443323	0.0322098	0	0	0	0.0487209	0	0.101841	0.0761727	0.0558425	0.0825709	0.107016	0.0699799	0	0	0	0	0.0160468	0	0.0169601	0	0	0.0679816	0	0	0.017253	0
Lchi04218	0.774682	1.60915	1.63464	0.858076	1.61715	0.905373	0.770807	0.952043	1.20195	1.4606	1.15383	1.062	0.674937	0.260479	0.795758	1.69375	1.67314	0.55152	0.372268	0.110777	0.389137	1.02906	0.788738	0.534229	0.190247	0.456522	0.419197	0.562021	0.573785	2.78652	1.80321	1.44994	2.19126	3.03259	2.97001	1.7113	0.495866	1.08627	1.54243	1.52778	0.39171	0.758072	1.19166	0.704762	0.810403	0.824814	1.06773	0.523139	1.20409
Lchi04219	38.412	34.9147	45.7411	38.7424	42.7542	41.5143	35.6494	39.1135	40.9813	49.5347	39.1828	34.3938	32.1638	25.6913	30.2776	58.7379	39.2582	37.3443	70.415	74.0599	121.262	20.4546	26.2041	23.7773	29.2869	43.466	24.8456	32.6314	41.2146	58.973	30.7394	31.3487	39.8535	43.5468	37.31	35.9944	52.8984	60.5673	59.9015	35.6982	42.9671	22.1506	30.8468	39.5262	25.7938	46.1321	55.5659	42.595	44.3402
Lchi04220	7.18316	9.2577	9.69004	8.97623	6.48487	5.96519	5.94864	8.49621	6.98702	7.66938	5.27372	8.37666	9.70737	8.41572	5.66061	9.38125	5.44902	5.45181	12.7948	15.3156	6.82414	41.3419	35.4404	38.1829	29.0774	21.9227	52.8302	80.3369	35.0659	120.45	32.7488	63.1997	116.554	32.822	46.8118	22.1692	39.5099	44.4167	60.7197	10.955	6.85987	4.46169	8.29963	9.48261	8.81805	4.23812	7.18934	7.49425	6.68053
Lchi04221	25.2857	24.092	129.366	44.5502	35.512	25.8759	9.84925	22.975	14.62	13.3578	6.74635	17.2907	1.28423	1.3504	3.28418	40.3413	21.3751	35.9148	195.819	426.893	215.552	14.0467	22.1331	54.637	45.9299	47.3847	66.1105	197.587	148.289	66.5945	112.701	190.477	207.943	29.7437	55.5888	29.3248	142.878	211.659	458.632	21.798	35.4947	20.9446	15.9056	43.8358	5.1086	17.4443	50.2851	15.1772	14.3625
Lchi04222	50.4176	71.6738	80.4391	51.5044	77.1613	55.9243	74.6958	85.4337	70.584	70.9694	67.4349	82.8628	62.2459	63.2904	70.9049	61.5628	59.2424	56.5363	43.3542	35.8052	54.0017	119.277	108.683	87.4887	198.37	190.71	258.832	318.983	200.655	174.559	171.493	138.158	184.822	184.657	159.539	236.973	109.895	110.225	235.515	172.971	122.99	142.444	73.6642	69.6232	61.9463	27.014	50.5584	50.9104	51.9299
Lchi04223	9.05177	6.50346	3.4348	4.40973	8.31591	12.3256	6.25753	2.37032	5.74445	2.68766	3.96342	2.45164	21.0819	4.60377	1.96665	1.60207	5.05323	2.26032	3.22236	2.33378	2.23563	0.872535	1.25084	7.12671	3.10738	2.38075	3.8869	7.71063	1.36019	21.7467	6.8889	3.45379	19.7751	2.4451	1.97818	0.476989	1.5285	1.05394	0.380008	3.41308	3.96796	3.08809	5.76203	3.35123	10.1147	10.2035	1.83445	2.74024	1.70037
Lchi04224	0.0378975	0.0358783	0.0366598	0	0.0735611	0.0373505	0.0388167	0	0.0406254	0	0.0601346	0.0695003	0.0834231	0	0	0	0	0	0.0896312	0.0761698	0.430073	0.169103	0	0	0	0	0	0.0627347	0.106091	0.312608	0	0	0	0.192633	0.0973613	0.138001	0	0.0783773	0.0405051	0	0	0.11802	0	0	0.0395219	0.0390059	0.0357024	0	0
Lchi04225	0	0	0	0	0	0.131534	0.0238007	0.0219748	0	0	0	0	0.0252274	0	0.0215483	0	0	0	0	0	0	0	0	0	0	0	0	0	0	0	0	0	0	0	0	0	0	0	0	0	0.0295425	0	0	0.0288993	0	0	0	0	0
Lchi04226	10.6491	7.72755	7.95585	6.49109	10.965	10.7043	8.13034	6.91851	8.22761	8.37081	6.6044	7.1586	11.4998	11.1813	5.36182	8.0077	9.78473	7.95955	8.86718	6.6215	10.4722	2.11706	2.25911	2.16523	4.06187	3.46969	3.75667	3.62375	3.68317	8.44093	7.7619	5.89554	7.40202	4.04107	4.84534	7.14096	14.8084	18.3331	5.76451	3.75296	3.74218	5.29375	5.11026	9.32891	7.24856	8.18513	5.09268	5.99791	7.283
Lchi04227	290.537	300.032	311.887	280.61	334.717	286.11	301.751	274.978	408.611	297.648	245.227	228.572	325.599	292.116	196.171	264.634	317.232	253.494	305.398	318.074	271.919	250.189	320.673	214.899	154.802	122.357	194.77	269.372	222.589	555.827	261.057	269.866	299.975	374.803	390.691	376.214	495.436	594.597	609.677	361.269	311.73	274.559	350.831	388.685	254.615	244.72	232.309	244.868	227.548
Lchi04228	6.19261	5.9492	6.75783	4.54718	5.14575	5.87968	5.79571	4.99247	6.00966	7.48842	6.25503	6.04936	7.33333	7.06403	8.57297	19.6917	10.6027	7.68482	4.83525	1.12361	6.47329	3.30158	3.78162	2.21613	6.22838	8.6103	6.8794	9.30876	13.4523	12.2229	5.36032	3.95614	4.93506	2.0143	1.993	5.2541	4.00321	2.97133	4.53711	6.82277	3.63379	4.59254	8.5298	8.94183	12.7877	6.66616	6.96063	12.3019	10.0356
Lchi04229	94.1256	47.405	106.402	149.172	121.363	96.6471	68.7997	67.1827	111.603	100.579	56.5097	70.736	74.0736	62.4384	54.6716	50.1255	55.3395	32.7579	3.89839	21.1274	15.1908	12.2646	9.74652	15.2592	5.59945	7.06821	12.0725	4.73502	22.1717	8.16211	44.2688	17.5142	38.4701	36.3794	23.5803	27.8663	90.2938	11.9414	7.2381	39.4092	22.0612	36.0073	71.4343	76.2869	73.2462	87.277	95.9284	80.0872	123.811
Lchi04230	18.5606	6.42492	6.23184	6.22772	12.7124	14.4168	21.9137	8.87979	20.2979	21.5313	11.004	7.29552	21.7624	29.2356	11.4817	5.00244	17.523	19.9513	2.5412	1.40742	6.42386	8.60745	5.22897	10.145	3.33293	2.63129	1.69719	3.26459	5.98309	6.76248	2.49748	2.0066	7.55614	5.9326	4.68292	5.57332	5.39703	3.88849	2.78776	12.1013	18.4545	10.0763	6.97696	14.7436	15.3677	8.1993	1.8349	13.4649	11.9751
Lchi04231	0.299355	0.752354	0.193638	0.910881	1.04998	0.291441	0.914739	0.487514	1.89313	1.13727	0.477064	0.422969	0.647441	1.43049	0.73883	0.854092	0.350266	1.65051	0.846294	2.28429	3.74317	1099.27	758.184	1095.23	533.852	398.953	281.436	156.958	141.558	65.9116	118.758	106.539	102.78	39.7128	48.0992	64.5094	39.3915	33.8067	30.2717	1.43038	0.967792	0.902269	0.772036	1.73223	0.617446	0.50588	0.448734	0.725225	0.416346
Lchi04232	1.78931	2.16712	1.18995	3.09276	1.86013	3.3539	2.63442	0.899961	1.91881	2.34842	1.45461	1.89303	1.30301	0.839505	0.979098	3.6077	1.97955	2.4918	3.3546	2.40846	6.71783	5951.29	5235.86	5548.44	1168.79	549.255	900.796	390.901	293.649	207.829	273.176	321.253	347.955	46.6399	83.8332	81.8915	37.3464	31.0279	46.4754	0.858725	2.09719	1.49981	1.68859	4.24033	2.49938	1.37783	1.86094	0.782412	0.470902
Lchi04233	0.424541	0.402077	1.44856	0.342731	0.398101	0.404363	0.427587	0.191652	0.219893	1.07228	0.200645	0	0.22232	0.46358	0.19165	0.198417	0	0	0	0.398966	0.208323	1601.95	1948.89	2570.81	1932.54	1289.85	762.688	271.739	228.204	97.906	402.725	315.611	194.267	50.4246	65.4599	121.705	75.0688	64.307	70.1096	0.582639	0.218711	0.810994	1.24528	0.234493	0.643245	0.209472	0.711214	0.213661	0
Lchi04234	0.356506	0.339602	0.698393	0.287015	0.327453	0.995501	1.419	0.313332	1.44849	1.40253	1.33252	0.336659	0	1.15687	0	0.981902	0.299285	0.919652	1.51924	2.77755	3.38107	3498.11	2700.22	3538.77	1179.86	703.546	827.459	375.572	275.017	124.186	273.512	254.446	326.54	33.4254	42.7077	54.7197	24.4738	21.4549	21.836	0	1.40249	0.645689	2.03678	0.766507	0	0	1.66232	1.04277	0
Lchi04235	0.768709	0.33809	2.08836	0.433389	0.364833	1.06961	1.08405	0.705282	0.372265	0	1.35631	0.728062	0.755827	0	0.325114	0.335944	0.461833	0	1.07171	1.74845	1.41686	1860.7	1676.68	2491.69	894.923	571.829	654.532	264.494	194.461	89.7814	177.503	149.985	188.391	19.8467	26.8578	40.794	21.9403	18.3501	16.8138	0.496824	1.866	1.38626	0.905479	1.23801	0.363273	0.177805	1.06987	0.726285	0
Lchi04236	3.3151	3.62909	4.79618	2.50933	5.6788	3.70629	3.06286	3.88337	4.84312	4.69064	3.76465	3.9961	1.15535	2.00929	1.9355	4.52264	2.73174	1.9618	1.74635	2.50008	4.31975	803.501	570.702	588.477	197.499	96.2234	164.696	88.0438	57.2289	32.1685	52.3038	56.3454	47.1189	23.8445	26.5082	30.4695	24.0406	16.6361	20.907	3.90773	3.23198	3.04544	4.00259	3.93515	2.00517	1.58606	2.30802	1.54841	0.639286
Lchi04237	1.6778	0.64568	0.83656	0.698953	1.32487	0.985535	1.02216	0.903017	1.9003	1.3112	0.69661	1.09985	2.15668	0.933263	1.01924	9.38674	8.58114	7.73696	6.93791	6.47274	7.73052	0.420301	0.113753	0.185687	0.290918	0.432091	0.0658296	0.314426	1.16207	0.0657176	0.667657	0.660484	0.642986	3.18843	2.95082	4.45295	1.91462	1.32227	1.43289	2.42567	2.68779	2.73298	1.05552	2.62885	2.45176	1.23969	1.51811	1.34736	0.861923
Lchi04238	5.67171	3.09973	4.98314	3.3635	3.85164	3.21091	4.90371	2.98537	4.92131	4.69015	2.86373	3.38695	4.51453	4.72462	2.98083	13.471	8.6198	8.53855	3.96214	3.12442	13.5523	0.986431	1.05192	0.592572	1.84957	2.14383	0.669279	0.318468	3.52572	0.662871	3.44745	0.650999	1.21533	8.7294	4.33879	11.6181	25.2924	11.676	9.49386	5.51436	6.22027	4.23961	3.1208	6.47627	4.27863	2.52501	2.63701	3.18591	1.88118
Lchi04239	71.4091	44.8413	45.0369	83.4409	44.0579	59.5063	93.4826	29.3112	78.3258	67.4441	52.4878	72.6509	45.7359	39.2415	37.4907	22.7254	29.052	40.5297	36.2134	45.5182	40.0558	4980.06	4459.37	4128.14	1043.79	580.829	830.083	424.695	441.608	294.961	751.59	804.95	715.589	123.109	197.867	130.496	119.122	89.8291	95.4016	6.97271	10.6532	8.76115	72.0207	153.845	41.0289	107.29	81.6188	103.322	27.9009
Lchi04240	0.318718	0.984378	0.925606	0.813039	1.31981	1.16534	0.512816	0.939873	1.20996	0.191073	0.656697	0.397182	0.10004	0.302577	0.42658	0.7858	0.394783	0.212551	0.143233	0.273806	0.374999	1.92354	3.35937	1.69522	7.93765	7.20832	4.48383	2.51704	3.21832	1.49549	1.73599	1.66394	1.96717	1.22861	1.94557	1.46274	1.77161	1.62565	0.872905	0.400373	0.401433	0.563137	0.832455	1.41195	0.379468	0.514707	0.637261	0.528094	0.241561
Lchi04241	14.0619	9.0816	7.66691	14.2919	12.0723	13.145	13.9437	9.95758	14.4591	14.3904	14.5653	15.5508	16.6951	7.97288	12.0507	7.79526	9.34262	14.2864	13.2427	19.4709	16.8227	9603.89	10989.4	9808.54	8642.4	6376.79	7520.47	3997.78	3070.37	1807.52	3814.51	3030.18	2264.2	2307.71	2737.93	2840.45	1872.49	1513.5	1511.49	11.1595	14.1447	8.82506	13.7291	37.7294	9.54742	19.1691	16.3327	26.7997	5.58645
Lchi04242	0.0432048	0	0.0418203	0	0	0	0	0	0.0459426	0	0	0	0	0	0	0.0414397	0	0	0	0.057791	0	0	0.0778246	0.0423754	0.248011	0.195666	0.0448489	0	0.160913	0.0444129	0.0804174	0.147021	0	0.106055	0.0739014	0	0.043142	0	0	0	0	0.0891603	0	0	0	0	0.0403786	0	0
Lchi04243	7.41578	5.12568	8.03068	5.27192	5.13958	6.68677	7.23583	11.4985	11.9898	9.28921	5.5458	5.1399	7.3162	5.64368	6.442	10.6751	7.08559	12.0018	11.8614	11.691	7.92228	6259.71	5689.1	7328.57	3174.38	2051.97	2138.84	605.105	578.351	472.195	954.857	750.561	558.635	544.932	550.17	631.932	441.634	279.251	314.575	8.07881	10.2245	5.75421	6.908	10.4923	3.59406	12.9571	13.1236	13.2047	4.01711
Lchi04244	1.94297	1.31512	1.44248	1.00301	1.8699	2.01068	2.22889	1.45944	2.32978	2.88231	2.83765	2.50225	1.82929	2.78622	2.49566	1.73686	1.33075	5.75533	6.11846	11.1959	14.345	2054.27	2976.23	3361.13	3794.88	3474.88	2877.79	1306.85	1090.74	751.609	763.73	574.277	482.087	243.608	312.213	499.233	360.691	272.283	301.279	1.93632	2.24831	1.88714	3.02904	13.8758	1.20655	3.32833	3.55983	6.70918	1.31033
Lchi04245	7.00289	2.4861	2.56933	6.36046	6.39089	3.23416	4.33755	3.03622	8.71011	9.31957	3.22961	5.59093	5.25579	3.79378	3.78702	4.75818	6.52324	20.7951	7.36685	19.0722	19.1134	13420.3	15392.4	15881.2	13040.3	6409.57	9460.91	5861.95	4136.93	2943.88	5049.83	4124.93	3853.2	1519.3	1708.76	1904.22	1153.03	926.088	651.35	2.26043	3.35215	2.31111	5.68656	49.323	6.07209	5.87714	9.01669	13.5567	3.4178
Lchi04246	21.4528	2.84067	5.11282	3.01874	14.1839	15.3398	15.0192	10.5028	7.19721	7.25041	5.87465	1.71971	10.6102	9.77802	6.26001	3.94252	1.69104	3.29827	0	0.308439	1.21206	4.28996	17.1971	7.86048	15.8307	16.3533	5.77383	6.30241	7.61581	0.680245	6.31	5.47459	7.37253	1.15814	0.200343	1.86013	18.0833	8.07146	3.13302	15.7681	12.9333	8.44684	2.69717	16.6825	11.7701	11.9634	10.6356	17.6616	22.4037
Lchi04247	13.402	12.4099	16.4292	11.3384	14.9742	15.8864	16.7936	12.2942	18.7871	37.2368	18.6164	19.2347	33.1623	26.1002	25.2983	212.036	123.878	130.579	53.9338	39.0309	60.1739	276.129	342.176	233.588	24.9751	52.3541	45.4543	24.717	25.9396	29.6015	13.8229	18.2032	19.5674	149.565	228.846	141.101	157.666	204.868	219.382	11.06	19.9735	11.4261	20.9325	24.057	15.5438	7.69097	8.89207	10.3842	7.24063
Lchi04248	2.4787	1.12186	0.888721	0.596108	1.86265	1.17474	1.69191	1.63649	1.61006	1.44459	1.58884	1.10092	6.40354	5.08385	5.1602	20.816	28.7342	29.3533	18.4084	4.90658	14.27	30.8174	60.869	12.8605	3.73732	3.11383	5.56592	2.21995	2.39028	2.77909	2.09135	2.34032	3.13569	4.20334	6.47188	5.32436	8.92897	11.4239	21.2141	1.16587	1.56798	1.79747	1.55844	2.21404	2.67772	0.990532	0.471009	1.79059	1.12009
Lchi04249	91.2101	81.064	82.8781	81.6751	100.031	107.404	98.7616	49.2365	52.4169	111.922	89.0932	66.7153	134.976	143.086	90.847	57.8144	83.6147	79.4638	88.7042	118.196	77.9757	150.595	219.142	163.797	299.929	225.017	209.31	338.805	546.176	457.818	328.906	259.797	213.414	160.611	179.408	241.699	229.181	275.875	308.146	95.2961	77.7721	72.3769	111.084	138.294	146.419	183.095	96.1918	132.172	161.746
Lchi04250	20.267	20.0386	24.427	19.3758	21.1704	15.6209	15.2631	15.0769	32.0641	19.634	17.1235	19.0575	8.00052	10.2133	11.2435	7.40627	5.14382	4.0132	2.80117	1.97924	3.44314	5.88664	8.62417	6.71354	11.3959	4.78078	6.65734	5.58472	12.1564	12.0635	10.1894	7.94248	11.039	2.83382	3.3616	3.91657	8.17516	4.2425	4.13129	9.13575	9.77904	7.64845	18.482	17.6271	16.1764	18.4663	15.0424	14.8651	13.2805
Lchi04251	3.01185	2.17535	3.52975	1.70419	3.50324	3.29306	3.4344	2.22186	2.89261	3.36118	2.48564	3.09106	1.6807	2.09046	1.82734	1.33824	0.302845	1.75294	0.709731	0.23174	2.14833	0.076941	1.49735	0.746829	2.14684	2.89387	1.00186	2.87097	2.83281	0.990868	1.80923	1.06059	2.50662	1.82022	0.950349	2.60095	4.91734	5.24133	2.21068	1.76144	1.75737	0.784911	2.78899	4.39873	3.05077	2.28942	3.02046	2.56677	3.90863
Lchi04252	0	0	0	0	0	0	0	0	0	0	0	0	0	0	0	0	0	0	0.0278475	0	0	0	0	0	0	0	0	0	0	0	0	0	0	0.0991818	0	0.0158015	0	0	0	0	0	0	0	0	0	0	0	0	0
Lchi04253	0	0	0	0	0	0	0	0	0	0	0	0	0	0	0	0	0	0	0	0	0	0	0	0	0	0	0	0	0	0	0	0	0	0.0330606	0	0	1.47799	6.1914	0.188836	0	0	0	0	0	0	0	0	0	0
Lchi04254	0	0	0	0	0	0	0	0	0	0	0	0	0	0	0	0	0	0	0	0	0	0	0	0	0	0	0	0	0	0	0	0	0	0	0	0	0	0	0	0	0	0	0	0	0	0	0	0	0
Lchi04255	604.27	522.122	504.487	479.125	398.368	497.829	500.38	529.032	394.551	515.53	596.315	665.407	640.522	621.847	709.11	535.841	441.756	421.251	281.648	238.903	319.85	248.523	288.321	300.615	328.972	319.598	257.416	140.649	150.403	53.5451	164.099	126.827	70.948	37.6754	38.0542	60.0629	125.061	96.993	116.23	508.872	479.274	501.097	450.121	467.495	648.866	547.714	494.398	565.617	536.475
Lchi04256	5.93647	0.297266	0.611505	2.76925	2.88395	3.51098	8.42427	0.276608	0.319185	40.5596	0	0	2.55549	30.8222	0.276708	0	0.78944	0.542398	0	0.189445	0.299203	4.6269	3.81464	0.550632	2.59024	0	0	0	10.0942	7.15761	0.804654	0	4.80172	0	0	0	0.285245	0	0	0.553177	0.933622	0	1.02748	4.06208	4.04028	4.83356	0	1.2293	1.22803
Lchi04257	5.00763	4.49096	4.73755	3.21246	4.65867	4.80231	4.34696	3.70422	3.45922	4.08091	2.51617	4.28846	3.88748	1.86834	3.37264	4.06778	2.16792	2.38315	4.69486	3.05812	6.869	2.25162	2.29321	2.09913	1.99283	2.6166	2.63592	2.79983	2.47595	3.20118	4.47562	3.39652	4.5963	5.55084	5.25356	4.65405	4.97284	8.04161	7.82602	3.56539	3.70224	2.62468	3.43692	3.00031	4.41775	3.81763	4.20088	3.54798	4.06139
Lchi04258	26.7964	18.0093	20.4534	29.8584	18.2498	23.8473	26.1885	22.9207	37.6185	31.8302	32.0643	44.9942	37.1803	36.998	39.7559	104.645	67.2917	56.8317	42.206	28.8122	34.0135	46.0417	32.9133	60.4434	51.2137	58.3666	37.8569	33.8117	23.5848	7.05841	31.3804	35.2022	17.8667	5.69804	11.2918	10.9947	25.16	22.1426	16.6805	52.5046	87.7458	60.5977	48.5065	38.9118	62.1816	28.733	20.8939	43.927	23.7007
Lchi04259	40.7521	39.807	61.4563	52.4704	48.4475	45.1693	45.8017	38.9821	48.4228	48.5444	37.4004	34.3887	39.6883	46.9082	28.5391	60.1913	49.4171	47.85	42.545	93.9829	42.7798	40.35	33.8528	25.5725	27.3526	18.5774	36.8093	23.5774	30.6121	33.9815	70.7819	65.6112	65.4273	40.7469	77.3164	46.3028	43.5262	45.9213	59.7611	17.4412	24.5228	17.996	40.6731	50.1458	19.9693	40.8366	39.8041	39.1804	35.0612
Lchi04260	0.0462786	0	0	0.0751242	0.0447098	0.0910996	0	0	0	0	0	0	0	0.205017	0.130053	0.0443673	0.280862	0.0863971	0.0727724	0.123653	0.428708	0	0	0.090657	0.053062	0.104626	0	0.137007	0	0	0.0430257	0	0	0	0.0395407	0.123861	0	0	0	0	0	0	0	0	0.0482055	0	0	0	0
Lchi04261	8.88564	8.82717	12.1722	7.13749	11.5015	10.5153	11.1457	10.5441	17.2339	19.5078	11.6364	14.0414	15.3303	16.4743	15.2274	32.6497	19.3613	19.2033	14.4256	8.21583	34.6431	1.33578	3.61345	2.04427	9.11804	18.0082	6.37019	2.13653	8.71918	5.23377	4.94497	3.61722	2.66101	11.6792	9.23008	24.7578	26.0084	27.0094	14.5816	12.0075	12.3909	10.6555	7.38917	14.1096	7.92971	8.55208	8.90599	6.55078	8.12414
Lchi04262	4.04364	4.07428	5.96811	3.67684	6.70597	4.79232	5.44841	4.75627	6.81892	5.8511	3.70296	4.56722	4.74182	5.02559	3.43941	4.58158	4.04774	5.21802	3.50337	2.35898	7.24062	3.10878	3.64865	1.75487	5.17218	6.42217	5.13908	6.21756	7.24686	7.16506	7.73537	6.70648	6.20459	11.0372	10.0851	12.2526	9.81453	11.1327	10.9872	4.94976	5.02076	3.68478	3.97151	5.42558	3.96345	3.8233	4.4883	4.26948	5.55418
Lchi04263	0	0	0.0997747	0	0	0	0	0	0	0	0.0995504	0.21757	0	0	0.171509	0	0	0.0949869	0	0	0.232168	0	0	0	0	0	0	0	0	0	0	0	0	0	0	0	0	0	0	0	0	0	0	0	0	0	0	0	0.230155
Lchi04264	11.3038	9.69615	11.7362	8.20867	10.4145	10.1252	10.8632	9.99952	12.4613	11.4398	9.96457	9.07531	11.5754	11.6591	8.98207	5.12693	7.38117	7.80079	4.43606	1.43073	9.44882	2.65632	2.85309	2.86507	6.51817	4.37944	2.94785	1.54517	2.56688	1.52322	3.17731	2.34497	2.19321	3.0288	2.11069	3.63763	5.25783	4.66186	2.15005	5.9548	6.80783	5.00981	9.31442	10.4447	12.0002	8.75396	7.65593	10.5454	11.2687
Lchi04265	251.38	301.165	327.212	313.419	243.146	254.214	344.883	277.976	388.666	352.571	405.929	544.309	293.954	290.423	452.786	201.383	145.578	156.264	133.426	128.398	191.209	86.5444	151.941	97.0124	191.976	323.995	192.032	125.97	124.412	30.3228	47.4347	40.2955	30.7305	56.0348	62.0246	149.722	84.3027	101.049	140.308	231.626	222.455	269.204	369.143	318.015	390.415	450.08	469.646	494.039	243.508
Lchi04266	0.852142	0.240753	0.165269	0.414457	0.245199	0.249621	1.30377	0	0	5.66959	0.0816026	0.0909925	0.647728	5.73872	0.474744	0	0.294264	1.25819	0.990753	0.448413	0.867517	1.67262	3.24336	0.902652	0.28839	1.03856	0.17259	0.165152	10.4982	1.79096	0	0	0.168318	0.137803	0.287671	0.22473	0.418993	0.771305	0.444879	0.491486	0.0923788	0.25859	0.147001	0.678652	0.793092	0.260147	0.386934	0.0888391	0
Lchi04267	110.575	94.1977	94.7499	91.051	88.5429	97.8543	97.0086	81.178	87.466	93.3104	98.1865	77.4564	151.15	134.657	84.622	83.2656	114.541	130.266	106.769	57.2245	160.465	29.0671	37.2881	17.7477	43.2964	55.8699	47.8378	76.4654	92.7965	172.426	51.9419	40.7941	51.6691	63.0059	53.8518	59.1311	71.7989	72.5596	76.9371	63.6888	94.5348	87.7387	71.1806	84.9407	83.7292	105.939	83.8754	114.858	177.216
Lchi04268	0	0	0	0	0	0	0	0	0	0	0	0	0	0	0	0.0456065	0	0	0	0	0	0	0	0	0	0.107497	0	0	0	0	0	0.0404034	0	0	0	0	0	0	0	0	0	0	0	0	0	0	0	0	0
Lchi04269	0	0	0	0	0	0	0	0	0	0	0	0	0	0	0	0	0	0	0	0	0	0	0	0	0	0	0	0	0.0417962	0	0	0	0	0	0	0	0	0	0	0	0	0	0	0	0	0	0	0	0
Lchi04270	0	0	0	0	0	0	0	0	0	0	0	0	0	0	0	0	0	0	0	0	0	0	0	0	0	0	0	0	0	0	0	0	0	0	0	0	0.0961993	0	0	0	0	0	0	0	0	0	0	0	0
Lchi04271	0.234736	0	0.025227	0	0.0758801	0.128892	0.107022	0	0	0.0824634	0	0.0287381	0.115276	0.260405	0	0	0.158642	0	0	0	0	0	0.0236584	0	0.211136	0.178771	0	0	0.955024	0	0.0488218	0.0670478	0	0.0214447	0.134572	0.187595	0.235882	0.0267942	0.0280557	0	0.0579628	0	0.0456257	0.0902908	0.163626	0.0269351	0	0.0276564	0.0556944
Lchi04272	1.23153	0.477304	0.140421	0.939973	0.557179	0.638292	1.40563	0.135101	0.766821	1.58615	0.0694642	0.545113	1.02645	3.28254	0.607159	0.415079	2.12935	0.805214	0.564161	0	0.888176	0.317938	0.838035	0.631318	2.05387	1.77746	2.14338	2.40108	12.8368	6.28575	2.00331	0.426161	2.30205	1.76374	1.35048	1.91974	1.93236	1.17109	0.456728	0.770002	0.789468	0.221151	0.438706	1.6534	0.450546	0.147903	0.199076	1.44015	0.685954
Lchi04273	1.02517	0.385896	0.264916	0.277161	0.460301	0.803583	0.768093	0.0637894	0.217171	0.499278	0.196686	0.220889	1.34245	0.453347	0.0637042	0.52245	0.650227	1.14086	0.26652	0.135764	0.699084	0.751377	0.487367	0.530373	0.776401	1.60404	0.69899	0.667519	5.59561	0.276539	1.26167	0.632873	0.883872	1.27717	1.39171	1.93487	2.09625	0.484074	0.647673	0.330756	1.04451	0.418089	0.118368	0.858765	0.567189	0.419035	0.502237	0.644338	1.51196
Lchi04274	2.87921	1.23839	1.41902	1.89771	1.84158	1.87086	1.88007	0.982179	1.23193	1.86599	1.41259	1.32264	1.72975	2.5077	0.867683	0.888125	1.06827	1.17495	1.83957	1.37629	2.59779	3.35244	2.82209	2.83322	6.46336	5.17569	4.86781	7.87868	8.78496	10.4166	3.94428	3.24843	6.10316	2.14535	1.71421	1.96916	3.82435	4.11429	3.94849	3.64579	3.18854	2.28411	2.05537	2.54311	2.53	1.89657	1.67113	2.8478	4.48421
Lchi04275	10.9208	3.93373	4.35596	4.6811	5.73179	8.97834	8.02482	3.92744	4.313	6.97002	4.69033	4.62043	12.5555	11.9288	4.05783	2.84163	5.07189	5.80143	3.01352	2.0725	5.76882	9.0328	4.57223	5.14948	13.7605	9.22055	6.71194	7.87181	9.94418	18.1354	4.64888	2.96951	7.49087	3.3665	2.60445	2.549	6.64748	4.85412	2.94616	7.08938	12.6831	6.68202	5.65752	10.3938	10.1311	8.93167	4.65541	9.63394	7.45032
Lchi04276	9.03941	3.77549	5.60499	7.40148	7.58645	7.72238	4.55902	4.92866	5.50612	7.92974	3.12084	5.45006	11.51	12.7497	3.45525	3.63749	7.47581	4.8048	16.1331	29.5164	54.9976	3.13822	0.575558	1.96761	0.628689	0.822667	1.12731	2.06951	0.932009	21.902	1.53589	5.43495	6.05316	7.29323	3.05978	2.53199	14.4376	4.57953	2.42307	1.518	3.12166	3.75649	2.88841	5.39709	6.15817	6.34151	5.64028	4.16819	2.24037
Lchi04277	1.04201	1.56903	1.14445	1.5212	1.06918	1.70125	0.212899	1.29641	0.735667	0.579828	0.599683	0.673155	1.06093	0.460753	0.323672	3.51751	1.14143	0.644011	0.974837	1.37933	1.42069	1.22129	0.866486	0.808233	0.236636	1.1639	0.355003	1.5597	3.00192	3.0897	3.84579	2.39653	1.3124	1.29774	1.53191	0.982913	1.99241	2.88072	1.38899	0.537656	0.454787	1.55735	0.721683	0.95197	1.15277	0.6387	1.78534	1.01844	1.17048
Lchi04278	0.0391994	0	0.120074	0	0	0.135898	0.0455335	0	0	0.0889605	0	0	0	0.0964347	0	0	0	0	0	0	0.0404293	0.20144	0.0534397	0	0.0565916	0.435034	0	0	0	0.784465	0	0.105142	0.397413	0	0.30064	0.0818798	0.171527	0.383362	0.0909557	0	0.0983725	0	0.0683591	0	0	0.0403486	0.189878	0	0
Lchi04279	0.236789	0.314382	0.461438	0.0187335	0.224761	0.251605	0.216107	0.0899943	0.323113	0.225389	0.194492	0.120847	0.186412	0.298485	0.123876	0.134476	0.29237	0.194186	0.169458	0.00758593	0.256118	0.0302928	0.0792941	0.278502	2.11556	1.32204	0.458893	0.218179	0.793162	0.0587665	0.391661	0.230632	0.162751	0.701146	0.3798	0.573308	0.584794	0.321599	0.303427	0.278142	0.21146	0.181843	0.245719	0.542447	0.205268	0.466731	0.335155	0.695137	0.475366
Lchi04280	9.07893	17.9339	30.3081	10.022	23.2159	14.4413	12.4035	15.1218	14.7267	8.62834	4.7217	10.8756	5.8138	6.18931	8.60244	8.9741	3.95814	5.51763	7.44603	6.48137	8.97	2.30529	0.543635	0.588413	1.38476	1.66499	2.09746	4.70909	0.552688	2.05194	3.73218	2.05176	2.11344	11.9963	15.0726	6.08409	15.8718	23.1506	5.09288	18.6265	18.9535	7.04905	11.3506	18.5048	1.66694	9.71245	19.7833	6.2534	26.2891
Lchi04281	6.9386	10.1897	16.1814	3.68887	14.1127	10.4955	5.1652	5.97503	6.46118	5.94217	3.8088	3.52605	1.54261	1.99935	3.98223	5.83028	0.779611	2.78644	1.77647	0.231326	5.60266	0	0.155483	0.168783	0.791957	1.54245	1.05028	0.846834	0.796719	1.20613	2.11276	1.32078	0	4.60032	5.83342	3.4066	10.0617	10.1187	0.181859	11.6562	13.8941	9.54218	5.08299	9.54467	2.59592	6.71458	14.1736	2.40864	7.98575
Lchi04282	0.500099	0.272584	0.872719	0.299577	0.612141	0.138039	0.419127	0.450864	0.39498	0.241796	0.178503	0.722619	0.0723382	0.20555	0.408581	0.653102	0.18781	0.307439	0.537418	0.20764	0.447141	0	0.0763605	0	0.0825696	0.21037	0	0.232809	0.0900117	0.512191	0.32432	0.607627	0.75442	1.12337	1.39717	1.53601	1.13419	2.76226	0.762453	0.711786	0.416115	0.256531	0.308908	1.58419	0.209956	0.318657	1.09989	0.169291	0.592614
Lchi04283	9.74432	6.90982	8.17933	5.62132	7.19626	4.57186	5.32821	6.40442	6.03251	6.51653	3.15966	4.21329	3.5941	4.62762	3.07002	8.72061	10.3268	8.08139	36.3366	28.2141	34.602	8.14669	6.23829	4.8587	12.0816	8.43501	15.157	29.9553	15.969	28.0388	23.8135	23.3353	38.0879	28.6555	27.246	24.3787	18.6693	22.5638	19.6359	8.43433	9.66231	7.27533	7.29575	9.32735	5.26752	5.25882	10.5247	5.96586	10.1921
Lchi04284	4.15992	4.01569	5.28104	3.04319	5.68288	4.4878	5.32104	4.19722	5.43963	6.31992	4.26977	5.00551	4.11961	4.68485	4.21806	4.53476	4.1859	4.96543	2.41406	2.32343	5.42761	3.87719	3.48094	2.70565	2.54602	2.63692	2.68872	2.84714	4.44444	8.92933	3.29611	4.8691	8.63983	5.01875	4.81683	5.92196	6.85687	7.20782	6.87121	6.82735	5.96693	5.60601	4.60914	6.56069	3.7694	3.12771	3.64139	5.44928	5.48871
Lchi04285	7.70678	6.71527	10.7247	9.21127	10.7851	8.68231	8.38695	10.1823	10.7634	12.2154	9.14338	11.0171	8.43874	5.09427	7.64315	17.8726	17.6428	13.922	19.6181	16.5109	34.5792	4.76184	5.22767	4.86204	7.7143	7.90039	8.2281	10.5732	10.1358	8.08498	8.03321	6.27971	9.91554	12.5641	8.252	11.481	11.7116	13.3158	10.143	5.29076	5.84316	5.76849	6.34762	9.6068	6.3036	6.35153	7.78386	8.57652	8.20856
Lchi04286	8.46326	7.45236	9.08427	5.0995	8.16022	7.64653	9.09493	6.70048	8.94495	8.84212	7.16288	8.97017	9.21539	8.74867	6.45323	4.22685	3.97201	5.02445	2.92535	0.9136	5.12322	4.00505	5.30991	4.66808	8.91976	10.7639	4.53281	4.78117	11.4883	6.79146	6.37182	3.72442	5.0669	7.24966	6.41605	10.8871	18.0756	23.5116	12.4057	10.1462	10.9993	8.70456	6.89892	10.725	10.2427	7.10798	8.62827	10.1754	9.22669
Lchi04287	11.2937	9.72379	12.0289	7.31936	12.6086	10.4811	11.6273	11.8017	13.5253	12.8812	8.9513	10.083	10.0207	9.43251	7.50552	6.76316	5.86095	7.53409	5.08059	4.56814	12.9989	4.24741	4.50167	4.07301	6.7463	7.60569	4.68812	3.79579	5.74971	5.01807	3.49576	3.00617	4.14892	6.67397	5.36022	8.02811	11.6067	12.2136	10.3087	8.90621	10.6069	7.68753	8.08059	12.665	8.47702	6.62779	8.28604	10.1337	7.94556
Lchi04288	69.926	63.3545	61.0821	38.1525	45.6875	63.3964	57.4692	58.2574	50.8638	60.4223	77.894	88.8226	62.651	63.3669	75.1593	122.966	70.7494	80.0795	75.1345	39.3864	121.173	9.17941	10.6236	12.8921	16.9173	25.9015	13.3504	35.79	43.4332	48.0629	15.9651	21.9807	22.46	7.30404	6.15946	8.23711	16.3587	19.8135	6.47392	57.6577	64.8154	70.3513	37.0781	42.005	37.7906	51.602	72.4154	58.613	176.603
Lchi04289	0.16234	0.190517	0.412072	0.197818	0.216706	0.281127	0.416566	0.229836	0.216566	0.406894	0.215196	0.179434	0.0898436	0.247744	0.057364	0.234371	0.123508	0.152703	0.128871	0.356129	0.210429	0.822422	0.184516	0.321708	1.74087	0.674315	1.08918	1.23667	2.59846	4.44638	1.54135	0.888993	1.91747	0.284106	0.926587	0.621694	0.26566	0.229797	0.0875725	0.180329	0.180832	0.0846845	0.159963	0.234493	0.0849636	0.188883	0.578149	0.215539	0.58607
Lchi04290	1.92569	1.24873	0.935092	0.389827	0.829665	1.51706	0.856411	0.332881	0.885297	1.73764	1.14852	1.51443	0.905482	0.529981	1.33057	1.14108	0.414026	0.769624	0.0921086	0.468572	1.45542	4.08649	0.735205	5.13844	6.15629	4.45488	4.41939	4.82088	3.56551	3.30025	3.49565	2.38025	3.04448	1.73472	1.40663	2.29716	3.50609	1.83033	3.82892	2.85206	2.70107	2.27578	0.617842	1.35811	0.989229	0.607058	2.3496	0.745457	3.36818
Lchi04291	1082.41	965.59	989.572	779.012	768.17	902.013	946.153	945.709	802.863	958.246	1061.89	1173.72	1054.6	1079.02	1128.65	709.935	590.375	627.417	385.1	272.176	451.286	318.559	381.705	435.218	404.851	474.307	350.236	155.677	159.972	85.0057	169.214	158.766	132.98	56.2974	64.9941	83.2846	191.881	177.319	191.133	1091.57	1107.45	1127.8	863.422	895.813	1148.86	969.787	824.962	1039.07	796.881
Lchi04292	1.00594	0.863829	1.1955	0.233415	1.6715	0.965298	1.26746	0.649765	0.643275	1.12005	0.609045	0.853819	0.475985	0.956311	0.513576	1.38136	0.499332	1.34837	0.227442	0.270676	0.981146	0.161101	0.15625	0.0283709	0.332	0.85247	0.391226	0.829363	3.88074	0.864877	1.02129	0.664208	0.843691	1.2279	1.38289	1.8586	2.53906	2.89077	2.1612	1.18769	0.829411	1.01535	0.301476	1.49149	1.26153	0.355939	0.461269	0.304527	2.26887
Lchi04293	11.3592	16.6638	11.493	14.0799	14.2184	9.97254	12.5131	14.8564	7.22079	10.7033	12.0635	14.1722	9.66126	9.18029	10.478	15.383	15.5674	12.4677	4.15138	4.82415	4.52882	12.7635	21.301	13.4918	9.29672	27.4925	27.4703	30.2707	32.1189	28.1424	24.3531	20.0469	31.011	9.5255	9.80389	8.76507	14.1804	17.4023	17.6441	28.1227	22.6027	31.1817	10.1594	11.6203	13.7971	19.279	28.8361	36.93	57.2355
Lchi04294	1.29726	3.6854	2.46997	3.14832	3.51147	2.71327	0.674364	1.7456	2.02898	0.656469	2.5695	2.23264	3.43041	1.14634	0.484736	3.42703	0.751368	0.966011	1.03553	2.10959	2.42093	0.67951	0.0423089	0	0.0539301	0.10633	0.146189	1.03391	0.174912	1.32487	2.27929	3.12343	6.43058	0.440848	0.453845	0.110922	1.40979	0.815516	0	1.21806	0.873044	0.0969188	1.46709	0.594223	1.22508	1.82279	0.990325	0.715927	1.14772
Lchi04295	0.973642	7.42656	7.61755	7.82678	5.83278	6.35194	0.654858	4.55523	3.11493	1.33046	4.55095	5.85466	6.67284	0.786968	1.39999	3.54558	1.03466	0.332401	0.392287	2.47326	0.769643	2.33998	0.0962185	0.209609	0.449752	0.48422	0.296145	3.01821	2.09004	6.84084	4.79842	4.9638	9.05945	0.510461	0.599777	0.233938	1.27793	0.436112	0.0380008	2.00212	5.30971	3.93364	3.35106	0.694767	1.81545	3.30202	1.51488	0.92203	0.680148
Lchi04296	22.1863	25.3531	33.452	21.5708	35.8609	25.9212	32.873	20.3834	35.3923	23.6542	22.2071	20.1103	14.2834	15.6149	13.6778	15.6024	11.0837	10.7969	4.88919	1.45963	7.32856	4.84668	4.05252	4.07605	8.921	11.0856	4.50851	8.20796	10.1388	13.1683	10.746	8.81437	9.38828	2.79864	2.6887	3.29101	19.9021	20.9109	6.0925	25.0698	25.7929	22.0525	25.3547	26.599	25.3715	18.726	23.2823	14.7216	18.4333
Lchi04297	24.2029	24.9585	24.2982	11.4465	18.8682	21.1481	20.8484	21.3719	20.282	22.6047	22.3365	26.6759	22.8256	21.0162	22.01	17.7518	14.0213	17.6236	6.41216	2.11518	14.3541	7.6254	8.84854	5.98136	12.049	19.3423	10.6334	11.8818	15.2732	20.6805	12.2604	9.54058	9.36849	6.36141	4.54543	7.96666	10.9057	11.0966	8.84552	20.9275	25.4529	24.8947	15.1869	20.5075	22.853	18.3796	23.2148	29.0257	36.7239
Lchi04298	47.2222	45.3082	38.3878	17.139	25.8529	33.0384	37.8283	42.6979	20.2165	30.0951	49.8773	51.9137	54.8258	52.931	61.0826	57.1494	24.1271	58.3203	15.3812	1.18259	49.5952	0.263502	1.806	0.810831	10.8378	21.3333	3.82635	6.42753	21.1518	9.67748	5.12984	2.20822	2.25666	0.767655	0.904118	3.57702	6.22983	6.00713	1.76812	49.5323	33.6952	52.0326	21.3092	20.9858	52.4621	36.7292	52.1231	61.7632	206.046
Lchi04299	0.432005	0.205375	0.717038	0.0839353	0.54063	0.236169	0.335091	0.303222	0.354673	0.230883	0.153384	0.200072	0.241782	0.418377	0.43104	0.178359	0.256572	0.276281	0.0509024	0.0289078	0.329994	0.169813	0.43406	0.29654	0.749763	1.31468	0.230282	0.0794878	0.425572	0.0242283	0.186512	0.205503	0.228167	0.349085	0.328368	0.619966	0.709865	1.35343	0.270334	0.58918	0.638923	0.31128	0.226462	0.277786	0.110516	0.123418	0.62343	0.419648	0.468054
Lchi04300	0	0	0	0	0	0	0	0	0	0	0	0	0	0	0	0	0	0	0	0	0	0	0	0	0	0	0	0	0	0	0	0	0	0	0	0	0	0	0	0	0	0	0	0	0	0	0	0	0
Lchi04301	0	0	0	0	0	0	0	0	0.048827	0	0	0	0	0.0438335	0	0.108971	0.0803676	0	0	0	0	0	0	0	0	0	0	0	0	0	0.07558	0.0724724	0.315752	0.0631097	0.172255	0.257589	0.174396	0.254528	0.475562	0	0	0.00542625	0	0.044963	0	0	0	0.175344	0
Lchi04302	26.4463	17.5212	10.7653	30.7626	7.64763	12.0918	0.00543304	13.8065	6.16433	6.02705	18.0237	7.62799	11.432	11.3017	3.47343	29.5408	48.3935	15.5075	57.0082	24.3421	0.000358188	23.0946	22.3417	31.373	16.0677	2.28639	16.1998	25.5796	20.6081	24.6515	53.8714	63.8735	35.0264	4.09861	5.82884	6.24222	3.74139	3.55346	3.97716	4.15248e-07	0	0	14.6731	8.55567	4.43238	20.8689	4.82102	2.69491	15.9057
Lchi04303	0.165367	0.033051	0.0680215	0.141494	0.0749012	0.0815899	0.138283	0.0461005	0.243999	0.263083	0.225686	0.163665	0.0653391	0.224732	0.442121	0.382782	0.239211	0.35607	0.31332	0.225954	0.455737	0	0.0249524	0.060139	0.0656635	0.112972	0	0.0548089	0.0774738	0	0	0.292537	0.214482	0.0968489	0	0.245048	0.309436	0.525835	0.0313348	0	0.123988	0.171698	0	0.251828	0.0744736	0	0	0	0
Lchi04304	0	0	0	0	0	0	0	0	0	0	0.211602	0.223452	0	0	0	0	0	0	0	0	0	0	0	0	0	0	0	0	0	0	0	0	0	0	0.180751	0.373444	0	0.642939	0	0	0	0	0	0	0	0	0	0	0
Lchi04305	0.0793065	0.1447	0.162136	0	0.0852129	0	0	0.109512	0.0870507	0.088704	0	0.09812	0.115211	0.0908983	0.0938154	0.125136	0	0.0935281	0.0469838	0	0	0	0	0	0.251597	0.396929	0	0	0	0	0	0	0.0219034	0.158226	0.0185246	0.0205251	0.152038	0.158692	0	0.377392	0.0902397	0.185258	0.119803	0.109959	0.085422	0.204025	0.0298738	0.146678	0.241155
Lchi04306	1.82595	2.93601	5.69015	2.50843	3.78633	4.02327	3.47789	3.81738	3.41419	3.71385	1.73127	3.34047	1.54261	3.59883	3.48445	1.37183	1.71514	4.58943	1.77647	0.346988	1.62658	38.5995	24.4108	32.4062	28.8893	21.9799	28.355	20.8321	21.9894	17.5471	9.26363	10.5663	20.428	12.2086	11.76	12.2181	10.919	12.1698	20.3366	6.92612	5.51959	3.18073	1.07821	5.88706	2.22507	2.72213	7.63193	4.44672	4.45716
Lchi04307	9.97086	11.8478	7.28372	9.29275	3.57771	0	3.86342	3.42534	5.04159	0	2.32121	3.93138	6.73055	5.62484	6.84914	4.66523	3.85452	6.82292	1.00477	1.67894	32.7878	8.1509	8.90122	7.06904	2.85945	6.78759	10.8627	10.8796	14.7514	35.41	16.4982	12.7557	27.4768	13.5597	11.0657	8.83771	12.7258	18.1274	10.2197	7.2797	2.67342	2.45633	1.11509	11.4993	6.69654	5.25157	3.29739	6.65072	12.462
Lchi04308	0	0	0	0	0	0	0	0	0	0	0	0	0	0	0	0	0	0	0	0	0	0	0	0.0390077	0	0	0	0	0	0	0	0	0	0	0.028777	0.0135198	0	0	0	0	0	0	0	0	0	0	0	0	0
Lchi04309	0.0417367	0.0195929	0.0201798	0	0	3.07801e-08	0	0.104233	0.159353	0.0440405	0	0	0.069283	0	0	0	0.0981893	0.0785046	0.053591	0	0.111088	0	0.0189707	0.10336	0.0509552	0.239049	0	0.125058	0	0.204931	0.0782612	0.036768	0.20686	0.0362437	0.276004	0.195082	0.0467856	0.155472	0.0470112	0	0	0.152361	0.0365479	0.0801271	0.0218413	7.03729e-07	0	1.29894e-07	0
Lchi04310	0.12564	0	0.182326	0.07652	0.0304299	0.0310103	0.128819	0.118276	0.0334625	0.033062	0.0302461	0	0.0346514	0.139318	0	0.0905409	0.0272769	0.176689	0	0	0.129871	0	0	0.0619371	0	0.0715636	0	0.280933	0	0	0.0586917	0.0537086	0	0.0515731	0.107858	0.028182	0.126004	0.225439	0.0336953	0.0926093	0.10447	0.0977825	0.0274384	0.180993	0.0328092	0.0323941	0.0887929	0.199528	0.133915
Lchi04311	0	0	0	0	0	0	0	0	0	0.0972284	0	0	0	0	0	0	0	0	0	0.091089	0	0	0	0	0	0	0	0	0	0	0	0	0	0.877404	0.754431	0	0	0	0	0	0	0	0	0	0	0	0	0	0
Lchi04312	0	0	0	0.0848617	0	0	0.0535029	0.048984	0	0	0	0	0	0	0	0	0	0	0	0	0.0537273	0	0	0	0	0	0	0	0	0	0	0	0	0	0	0.232705	0	0.0532103	0	0	0	0	0	0	0	0	0	0	0
Lchi04313	0.0761057	0.178783	0.257776	0.133156	0.220918	0.26262	0.0389907	0.143068	0.126499	0	0.0732353	0.0416595	0	0.0933236	0.107137	0	0	0.0712128	0	0	0	0	0	0.0748152	0.4514	0.950383	0.198113	0	0.213118	0	0	0	0	0.106148	0	0.0763792	0.18673	0.275903	0	0.372951	0.12621	0.0393614	0	0	0	0	0.249839	0.120631	0.0404735
Lchi04314	0.4379	0.356247	0.511979	0.569316	0.581268	0.553791	0.0763496	0.360002	0.173479	0.338557	0.399316	0.344679	0.218539	0.339813	0.448406	0.0521627	0.258375	0.254641	0	0	0	0.602988	0.395266	0.234399	0.0868601	0.156658	0.168518	0.0535526	0.232498	0	0.0680313	0.727904	0.708791	0.209292	1.03382	0.181157	0.478585	0.992012	0.804111	0.327128	0.360097	0.0620179	0.13168	0.178697	0.259958	0.462969	0.475258	0	0.343269
Lchi04315	0.43846	0.625889	0.218574	0.520574	0	0	0.465941	0	0	0.65114	0.609374	0	0.449926	0.241597	0	0	0	0	0	0	0	0	0.367958	0	0	0	0	0	0.570584	0	0	0	0	0	0	0	0.208956	0	0	0.449959	1.91234	0	0.18332	1.52322	0.22234	0	0	0.999619	0.232947
Lchi04316	0.155848	0.111614	0.151642	0.028405	0.101607	0.11602	0.114879	0.0329054	0.186241	0.073585	0.101024	0.115086	0	0	0.0657084	0	0.0833656	0.26211	0.0276201	0.117863	0.0722487	0	0.0316152	0.0344369	0	0.0397781	0.0729867	0.0379973	0.0998947	0.180767	0.195874	0.209049	0.552563	0.143455	0.149989	0.138699	0.184506	0.315403	0.486985	0	0.244888	0.192974	0.0916016	0.0430029	0.146068	0.396517	0.0986475	0.121668	0.453086
Lchi04317	0	0	0	0	0	0	0	0	0	0	0	0	0	0	0	0	0	0.364691	0	0	0	0	0	0	0	0	0	0	0.0899397	0	0	0	0	0.0831231	0.352473	0	0.0978745	0.103988	0.326485	0	0	0	0	0	0	0	0	0	0.103495
Lchi04318	199.226	157.161	142.073	139.155	128.79	144.583	164.464	148.388	164.358	171.396	186.09	202.829	260.813	268.209	201.895	142.622	155.071	165.965	116.743	79.9419	134.338	59.4376	77.835	107.785	124.472	129.591	80.0163	78.3343	137.017	31.8849	117.69	75.3254	46.0664	53.7875	54.0293	78.5481	96.9903	88.4288	91.9173	164.321	152.417	163.963	128.945	187.769	241.509	199.414	152.876	201.696	196.073
Lchi04319	5.52083	3.86547	4.66468	5.4156	5.7485	5.47683	5.57704	3.41847	3.60603	4.8282	3.38838	3.25755	5.68109	5.82145	2.8149	3.80547	3.22173	3.57654	6.71913	8.04694	7.0342	2.40441	2.7513	1.80913	2.19156	1.36605	2.43514	6.03069	7.86978	15.2353	3.79732	1.67817	6.90948	16.6574	10.3076	8.98738	12.3405	16.2625	12.6663	3.7344	4.00129	4.13146	3.33865	4.84449	3.93203	4.07127	3.84374	3.83755	5.95888
Lchi04320	6.54604	7.19069	9.05649	9.32868	10.2931	6.75564	8.49713	8.96108	11.3852	9.44385	7.08067	9.31015	7.65337	7.36641	6.6341	9.58548	6.33693	5.63377	6.07875	7.43323	7.17289	4.38273	5.76835	3.11299	2.26223	4.89017	6.63423	5.83866	9.11605	6.34145	6.98638	5.26194	5.11887	8.97209	8.62397	11.6411	8.85994	9.17165	7.63853	4.49698	3.98532	3.83793	6.49872	8.95109	7.60833	5.80896	8.26077	5.49512	11.4059
Lchi04321	7.72344	7.93916	22.867	13.7844	17.5886	10.2715	9.85077	4.74688	18.4852	13.1269	4.03905	9.45783	7.44367	3.30178	0.888714	6.06314	7.32359	10.67	11.2263	22.7283	45.4345	0.351561	0.48775	0.486869	0.466299	0.408682	0.280981	0.0891893	1.55454	3.01408	1.59626	0.34553	1.31628	6.20527	3.01112	1.41091	8.24746	3.64041	1.25099	2.25095	1.59311	2.37457	3.38208	4.09851	2.21167	3.94578	7.84071	7.47774	18.0699
Lchi04322	8.59462	4.08738	7.80827	6.67932	3.68664	7.76713	7.66708	2.17608	4.70677	5.78417	4.60532	5.60753	5.65557	11.6517	5.17082	3.96659	6.98373	8.00263	2.87216	3.1695	3.53195	10.0213	6.00729	10.2962	6.0536	5.22357	8.30601	14.9179	15.795	39.0444	10.0257	16.292	19.4578	2.81303	6.318	3.24835	7.01625	7.47575	11.3057	8.43632	14.3955	7.63023	8.58859	13.6484	8.86204	10.6974	7.3251	12.3938	18.7228
Lchi04323	0	0	0	1.10381	0	0	0	0	0	0	0	1.48993	0	0	0	0	1.1471	0	4.72128	0	0	4.67078	0	1.33531	0	0	0	4.11404	0	0	0	1.21064	0	0	0	0	0	0	6.07107	0	0	0	0	1.59917	0	1.46855	0	0	0
Lchi04324	535.528	529.111	575.391	756.251	380.152	555.476	584.593	509.183	311.305	533.453	626.869	797.781	639.753	581.039	937.568	384.912	299.671	258.207	263.304	294.734	174.951	291.097	244.071	449.36	71.2507	84.4077	72.8752	71.5969	89.9335	13.4368	252.366	167.981	87.2471	14.171	33.2631	35.6344	80.4895	52.9755	61.5521	525.389	511.711	705.975	542.017	624.151	806.281	777.987	603.543	755.025	431.218
Lchi04325	1.1386	1.26648	0.782624	0.924653	0.696868	0.503043	0.860316	0.423249	1.08557	0.883393	0.519431	0.593024	0.859807	0.963642	0.619779	1.35343	0.754714	0.674491	1.65904	1.53111	0.464775	3.02128	1.68238	0.79815	0.691872	0.614871	1.75565	5.7807	4.99801	7.17639	4.28515	5.14534	12.8529	4.20811	6.51081	3.15876	2.73602	2.76645	3.44187	1.41435	1.13015	0.777863	0.706955	1.62354	1.03311	0.927397	0.96094	1.71376	1.59758
Lchi04326	0	0	0	0	0	0	0	0	0	0	0	0	0	0	0	0	0	0	0	0	0	0	0	0	0	0	0	0	0	0	0	0	0	0	0	0	0	0	0	0	0	0	0	0	0	0	0	0	0
Lchi04327	1.02868	0	8.99331	0.728668	1.34599	0.995757	0.914164	0.828272	5.39694	5.02973	1.10339	0	2.48164	2.82858	0	1.09583	2.87246	1.99222	5.88594	4.15803	16.5448	0.137338	0	0	0.142487	0	0	0	0	0	1.04764	0	0	39.4487	7.38782	23.7993	37.0983	9.04262	28.127	0	0	0	0.109803	2.60624	1.61877	0.388343	0	2.51616	1.46221
Lchi04328	0.314161	0.0987128	0.914729	0.33935	0.60052	0.509284	0.10662	0	0	0	0	0	0.339231	0.115429	0.0968193	0	0.451123	0.576563	0	0.341814	0.424079	0	0	0	0.117199	0.574442	0	0.704036	0.189408	1.55317	1.1464	0	2.46147	0.16843	0	0	0.409009	0	0	0.0998827	0.225248	0	0	0	0	0.212107	0.0938834	0	0
Lchi04329	0	0	0.0360135	0.151076	0	0.110094	0	0	0	0.234719	0	0.163045	0	0.206237	0	0	0	0.0348315	0	0	0.07681	0	0.0336015	0	0	0	0	0	0.764549	0	0	0	0	0	0	0.09995	0	0.45694	0	0.0364872	0	0	0	0.728098	0	0.306606	0	0	0.197967
Lchi04330	28.4133	29.8167	26.7585	18.2377	24.7613	23.6511	30.2857	30.5058	26.3415	32.0252	38.9753	39.0377	31.8288	32.1655	38.4406	35.1807	19.394	27.0855	14.1058	2.65814	29.2743	4.42585	7.53836	6.3359	20.4042	28.4879	12.9454	11.1454	15.3073	10.2268	8.56833	7.12071	5.92059	5.78145	5.55401	8.12318	10.3017	8.81623	9.9488	29.1921	26.0147	29.7048	20.6563	22.4237	30.9944	28.5866	37.5581	43.2016	54.1524
Lchi04331	36.5596	23.4387	23.9506	30.1632	37.5355	34.5335	37.259	22.2896	45.129	25.6127	12.1704	18.8263	28.0664	17.9841	12.1371	47.0893	39.497	27.7536	19.0002	18.7152	34.6378	6.44551	6.31587	12.203	17.8977	13.5102	12.0564	10.7302	21.3219	41.7313	22.3385	11.4572	14.275	25.0812	22.2052	19.7306	46.0882	31.6456	24.782	11.0106	14.2488	14.7115	28.6311	14.0141	20.3304	21.8149	14.4606	13.816	15.5568
Lchi04332	0.859025	0.422871	0.791822	0.597733	0.8703	0.846434	0.544734	0.653195	0.826762	1.33183	0.472218	0.804865	0.0900007	0.725183	0.23019	0.196241	0.0709723	0.114732	0	0.164299	0.126507	0.273489	0.0737538	0.0401615	0.141026	0.0463692	0.212604	0.080939	0.762601	0.968582	0.190491	0.0348332	0.411847	0.301431	0.315092	0	0.899384	0.501583	0	0.200219	0.677546	0.549311	0.285225	0.141104	0.469173	0.420872	0.0765824	0.0431895	0.304279
Lchi04333	1561.17	1597	1799.72	1641.18	1938.1	1672.52	1658.31	1889.66	2423.41	1866.55	1635.52	1805.49	1687.71	1578.81	1585.01	1274.97	1263.14	1191.68	1322.23	1069.26	1881.72	409.83	664.482	446.22	372.74	374.088	250.563	194.819	198.964	226.598	212.079	145.976	178.514	993.992	523.351	645.907	1979.68	1634.42	1090.93	1246.19	1268.15	1401.46	1589.81	1407.79	1432.46	911.597	1072.36	805.705	404.113
Lchi04334	57.5889	108.637	102.311	75.3312	95.7943	89.7095	90.9503	95.6585	170.492	137.335	156.816	118.671	76.9825	84.3869	103.231	171.505	110.388	124.288	90.7205	50.3812	135.525	21.416	22.3872	11.1123	45.0369	66.3192	53.2834	65.6761	89.8624	54.1557	34.7236	39.2607	35.909	46.1185	29.0988	49.5423	98.6508	72.4251	58.5001	63.2876	45.4344	50.2774	125.863	98.8492	75.8629	115.741	138.501	126.317	158.017
Lchi04335	0	0	0	0	0	0	0	0	0	0	0	0	0	0	0	0	0	0	0	0	0	0	0	0	0	0	0	0	0	0	0	0	0	0	0	0	0	0	0	0	0	0	0	0	0	0	0	0	0
Lchi04336	0	0	0	0	0	0	0	0	0	0	0	0	0	0	0	0	0	0	0	0	0	0	0	0	0	0	0	0	0	0	0	0	0	0	0	0	0	0	0	0	0	0	0	0	0	0	0	0	0
Lchi04337	1.33482	1.80333	3.63363	19.5043	21.7801	18.6981	32.1727	23.9745	28.4391	42.4875	29.4514	64.1728	23.6727	19.2717	23.1559	109.369	116.22	146.443	146.42	280.456	322.905	5.94718	6.84173	3.4389	2.77934	4.34831	3.64047	6.22909	4.81953	3.21906	7.06878	4.90016	1.4274	225.701	153.154	209.134	26.2138	51.5166	131.406	1.55117	1.28927	0.603004	0.763341	6.32982	0.826255	0.858178	2.65369	4.18298	8.41981
Lchi04338	24.564	25.2341	25.487	24.767	38.6177	32.2999	29.5707	27.3095	27.6791	35.6022	36.5983	18.1151	33.1643	40.5317	17.8962	12.4418	16.707	14.0925	1.69613	2.27703	5.46089	6.90747	8.77217	7.22808	7.76806	10.2957	5.01061	7.58119	13.6033	11.2529	9.46542	10.999	10.0131	8.92146	6.67127	7.46769	8.2625	4.79605	2.89526	38.692	47.0199	30.5946	15.1667	26.4464	18.3706	15.909	15.4268	18.9162	30.2948
Lchi04339	5.77998	6.51763	3.49315	6.29671	4.89921	6.0027	5.69712	4.74601	7.69609	7.37206	4.53255	6.44309	6.97786	10.7668	2.98506	5.50155	8.25374	6.10417	4.46469	6.64466	5.00273	10.5942	7.60299	13.1774	17.994	13.3733	15.9377	23.4038	30.6475	42.4226	18.9911	15.8581	27.7716	14.2138	15.7075	18.1772	14.4863	20.1349	20.5814	5.71643	7.2651	4.29394	4.89313	10.7564	9.97664	10.8709	7.26822	9.45793	12.0775
Lchi04340	1.6754	0.53587	0.758846	0.810408	0.9662	1.33617	1.02295	0.435817	1.06262	0.637238	0.480353	0.664288	0.864073	1.38298	0.301251	0.5819	1.60897	1.30177	1.80077	0.860868	1.98734	1.83195	0.933975	1.08747	4.72148	2.22852	2.37893	3.21724	6.89573	3.57186	1.03099	1.33858	3.05771	1.72456	1.19185	2.04361	1.92749	0.364939	1.25922	0.839327	1.14405	0.406069	0.995461	1.51846	1.04174	0.844666	0.334907	1.13082	0.531208
Lchi04341	1506.63	1190.9	1115.36	1201.58	813.794	1061.31	1099.07	965.16	699.902	1037.43	1231.94	1158.71	1470.55	1606.89	1485.1	740.538	993.116	914.876	741.333	621.349	703.416	509.848	573.428	902.399	790.948	532.56	455.292	398.117	510.305	225.202	834.896	651.938	384.218	169.475	170.302	195.641	366.098	315.289	205.898	871.664	852.023	967.248	996.575	1289.21	1617.54	1376.99	886.478	1498.3	1386.55
Lchi04342	0	0	0	0	0	0	0	0	0	0	0	0	0	0	0	0	0	0	0	0	0	0	0	0	0	0	0	0	0.0285776	0	0	0	0	0	0	0.0273782	0	0	0.0327381	0	0	0	0	0	0	0	0	0.0323036	0.0975666
Lchi04343	0	0	0	0	0	0	0	0	0	0.288756	0	0	0	0	0.303259	0.137643	0.185646	0.298395	0.524917	0.86931	1.06239	0	0	0	0	0	0	0	0.437974	0	0.468019	0.384147	0	0.472942	0.826609	0.688093	0.231932	0.770811	0.637007	0	0	0	0	0.502802	0	0	0	0	0
Lchi04344	0.51983	0.415721	0.614342	0.281537	0.486071	0.495455	0.553374	0.472585	0.71927	0.319017	0.259884	0.361968	0.319754	0.448777	0	0	0.118115	0.0771821	0.352113	0.221019	1.25233	0.216861	0.210168	0.114514	0.401943	0	0.344679	0.404132	0	0.422148	0.0197387	0	0.528412	0.331267	0.188328	0.560695	0.429106	0.498413	0	0.399387	0.407656	0.241161	0.269879	0.860439	0.362822	0.478012	0.622127	1.06371	0.618037
Lchi04345	0.215294	0.429663	0.442523	0.327859	0.287036	0.239347	0.386466	0.380419	0.401671	0.368642	0.596316	0.681706	0.267559	0.447789	0.253204	0.802152	0.374116	0.783202	0.106555	0.126818	0.473517	0.090591	0.0976112	0.0797605	0.715556	0.768248	0.22568	1.66171	2.80351	1.31405	2.29145	1.68282	1.11779	0.57517	0.879181	1.47546	2.08168	2.45983	1.24426	0.556474	0.448398	0.811628	0.258876	0.465727	0.365748	0.416797	0.508783	0.570592	1.06285
Lchi04346	96.9625	111.764	110.902	91.5485	131.702	90.8367	119.011	113.699	148.255	127.665	108.733	115.974	85.8362	94.2348	96.2701	127.472	88.9993	102.991	49.2673	47.2784	88.4496	23.6433	47.9734	22.7054	48.6289	91.2413	52.2391	37.2425	65.7252	22.1814	46.4648	33.3349	26.4774	65.3364	59.3038	87.7595	88.6258	90.0472	82.742	162.632	162.48	157.361	100.242	117.471	99.7377	88.749	118.419	133.461	146.573
Lchi04347	85.7404	89.3919	106.374	100.546	109.352	100.483	96.9583	98.4972	152.234	120.996	98.2288	102.026	98.2824	91.7541	98.3001	118.939	98.0907	100.877	116.607	119.093	128.587	150.347	151.763	117.392	139.195	103.765	129.374	147.391	141.977	177.035	105.222	99.5584	116.449	194.845	215.179	233.541	172.511	189.908	197.197	107.525	88.6836	88.5146	90.9292	114.125	83.0029	88.3118	97.1967	106.193	91.6326
Lchi04348	13.9236	11.0437	12.5643	11.6604	10.785	9.28288	10.7531	8.79324	11.8685	8.5445	8.96945	7.45845	5.14437	7.2401	5.95838	4.28246	1.79187	2.60244	1.53334	1.82323	3.3291	2.90695	4.55895	1.74521	7.02396	5.53472	4.32068	4.28469	4.13975	2.16651	3.3685	3.35955	4.36248	1.27653	1.66707	2.13726	4.55728	4.14864	3.67326	14.144	18.0394	14.7385	11.3155	14.991	17.8494	8.59754	10.516	10.6399	11.4728
Lchi04349	19.4316	18.5064	23.4698	16.1817	17.0225	18.1737	14.2209	20.6064	19.8245	24.3522	12.14	9.90469	18.1701	17.5493	12.5986	16.7134	7.35879	5.61049	3.48115	0.783136	22.2811	0	0	0.284489	5.68893	3.86712	1.45047	1.42321	4.54376	5.39487	0	1.23974	0.583817	0.492992	0	1.57521	5.01303	3.32435	3.64812	16.5779	30.5476	24.0112	14.0908	27.3198	35.3861	11.877	12.2683	20.0195	18.4167
Lchi04350	35.3308	34.5386	56.281	26.2766	40.0023	32.2826	33.3563	34.8713	39.6012	33.6235	31.5792	46.2964	29.5619	26.3824	30.5183	29.3749	19.1917	19.8175	17.7693	6.82049	45.1736	6.49562	5.89776	4.17169	7.56156	10.2324	4.84923	4.05528	9.71029	6.6241	9.13699	5.57102	5.33796	8.86193	7.81708	12.8384	14.4268	15.2879	11.604	32.5366	45.2135	35.1174	38.0891	46.4467	43.0516	32.3608	46.4662	59.8383	67.3802
Lchi04351	3.88491	4.107	4.68817	2.38046	6.53228	3.13987	4.82807	5.36124	4.99746	5.1113	2.90083	2.61751	2.36016	3.44956	1.23505	2.70568	2.36989	2.35447	3.95235	3.85018	3.94446	5.24569	3.67617	2.90811	4.15247	4.49259	5.72612	9.0507	6.62882	14.3294	4.5093	7.88962	11.1832	8.86452	8.61124	5.56107	10.2147	10.3524	11.1277	3.448	4.19534	2.38552	2.77277	6.13114	3.32555	4.04053	4.44644	2.36448	3.66285
Lchi04352	102.388	75.5955	108.844	90.3349	79.9945	80.4513	76.5607	65.5221	72.8446	76.7666	68.6254	66.8376	86.8405	91.1602	75.996	57.1721	74.851	77.957	91.523	94.0061	86.3205	96.1098	70.6578	66.7101	50.5543	68.2175	68.4594	116.399	95.8025	213.28	115.114	113.948	187.277	105.337	88.5246	60.1995	67.993	67.7516	73.4759	63.0782	102.635	66.927	63.4149	72.9887	61.5792	94.9802	80.3793	87.3568	120.221
Lchi04353	18.5087	10.4713	14.6843	15.1077	12.211	13.1402	11.1709	12.1186	16.2633	17.6263	11.9312	11.0096	18.2922	18.9973	12.9805	8.76902	11.7191	10.7666	7.26229	6.74709	6.02923	13.2636	18.4629	12.1276	17.7358	21.8767	22.9466	24.6907	35.5037	32.0759	23.3763	18.9552	31.7349	17.5385	17.4624	23.3936	24.043	19.9811	30.4749	18.8303	18.634	11.5904	13.6567	26.0534	24.5712	20.2516	11.9831	21.6362	26.3304
Lchi04354	41.2179	43.8561	52.9193	40.4867	49.2102	40.3761	38.0113	43.3415	53.3084	48.1374	34.7381	40.3914	24.2269	25.4729	23.2922	57.0545	46.7406	39.6232	19.8949	15.7402	24.5523	28.2711	41.2725	11.8343	13.2919	20.1835	29.6299	85.4307	61.5133	54.1535	53.5664	66.6434	79.5061	46.3798	54.3021	54.8273	50.9693	38.9655	79.7286	43.6113	45.2476	37.8954	27.8855	31.3166	24.3692	21.092	29.6628	31.2678	46.3894
Lchi04355	2.65116	3.42077	3.96769	2.69794	4.68822	4.01013	3.0795	3.82334	4.32806	4.42368	2.72201	4.57313	3.38875	3.40904	2.65558	4.75227	3.12978	1.95305	2.8184	2.89334	6.35066	2.21188	3.73707	1.77435	2.64669	2.85321	3.94473	4.80372	11.1011	9.84754	3.4632	3.98266	5.35154	5.10187	5.66755	5.60526	5.48697	5.9718	5.10904	3.95396	3.87337	2.63606	3.60948	4.72112	3.50514	3.35067	3.18889	4.63539	6.99915
Lchi04356	4.31783	4.3759	3.88171	3.36799	5.13582	4.15997	5.85484	3.19867	5.93772	5.68668	3.92762	4.77467	4.23506	5.1638	3.83241	3.06957	2.56794	3.88581	1.0204	1.1183	2.42311	4.40971	5.37916	4.85494	5.36841	5.84045	4.64883	7.45786	9.4122	9.56308	5.39534	5.16837	7.03863	5.1878	6.09502	8.10618	8.7887	7.90581	7.68554	5.34047	4.51825	3.94649	2.79006	4.58144	3.12365	3.81949	4.47707	4.81978	5.90194
Lchi04357	0	0	0	0	0	0	0	0	0	0	0	0	0.34353	0	0	0	0	0	0	0	0	0	0	0	0.358977	0	0	0	0	0	0	0	0	0	0.133294	0.138177	0	0.158336	0	0	0	0	0	0	0	0	0	0.495648	0
Lchi04358	5.71256	4.41897	6.02636	1.39018	6.23466	5.78949	6.16341	5.27841	7.13168	6.4325	4.87343	6.71843	5.06343	5.47546	4.67892	3.52025	1.59286	4.06757	0.347139	0.0421091	5.52614	0.279786	1.24719	0.370205	3.03456	5.83138	1.23692	1.18053	3.9212	1.09488	1.29094	0.48187	0.759316	1.8074	0.431489	4.27554	4.02631	5.40409	2.21086	3.6319	4.374	4.28094	2.6413	6.75064	3.82239	2.20789	3.45136	4.52753	6.09405
Lchi04359	35.8295	37.801	44.5342	34.9667	47.8348	35.4345	36.7842	33.9117	45.8236	38.9105	24.6793	34.414	24.3982	26.2193	20.089	11.2374	9.90033	11.3292	1.15557	0.175278	3.7299	0.5246	0.802427	0.359723	5.53507	3.97165	4.94224	7.92011	8.48527	7.74108	13.9117	6.64279	8.37926	3.69247	3.67871	2.06029	35.261	27.6776	11.67	31.9462	22.7201	20.9171	22.6402	31.0166	19.8701	15.4396	15.9773	32.0699	34.7626
Lchi04360	9.90806	5.48209	6.04933	6.0929	6.21214	8.19806	7.00221	5.19115	7.17292	6.47929	5.03259	5.42342	9.19545	9.27955	6.32804	4.65181	5.7358	5.59051	6.53859	6.00998	6.46202	9.25886	6.26684	4.10867	9.24679	6.46324	4.82511	8.50551	13.7481	13.3134	13.4781	10.3049	12.4453	8.2643	7.01788	5.92506	11.3169	9.13772	11.0725	4.94628	6.29051	4.55708	5.93732	8.79355	7.36764	8.5967	7.12744	6.51682	7.31236
Lchi04361	0.381623	0.180541	0.929385	0.30832	1.25701	1.09502	0.577806	0	0.198333	1.93695	0.903879	0.579454	1.20608	1.87885	0.346145	0.894798	0	0.341798	0.71199	0	0.376827	1.38575	0.161955	0.703048	0.20623	0.200704	2.54962	0.176362	10.909	25.9551	4.06545	2.44584	3.24561	1.49901	2.96237	0.968012	2.16929	1.11006	8.32854	0.527952	0.594703	0.183974	0.964003	0.211816	0.386949	0.567801	0.971601	0.19318	0.968028
Lchi04362	2.68775	1.64873	2.88633	1.23253	2.64706	2.92564	3.58512	3.22491	4.83469	2.44467	2.69313	2.59435	3.13333	3.1677	1.96498	4.58493	4.75545	3.53252	3.56735	1.90321	7.3718	2.32373	1.46424	0.967711	1.13308	2.10029	1.02182	2.0066	1.62017	2.79548	0.973905	0.691471	1.57618	1.04729	1.59136	2.43866	2.43681	3.97508	3.46241	6.1327	4.35518	2.81305	2.13003	5.01755	3.09692	2.51385	1.56705	2.63933	4.01342
Lchi04363	92.6504	62.5969	59.0914	69.61	46.0245	71.3135	69.3974	50.8194	52.7975	62.5441	58.9229	60.7336	105.276	108.194	63.3321	36.4526	51.2029	50.2504	57.7078	33.0917	37.2391	70.7482	39.7382	60.5814	72.8999	34.7375	37.3581	65.8642	68.1486	83.0948	65.2295	69.2522	53.8478	32.5726	34.0156	43.1651	55.4437	68.2547	47.1928	57.1102	75.6195	61.5389	55.0483	71.7773	91.0693	84.6886	66.6148	85.3776	79.5706
Lchi04364	6.12028	5.02607	5.84527	1.72633	6.85474	6.12562	8.38031	4.56243	7.75499	6.96377	5.23088	5.95508	8.26342	6.36367	3.44641	5.14704	3.11536	5.57954	0.568072	0.155233	4.56046	2.12769	1.46369	2.17695	3.90987	5.5596	1.85363	2.88365	4.37682	6.07085	1.27047	0.614533	1.89488	1.09501	1.05718	1.51982	5.45633	7.44626	2.47974	5.07095	8.82278	6.07574	4.9954	8.27497	7.68525	5.44847	4.94267	9.07064	7.73874
Lchi04365	8.86065	8.54853	8.01524	7.10793	9.66909	6.23085	8.94276	7.73287	11.8823	7.66945	6.86216	7.76059	7.51202	7.70732	6.31356	6.50057	5.99423	6.97005	6.13918	3.60615	9.79845	15.5669	10.3712	13.4816	40.4612	37.3197	27.4911	29.837	33.2611	22.084	30.2625	25.3624	23.0511	39.0029	33.7026	51.7298	29.3433	29.7879	30.8251	10.9798	11.6076	8.41151	7.30805	13.4777	9.10505	8.52373	10.3505	12.896	15.259
Lchi04366	7.08438	6.47089	7.76155	8.26534	9.32579	7.18824	10.1186	7.19694	11.1071	11.4633	8.21098	8.99677	7.69985	7.77317	5.06209	7.33416	7.58734	8.08171	5.0269	5.74381	9.58899	7.16249	8.75241	5.91497	6.09555	7.01469	6.06782	11.2537	14.1656	6.21578	6.045	7.467	4.69772	7.22317	8.31927	9.48564	16.9606	15.4381	16.9253	9.95542	6.58284	4.8538	6.23029	9.96965	8.41496	5.34218	6.50701	9.12725	8.38143
Lchi04367	4.98362	1.92055	1.61796	1.34237	1.73917	2.12118	2.61008	1.17393	2.68864	2.43916	1.04984	2.43643	1.75338	2.42486	1.84422	1.21301	2.20604	2.64962	1.65656	0.116834	0.182592	4.22505	0.157053	2.55704	6.19948	5.84169	3.35852	4.78961	6.59833	4.52349	2.29863	1.48235	2.44805	0.871481	0.906675	0.469248	2.27818	3.40737	4.40791	2.21834	5.38275	5.88973	1.55634	4.104	2.9979	5.86735	2.20154	5.42867	5.62886
Lchi04368	1.96211	1.59999	1.44521	1.34764	2.07362	1.85256	1.53241	1.22742	1.6262	2.49715	1.61163	2.55547	0.988106	0.815473	1.96332	2.7745	1.6771	1.09009	1.59997	2.18524	0.892577	2.36947	2.01358	1.70387	1.54926	1.77629	2.96069	6.10021	3.96898	2.59758	3.14691	1.84402	3.46841	1.30667	2.15114	2.94658	4.79481	4.27879	4.18796	0.834576	0.897564	0.786324	1.61721	1.46356	3.16057	1.15514	0.747104	1.60068	2.81345
Lchi04369	2.13826	2.70644	2.1717	2.56367	2.75242	3.75922	2.22394	1.24407	3.56597	1.83223	2.47891	2.38157	1.7874	2.80108	1.5325	1.42446	2.12028	1.40751	4.04862	1.23571	3.85371	2.50071	2.35005	2.02679	3.59399	2.08882	1.92643	2.01572	6.2615	5.39013	3.97692	1.62424	6.14533	2.2295	1.84309	2.52204	3.58041	3.34524	2.72193	1.98105	1.66264	1.04821	3.39673	3.81727	3.04608	2.04514	2.1177	2.80122	2.38473
Lchi04370	5.54749	6.23431	8.59595	6.06442	6.45747	7.68862	8.50923	5.52331	10.1513	7.54816	7.85186	8.46311	6.59049	7.19391	4.79988	4.56054	5.34995	6.14405	4.63534	2.60193	6.3252	8.18012	5.01076	5.63613	10.3539	7.33366	9.82655	29.1916	22.052	38.5632	17.7223	25.6768	50.7	9.12587	13.1772	10.5208	9.90943	12.0984	11.6789	5.22772	4.41277	4.12911	5.50485	8.55612	7.79482	8.40346	8.44454	14.1068	11.576
Lchi34138	0	0	0	0	0	0	0	0	0	0	0	0	0	0	0	0	0	0	0	0	0	0	0	0	0	0	0	0	0	0	0	0	0	0	0.117779	0.169446	0	0	0.110556	0	0	0	0	0	0	0	0	0	0
Lchi32890	2.33276	1.34472	1.67925	1.34809	1.52918	2.22728	2.80072	2.1582	2.16951	3.29161	2.23241	2.31824	3.83198	2.89529	2.66045	0.787147	0.827295	1.21204	0.292762	0	1.03555	0.0541543	0.172911	0.221298	0.526538	0.836588	0.24499	0	1.17203	0.443757	0.356623	0.0906811	0.213775	0.62593	0.233168	0.66264	0.629165	0.994594	0.602507	1.02794	1.61219	1.05934	2.08244	2.76942	2.40982	1.36234	1.4822	2.24449	1.90262
Lchi32891	0	0	0	0	0	0	0.170084	0	0	0	0	0	0	0	0	0	0	0	0	0	0	0	0	0	0	0	0	0	0	0	0	0	0	0	0	0	0.160525	0	0	0	0.35251	0	0	0	0	0	0	0	0
Lchi32892	0	0	0	0	0	0	0	0	0	0	0	0	0	0	0	0	0	0	0	0	0	0	0	0	0	0	0	0	0	0	0	0	0	0	0	0	0	0	0	0	0	0	0	0	0	0	0	0	0
Lchi35460	8.71657	3.23419	10.3172	5.39569	38.9047	24.2258	8.82624	6.98508	16.5149	4.2262	7.37875	3.82147	37.1764	5.43059	3.5745	1.42415	8.63398	8.1088	14.2251	25.1232	10.5958	7.42993	0.431885	13.2915	4.03337	1.68538	0	4.93526	4.16532	22.8532	89.8756	0.298957	39.3747	5.18247	0	0	1.1466	0	0	1.67558	0.528765	3.04254	9.9485	3.88078	2.07228	17.6569	1.25412	6.33722	0.309117
Lchi35034	0	0	0.0298939	0	0	0	0	0	0	0	0	0	0	0	0	0	0.0198813	0	0	0	0	0	0	0	0	0	0	0	0	0.0238245	0	0	0	0	0	0	0	0	0	0	0	0	0	0	0	0.0627933	0	0	0
Lchi35035	0.324327	0.727924	0.674011	0.0273905	0.984693	0.668319	0.796773	0.755996	1.12018	0.579749	0.272651	0.672083	1.03984	1.35834	1.17932	1.58944	0.890376	1.41921	0.228593	0.278269	2.71468	0.658049	0.669566	0.700638	1.92305	2.56414	0.657245	0.264842	0.847384	0.170799	0.182133	0	0.256795	0.548885	0.172806	1.03732	1.66166	1.59942	0.205955	1.53864	0.789075	0.816048	0.414739	0.932488	0.831338	0.430153	0.958454	1.21581	1.6221
Lchi11523	0.247529	0	0.162031	0.121411	0.231578	0.1191	0.0465342	0.344804	0.0864269	0.0922479	0.261906	0.0931633	0.177523	0.363937	0.120883	0.158981	0	0.254541	0.0633064	0.199832	0.169004	0.0421874	0.176346	0.205086	0.573097	0.150276	0.0510018	0.263693	0.319095	0.275016	0.329708	0.236061	0.12269	0.329752	0.328393	0.155864	0.373378	0.668882	0.433598	0.250157	0	0.155487	0.207783	0.489875	0.282566	0.162761	0.162541	0.185061	0.448088
Lchi11524	0	0.109536	0.0563994	0	0	0.0571704	0	0.0544738	0	0	0	0	0.0637292	0	0.0543974	0.055723	0.0504168	0	0.364649	0	0.537574	0.321661	0	0.1702	0.132855	0	0.0599073	0	0	0	0	0	0.116362	0.047443	0.0495619	0	0	0	0	0	0.127663	0	0	0.0666736	0	0.0596504	0	0.0611721	0
Lchi11526	0	0	0	0.1126	0	0.268825	0.141179	0.383227	0	0	0	0	0	0	0	0	0	0	0	0	0	0.443571	0.482031	0	0	0	0	0	0	0	0	0	0	0	0	0	0.134211	0	0	0	0	0.137285	0	0	0.284911	0	0	0.142884	0
Lchi11527	22.7737	7.27699	4.12789	10.3529	6.60653	13.7481	14.5902	3.85001	4.62451	9.04446	4.7399	3.93675	17.7168	16.1945	7.06708	3.61504	11.6017	11.728	2.15254	1.55192	3.67039	6.7347	6.3445	3.7799	4.04379	3.66012	0.946626	1.92489	9.49251	9.11939	3.62446	1.23383	2.87589	1.4576	0.744096	0.925233	2.39968	1.48059	1.45841	6.72724	15.9538	8.4668	9.7791	22.7074	19.7719	11.203	4.53334	8.8735	6.819
Lchi11528	0	0	0.0304828	0	0	0	0	0	0	0	0	0	0	0	0.0344869	0	0	0.0294347	0	0	0	0	0	0	0.147395	0.0787332	0.0653152	0.0310444	0.300863	0	0	0.0267075	0	0.0289652	0.026829	0	0.0635607	0	0.0672867	0	0.0349929	0	0	0.0363205	0	0	0	0	0
Lchi11529	15.2726	6.66869	6.85918	4.4982	3.84525	6.65947	14.1161	2.17437	5.49975	11.9208	5.94038	3.83159	11.0836	16.11	6.52584	1.80469	4.93302	6.84923	1.06697	0	2.8315	0.737807	3.43103	0.437614	4.36935	3.4868	0.225219	0.438628	12.5753	5.97105	0.211863	0	2.91824	0.375752	0.585164	0.80528	0.903038	1.38713	0	10.3126	21.4946	9.14671	11.5079	25.013	16.8095	6.88986	1.39679	8.23266	7.75528
Lchi11530	0	0	0	0	0	0	0	0	0	0	0	0	0	0	0	0	0	0	0	0	0	0	0	0	0	0	0	0	0	0	0	0	0	0	0	0	0	0	0	0	0	0	0	0	0	0	0	0	0
Lchi11531	0.266852	0	0	0	0	0.104993	0	0	0.102206	0	0	0	0	0	0	0	0	0	0	0	0.020462	0	0	0	0	0	0	0	0	0	0	0	0	0	0	0	0	0	0	0.463668	0.0206764	0	0	0.0438418	0.261094	0	0	0	0
Lchi11532	0	0	0	0	0	0	0	0	0	0	0	0	0	0	0.087344	0	0	0	0	0	0	0	0	0	0	0	0	0	0	0	0	0	0	0	0	0	0	0	0	0	0	0	0	0	0	0	0	0	0
Lchi11533	0.330752	0.159565	0.165909	0.0237865	0.216955	0.152063	0.194178	0.14072	0.0703987	0.147783	0.204529	0.13128	0.208894	0.23982	0.122599	0.114631	0.0639064	0.095724	0.0618732	0	0.136983	0	0.0252606	0.0164588	0.31324	0.655452	0.139676	0	0.311989	0.0857865	0.219337	0.0381235	0.0419346	0.269313	0.218993	0.479039	0.479978	0.386558	0.0545862	0.234163	0.146695	0.26154	0.150048	0.266476	0.242963	0.182136	0.143987	0.453888	0.286377
Lchi11534	0.118667	0	0	0	0	0	0.120652	0	0.124729	0	0	0	0	0	0	0	0	0	0	0	0	0	0	0	0	0	0	0	0	0	0	0	0	0	0	0	0	0	0	0	0	0	0	0	0	0.11976	0	0.122558	0.123066
Lchi11535	0	0	0	0	0	0	0	0.014847	0	0	0	0	0	0	0	0	0	0	0	0	0	0	0	0	0	0	0	0	0	0	0	0	0	0	0	0	0	0	0	0	0	0	0	0	0	0	0	0	0
Lchi11536	0	0	0	0	0	0	0	0	0	0	0	0	0	0	0	0	0	0	0	0	0	0	0	0	0	0	0	0	0	0	0	0	0	0	0	0	0	0	0	0	0	0	0	0	0	0	0	0	0
Lchi11537	0	0	0	0	0	0	0	0	0	0	0	0	0	0	0	0.743925	0	0	0	0	0	0	0	0	0	0	0	0	0	0	0	0	0	0.54919	0	0	0	0	0	0	0	0	0	0	0	0	0	0	0
Lchi11538	0	0	0	0	0	0	0	0	0	0.132361	0	0.134256	0	0	0	0	0	0	0	0	0	0	0	0	0	0	0	0	0.229968	0	0	0	0	0	0	0	0.630561	0	0	0	0	0	0	0	0	0	0	0	0
Lchi11539	0	0	0	0	0	0	0	0	0	0	0	0	0	0	0	0	0	0	0	0	0	0	0	0	0	0	0	0	0	0	0	0	0	0	0	0	0	0	0	0	0	0	0	0	0	0	0	0	0
Lchi11540	0.249426	0.175723	0.150816	0.101275	0.0604137	0.277048	0.0959038	0.0587052	0.0332169	0.0656399	0.0900715	0.0685191	0.171991	0.172866	0.0586124	0	0.0541529	0.0292331	0	0.041906	0	0.244371	0.169328	0.0614867	0	0	0	0	0.175201	0.161505	0.0582634	0.0799766	0.220681	0.0767942	0	0	0.125086	0.0319708	0.0334508	0	0	0.0647149	0.0272375	0.107801	0	0.257257	0	0	0
Lchi11541	0	0	0	0	0	0	0	0	0	0	0	0	0	0	0	0	0	0	0	0	0	0	0	0	0	0	0	0	0	0	0	0	0	0	0	0	0	0	0	0	0	0	0	0	0	0	0	0	0
Lchi11542	0	0	0	0	0	0	0	0	0	0	0	0	0	2.18447e-05	0	1.65085e-05	0	0	0	0	0	0.117051	0	2.91751e-05	0	0	0	0	1.05387e-08	0	0	0	0	0	0	0	0	0	0	0	0	0	0	0	0	0	0	0	0
Lchi11543	279.633	158.576	124.416	121.702	195.494	247.602	272.371	120.536	177.141	253.104	122.362	128.646	329.648	250.464	139.552	162.838	283.984	303.372	103.278	38.4143	146.285	521.684	661.694	415.513	211.65	292.869	228.135	220.471	225.908	218.768	293.606	192.984	417.096	128.721	163.263	151.307	110.483	80.8679	88.2449	179.94	247.763	181.2	124.758	209.867	161.357	109.716	48.9864	167.747	241.462
Lchi11544	0.173031	0	0	0	0	0	0	0	0	0.104433	0	0	0	0.146637	0.107177	0	0	0.195671	0	0	0.171597	0	0	0	0	0	0.687145	0	4.036	3.99183	0.81963	0	3.14633	0	0.433711	0.939307	1.10839	0.0374688	0	0	0.248824	0	0	0	0	0	0	0	0
Lchi11545	0	0	0.0392111	0	0	0	0	0	0	0	0	0	0	0	0	0	0	0	0	0	0	0.135461	0	0.119351	0	0	0	0	0	0	0	0	0	0	0.0346791	0	0.0809904	0	0	0	0	0	0	0	0	0	0	0	0
Lchi11546	0	0	0	0	0.0854631	0	0.119578	0	0	0	0	0	0	0	0	0	0	0	0	0	0	0	0	0.227698	0	0	0	0	0	0	0.159572	0	0	0	0	0	0	0	0	0	0	0.0878971	0	0	0	0	0	0	0
Lchi11547	0.104891	0.154718	0	0.0370559	0	0	0.121553	0	0.0485282	0.251902	0.0877948	0.262826	0.132538	0.0505651	0.128316	0.113162	0	0	0	0	0	0	0	0	0.0523597	0.199047	0	0	0.0949624	0	0	0.116396	0	0.111989	0	0.26031	0.407813	0.0915681	0	0.140417	0	0	0	0.159763	0.331802	0	0	0.108582	0
Lchi11548	0	0	0	0	0	0	0	0	0.085673	0	0	0	0	0	0	0	0	0	0	0	0.123391	0	0	0	0	0	0	0.156933	0	0	0	0	0	0	0	0	0.321049	0	0	0	0	0	0	0	0.171161	0	0	0	0
Lchi11549	0	0	0	0	0	0	0	0	0	0	0	0.05284	0	0	0	0	0	0	0	0	0	0	0	0	0	0	0	0	0	0	0	0	0	0	0	0	0	0	0	0	0	0	0	0	0	0	0	0	0
Lchi11550	5.98486	3.67016	4.23168	1.58496	4.51401	5.72803	4.69514	3.78626	4.64951	5.57043	5.67486	3.84787	7.56104	7.00661	4.37748	4.64166	2.31939	5.23586	0.768657	0.255568	5.94824	1.2288	1.60611	2.95679	6.38578	5.96145	2.90935	0.881211	4.26988	3.88522	1.18537	0.505695	0.726004	2.4664	1.59766	2.65461	5.59627	4.16141	2.03757	3.0313	4.54346	4.68799	4.03101	5.90323	5.3094	4.58374	5.08034	6.31615	5.13943
Lchi11551	10.3364	11.1741	10.2471	8.20338	10.2611	10.9594	12.1182	7.21129	9.21819	8.44325	10.8483	8.62122	14.2219	15.7616	11.2329	11.7836	9.9272	9.27365	8.42082	4.67335	13.6944	286.919	111.508	132.966	63.9946	22.0037	36.5902	19.8427	18.1857	21.5735	12.4783	10.3765	13.2894	13.3627	14.6579	11.1055	16.9988	26.5416	12.4891	11.0917	9.41981	7.49602	11.05	12.5172	10.3053	11.368	11.0077	16.286	14.4474
Lchi11552	0	0	0	0	0.0816074	0	0	0	0	0	0	0	0	0	0	0	0	0	0	0	0	0	0	0	0	0	0	0	0	0	0	0	0	0	0	0	0.114916	0	0	0	0	0	0	0	0	0	0	0	0
Lchi11553	0	0	0	0	0	0	0	0	0	0.00590507	0	0.121741	0	0	0.00479289	0	0	0	0	0	0	0	0	0	0	0	0	0	0	0.0563781	0	0	0	0	0	0	0	0	0	0	0	0	0	0	0	0	0	0	0
Lchi11554	0	0	0	0	0	0	0	0	0	0	0	0	0	0	0	0	0	0	0	0	0	0	0	0	0	0	0	0	0	0	0	0	0	0	0	0	0	0	0	0	0	0	0	0	0	0	0	0	0
Lchi11555	0	0	0	0	0	0	0	0	0	0	0	0	0	0	0	0	0	0	0	0	0	0	0	0	0	0	0	0	0	0	0	0	0	0	0	0	0	0	0	0	0	0	0	0	0	0	0	0	0
Lchi11556	0	0	0.116887	0	0	0	0	0	0	0	0	0	0	0	0.11088	0	0	0	0	0	0	0	0	0	0	0	0	0	0	0	0	0	0	0	0	0.104416	0	0	0	0	0	0	0	0	0	0	0	0	0
Lchi11557	0.029348	0.0142411	0.0320707	0	0	0.0144309	0.0135139	0.0124392	0	0	0	0	0	0	0	0.0253541	0	0.0157068	0	0	0.0136717	0.104056	0.0239988	0	0	0	0.013907	0	0	0	0	0	0	0.0325733	0.0140487	0	0	0.0336031	0.0142471	0	0.0441014	0.027549	0	0.0304605	0.0137906	0	0.0251169	0.0164802	0
Lchi11558	0	0	0	0	0	0	0	0	0	0	0	0	0	0	0	0	0	0	0	0	0	0	0	0	0	0	0	0	0	0	0	0	0	0	0	0	0	0.154931	0	0	0	0	0	0	0	0	0	0	0
Lchi11559	0	0	0	0	0	0	0	0	0	0	0	0	0	0	0	0	0	0	0	0	0	0	0	0	0	0	0	0	0	0	0	0	0	0	0	0	0	0	0	0	0	0	0	0	0	0	0	0	0
Lchi11560	0	0	0	0	0	0	0	0	0	0	0	0	0.0356639	0	0	0	0	0	0	0	0	0	0	0	0	0	0	0	0	0	0	0	0	0	0	0	0	0	0.0781598	0	0	0	0	0	0	0	0	0	0
Lchi11561	0.256925	1.21932	1.00348	0	0.478288	0	0	0.459625	0.793253	0	0.483701	0	0.266045	0	0.459769	0.715912	1.74028	2.25997	0	0	0	0	0	0.230688	0	0	0	0.23113	0.434487	1.16312	0.223624	0.401656	1.41981	0	0.205927	0.212336	0	0.243948	0	0.231402	0	0.963781	0	0	0	0	0	0	0.76769
Lchi11562	0	0	0	0	0	0	0	0	0	0	0	0	0	0	0	0	0	0	0	0	0	0	0	0	0	0	0	0	0	0	0	0	0	0	0	0	0	0	0	0	0	0	0	0	0	0	0	0	0
Lchi11563	0	0	0	0	0	0	0	0	0	0	0	0	0	0	0	0	0	0	0	0	0	0	0	0	0	0	0	0	0	0	0.109699	0	0	0	0	0	0.0588145	0	0	0	0	0	0	0	0	0	0	0	0
Lchi11564	1.84444	6.09969	7.21302	0	1.68834	0	8.74646	1.61052	1.0203	0.897384	0.851481	0.901809	3.14002	2.23657	4.29488	0	0.764795	1.88656	1.30414	0	9.39901	4.38911	0.733351	0	4.08472	14.9921	0	1.58427	13.5306	0	2.35561	0	0	6.96496	0.728422	5.1197	10.9379	5.27199	4.16877	4.81227	4.99754	0.818854	3.01595	9.50394	8.27756	0.889729	6.86434	9.4726	3.4499
Lchi11565	0	0	0	0.0799117	0	0	0	0	0	0	0	0	0	0	0	0	0	0	0	0	0	0	0	0	0.110643	0	0	0	0.0894396	0	0	0	0	0	0	0.0862589	0	0	0	0	0	0	0	0	0.101729	0	0	0.102429	0
Lchi11566	6.92789	4.94959	5.37191	5.92014	5.25051	6.70713	5.14633	5.55655	6.89592	6.89381	7.56134	6.33427	10.475	10.7739	6.49812	7.73603	7.24041	7.76577	12.0344	16.3022	20.0911	3.29621	5.91778	5.76862	19.0455	14.3774	9.64623	14.5924	24.4762	15.6448	20.9446	19.4609	10.2809	10.3838	12.207	17.1339	13.0395	20.9504	16.3094	8.17132	7.38282	7.32509	5.61505	7.64047	10.1814	9.50487	6.03161	8.81278	8.4823
Lchi11567	20.3761	15.9228	18.6645	8.55901	9.26822	8.09638	15.1146	10.4488	9.31208	12.5856	12.8967	11.8874	13.8447	14.9707	18.8921	5.89285	2.31643	5.49099	0	0.543254	1.29636	12.2804	3.64008	2.36054	3.70883	3.09623	1.97899	4.71548	3.31938	2.70307	3.09429	3.09163	2.82711	1.38125	2.13778	0.729178	0.410624	2.10648	0.41791	3.17113	6.68803	15.542	13.0602	15.732	6.35388	14.0513	7.26857	13.3569	9.76387
Lchi11568	0	0	0	0	0	0	0	0	0	0	0	0	0	0	0	0	0	0	0	0	0	0	0	0	0	0	0	0	0	0	0	0	0	0	0	0	0	0	0	0	0	0	0	0	0	0	0	0	0
Lchi11569	23.7804	25.1567	20.7497	15.0261	10.7499	10.3683	15.7759	15.3987	14.3392	16.189	17.208	18.7094	21.3067	24.4793	17.461	7.91214	10.0593	7.92628	4.35908	1.43691	2.68975	7.15899	5.3929	5.35884	4.78128	4.99911	1.14391	2.95498	1.51267	0.266247	2.67019	3.04489	4.51432	0.747767	0.892518	0.698097	0.975862	0.133061	0.900387	12.412	18.4498	22.532	17.5316	14.2661	13.2267	14.0387	10.6393	17.4917	14.9601
Lchi11570	17.7676	14.2347	12.8072	13.1736	15.1686	15.086	17.1338	13.2867	14.8708	15.9049	12.4882	15.8227	15.9723	16.7811	11.5107	14.6504	11.5502	12.4073	8.22582	11.3337	12.5228	7.50876	10.9128	6.04438	7.12278	8.58138	6.91759	15.5557	21.2091	12.1603	17.1641	20.0492	14.5327	15.26	18.2298	18.7058	22.949	26.3973	21.0933	20.1164	17.7765	15.8551	10.7333	16.8863	14.6194	17.4642	13.9764	13.924	15.9146
Lchi11571	0	0	0	0	0	0	0	0	0	0	0	0	0	0	0	0	0	0	0	0	0	0	0	0	0	0	0	0	0	0	0	0	0	0	0	0	0	0	0	0	0	0	0	0	0	0	0	0	0
Lchi11572	0	0	0	0	0	0	0	0	0	0	0	0	0	0	0	0	0	0	0	0	0	0	0	0	0	0	0	0	0	0	0	0	0	0	0	0	0	0	0	0	0	0	0	0	0	0	0	0	0
Lchi11573	3.07079	0	3.37912	0	3.01696	0	0	0	0	0	0	7.49024	0	0	0	0	0	2.97202	0	0	0	2.03807	0	0	0	0	0	5.3806	0	0	0	0	0	0	0	0	1.84434	1.79907	3.8452	0	0	1.79033	0	0	0	0	0	0	0
Lchi11574	4.64032	2.76934	0.571917	4.19606	2.63248	4.78359	3.43369	0	2.90124	3.91991	2.6924	3.14306	0	2.50174	1.00167	4.20584	3.37948	6.83157	0.800173	0.336969	9.69752	2.70205	3.15584	3.40775	6.8895	4.90448	2.91797	6.32635	3.19119	6.61863	1.92431	0.851493	1.50362	2.58327	1.33208	4.51864	4.08834	1.57348	2.57994	0.492206	6.06779	1.51527	3.71757	5.51137	10.2274	2.74024	2.11875	1.666	3.31983
Lchi11575	1.46857	0	0	0	0	0	0	0	0	0	0	0	0	0	0	0	0	0	0	0	0	0	1.50633	0	0	0	0	13.3449	3.15806	0	0	4.35185	0	0	0	0	0	0	1.79618	0	0	0	0	0	0	0	0	0	0
Lchi11576	0	0	0	0	0	0	0	0	0	0	0	0	0	0	0	0	0	0	0	0	0	0	0	0	0	0	0	0	0	0	0	0	0	0	0	0	0	0	0	0	0	0	0	0	0	0	0	0	0
Lchi11577	0	0	0	0	0	0	0	0	0	0	0	0	0	0	0	0	0	0	0	0	0	0	0	0	0	0	0	0	0	0	0	0	0	0	0	0	0	0	0	0	0	0	0	0	0	0	0	0	0
Lchi11578	16.0742	13.7314	14.7881	16.9892	22.0236	13.1172	12.521	15.2807	19.1844	18.4661	13.4625	17.5702	13.4627	8.64243	10.5963	642.508	451.065	532.604	325.106	353.116	515.791	6.47367	9.668	4.93372	38.38	27.1723	28.4118	92.5525	50.9657	25.8316	68.9757	45.2635	46.4043	388.705	311.836	322.246	104.046	158.148	499.753	22.6675	13.922	17.8388	11.7278	12.7155	3.42151	11.1332	14.2925	8.17193	20.2332
Lchi11579	24.0991	24.2026	25.8307	21.0578	27.7248	26.2705	23.7075	24.0376	29.9377	24.6556	23.1317	27.1153	28.9649	25.9863	24.0977	29.8616	24.3472	25.4265	19.7949	18.9847	28.9284	15.6748	17.1504	13.2268	25.4542	26.6197	20.5927	26.6271	31.3056	23.5151	24.1073	21.6105	15.2066	22.635	23.8444	24.3883	29.2042	36.4185	35.2295	25.2842	26.605	23.4263	19.3433	24.5219	19.9163	21.3017	25.7828	23.5496	29.0151
Lchi11580	0	0	0	0	0	0	0.127849	0	0	0	0	0	0	0	0	0.0598048	0	0.173929	0	0	0.0640689	0	0	0	0	0.377967	0	0	0.173057	0	0	0	0.062366	0.0508897	0	0	0.0620019	0	0.435978	0.121341	0	0.127864	0.139313	0.28612	0	0	0	0	0.461977
Lchi11581	0.00827575	0	0	0	0	0	0	0	0	0	0	0	0	0	0	0	0	0	0	0	0	0	0	0	0	0	0	0	0.0379424	0	0	0	0	0	0	0	0	0	0	0	0	0	0	0	0	0	0	0	0
Lchi11582	0	0	0	0	0	0	0	0	0	0	0	0	0	0	0.0480329	0	0	0	0	0	0	0	0	0	0	0	0	0	0.0476111	0	0	0	0	0	0	0	0	0	0	0	0	0	0	0	0	0	0	0	0
Lchi11583	0	0	0	0	0	0	0	0	0	0	0	0	0	0	0	0	0	0	0	0	0	0	0	0	0	0	0	0	0	0	0	0	0	0	0	0	0	0	0	0	0	0	0	0	0	0	0	0	0
Lchi11584	0	0	0	0	0	0	0	0	0	0	0	0	0	0	0	0	0	0	0	0	0	0	0	0	0	0	0	0	0	0	0	0	0	0	0	0	0	0	0	0	0	0	0	0	0	0	0	0	0
Lchi11585	261.616	185.944	151.892	175.562	135.295	217.631	164.864	134.67	156.383	177.557	165.182	150.373	237.933	255.226	175.749	13.0361	42.5187	30.8029	13.5144	5.63171	13.153	122.562	77.902	144.52	130.449	90.3024	64.3127	78.643	31.113	45.2316	37.3554	35.5044	106.198	1.5234	0.395322	1.22379	7.77757	0.702758	0	140.272	405.445	217.968	221.425	221.465	286.995	330.154	188.664	259.394	146.616
Lchi11586	153.845	120.879	96.8697	60.042	94.0696	146.111	116.353	100.619	108.633	114.327	103.946	105.595	158.09	181.102	102.355	5.59435	15.8594	16.5019	2.25651	0.159419	10.154	6.71721	16.1883	10.1397	57.6463	47.5982	7.55522	7.14598	23.046	7.3347	9.25683	10.0218	7.88792	1.18085	0.205158	0.319763	10.4988	1.58675	0.630232	85.1159	245.635	150.103	99.2672	157.398	196.886	123.729	92.9276	171.003	92.3397
Lchi11587	0	0	0	0	0	0	0	0	0	0	0	0	0	0	0	0	0	0	0	0	0	0	0	0	0	0	0	0	0	0	0	0	0	0	0	0	0	0	0	0	0	0	0	0	0	0	0	0	0
Lchi11588	3.12446	5.94532	7.33807	5.53849	6.0563	5.26648	8.42427	10.2345	9.89474	19.5058	8.20062	11.3904	8.30536	9.82246	12.4519	17.8674	14.1923	9.76317	11.9014	13.8295	8.37769	38.5575	8.90082	9.63605	10.6848	4.05749	11.7921	14.8797	16.8237	34.4116	16.0868	30.4722	46.8874	34.7974	58.538	21.5834	8.27211	12.5668	13.5459	7.74447	6.53535	6.31528	4.3668	8.12416	7.45897	3.32308	10.9056	5.22454	5.21911
Lchi11589	0	0	0	0.365381	0	0	0	0	0	0	0	0	0	0	0	0	0	0	0	0	0	0	0	0	0	0	0	0	0	0	0	0	0	0	0	0	0	0	0	0	0	0	0	0	0	0	0	0	0
Lchi11590	0	0	0.370513	0	0	0	0	0	0	0	0	0	0	0	0	0	0	0.167134	0	0	0	0	0	0	0	0	0	0	0	0	0	0	0.671176	0	0	0	0	0	0.0643414	0	0	0	0	0	0	0	0	0	0.19486
Lchi11591	0	0	0	0	0	0	0	0	0	0	0	0	0	0	0	0	0	0	0	0	0	0	0	0	0	0	0	0	0	0	0	0	0	0	0	0	0	0	0	0	0	0	0	0	0	0	0	0	0
Lchi11592	41.7392	10.1996	91.702	30.8713	20.5878	35.1899	28.3561	13.66	26.6599	103.595	11.99	37.9905	38.7181	31.6771	3.35413	7.14596	5.4026	25.4043	3.55267	1.38374	4.93269	6.99179	2.73674	17.3742	5.71897	4.91392	2.48758	2.0333	3.1522	45.0349	0.68349	0.826945	0.671176	0.502598	0	0.217703	11.9403	1.74521	0.0643414	8.20405	64.7478	20.0931	27.9319	18.9832	42.8395	25.8379	50.5832	19.8259	45.987
Lchi11593	1.89162	3.15011	3.1731	3.77603	3.56709	4.41576	3.04615	2.10292	1.77119	1.97211	1.39521	1.79849	0.15858	0.723639	0.81297	4.37688	2.32713	2.96488	2.20944	4.85717	4.7569	2.55406	3.3014	1.26789	3.95988	3.32625	5.71447	10.1406	4.20765	5.9446	4.29168	6.29682	3.90089	6.02199	6.10272	6.55443	7.83368	7.42349	5.57989	2.10877	1.18914	2.73886	3.2098	2.07549	2.86557	1.55954	4.13106	2.28349	3.44419
Lchi11594	18.7529	17.7704	15.844	10.3089	23.259	13.3678	16.0091	15.4857	18.6314	24.6985	11.7859	13.1707	22.991	24.8793	14.7306	7.72224	8.462	15.8732	1.78797	1.49884	6.44519	0	1.33741	5.74491	12	15.2963	5.00157	2.88852	16.2395	6.94384	3.57991	4.41289	8.93057	9.55097	1.32634	16.0362	16.0437	16.4864	8.36363	18.2801	20.3197	7.47173	15.8587	12.6396	13.4838	13.0515	7.48814	13.9764	13.2663
Lchi11595	11.6369	9.68959	7.05097	7.53341	12.878	8.73216	14.8651	7.1675	12.4809	15.33	8.99841	12.8096	12.4464	10.6831	10.8045	6.99178	9.87155	10.33	4.26903	0.970749	5.49112	3.64061	6.88251	10.8321	13.9093	10.9367	9.55498	13.4777	24.1459	22.695	14.8318	14.3405	24.2035	16.0408	16.1462	14.6378	14.2719	12.4386	11.1471	10.8274	10.7531	10.4106	9.91733	12.3075	11.3568	7.97747	8.05244	8.43976	11.2924
Lchi11596	7.90624	25.1474	20.7681	13.5496	51.4775	14.1614	3.71025	9.49105	13.3226	5.02786	15.8819	11.6401	20.8242	4.09549	2.83903	14.2257	3.87974	1.80689	1.33069	7.13249	13.2014	2.62978	0.633707	0.933219	2.16187	3.06531	0.456068	5.89061	2.03973	4.22698	10.9675	5.35566	15.9426	3.50516	7.52868	3.5641	7.7197	2.96661	0.650386	9.44799	4.95171	4.20584	8.16435	4.41739	5.42015	8.58887	7.33734	3.82059	4.85504
Lchi11597	5.35597	1.42003	0.753365	1.56056	1.68073	2.83886	2.10919	0.472453	1.50842	1.44072	1.14441	0.499099	1.81033	2.07876	0.385979	0.877804	1.11135	1.19664	0.179995	0	0	0.457985	0.535411	1.12119	2.46744	1.39752	0.711701	0.994073	2.63937	2.34898	1.57497	1.94509	2.34553	0.149718	0.195594	0.449325	2.19205	0.93389	0.877521	4.06972	7.11283	2.92494	4.02515	6.20376	7.63009	2.39914	0.640601	1.49621	1.60281
Lchi11598	32.1491	22.013	26.1206	30.4567	25.2218	24.8531	35.1845	19.866	35.2957	27.205	27.924	32.4334	35.9585	38.6686	25.4635	30.355	34.7365	33.9211	18.0541	17.8427	18.9775	24.778	30.3499	25.6039	35.0425	33.7772	32.6125	31.3799	36.9345	31.2706	27.3227	25.7923	30.153	17.8535	21.5214	19.4659	32.3117	22.3837	29.2422	39.2539	46.9643	33.2776	35.6998	53.0111	44.4541	38.7095	29.8549	51.9031	44.6105
Lchi11599	97.2913	71.4275	80.4774	90.4548	68.0148	78.2723	87.256	59.2825	89.5898	105.104	82.0507	74.6807	141.269	140.526	69.0041	44.5789	52.2712	64.8607	61.4081	61.6016	57.5201	77.7305	127.873	80.3119	108.252	118.161	121.303	167.09	329.967	231.35	114.717	146.351	156.18	99.5361	106.4	129.18	148.915	165.804	200.434	71.6641	66.356	47.5927	67.5208	133.517	123.395	157.256	80.8855	111.349	87.5468
Lchi11600	20.3796	23.2364	39.667	17.8926	30.1753	26.1432	21.9402	20.8234	22.021	27.5964	23.4507	21.408	22.1077	18.9327	16.4676	18.4508	26.3789	20.1584	21.9923	5.22022	21.3773	7.2558	6.086	7.63647	17.6594	14.6182	9.49846	15.0506	14.8464	20.1266	14.2998	12.908	21.2995	29.4162	35.3326	29.7743	40.2899	26.6254	26.8992	33.4566	35.4301	24.7927	20.4227	25.8465	12.5286	19.7655	21.5908	17.8029	28.8777
Lchi11601	13.9764	9.61141	9.03742	8.21653	9.87074	12.8245	14.9624	8.47246	9.28632	11.1299	8.59173	9.61971	15.391	14.3268	10.2168	6.62548	7.40494	7.73769	11.1703	8.59953	17.5728	3.12369	4.83592	2.89839	3.22343	3.39992	2.60496	5.93711	7.2438	8.03995	3.76121	5.02864	3.61629	7.01907	7.37705	9.72566	13.6784	18.9671	11.8647	9.20161	14.7262	8.07849	8.89236	14.2242	12.2877	12.7777	9.65136	11.4955	8.21724
Lchi11602	0.208403	0.130752	0.134641	0.225364	0	0.204149	0	0	0.0735667	0	0	0	0	0	0.129469	0.530944	0.0600753	0.386407	0.0541576	0	0.0710344	0.228991	0	0	0.394393	0.23278	0.142001	0.813758	3.19353	3.37058	3.33302	1.92891	5.11144	1.63628	2.59246	2.51871	2.06111	2.59967	3.72835	0.134414	0.0757979	0.0707887	0.0601403	0.0793309	0.144097	0.141933	0.0637622	0.218238	0.219466
Lchi11603	7.04093	7.63633	9.28903	6.67912	9.82773	7.74034	8.20305	7.98297	12.171	9.19544	7.73496	9.77213	6.67186	7.52319	6.94777	3.81283	4.47438	4.74003	3.49084	2.64461	4.76301	4.01187	5.70492	2.99689	2.80578	2.77001	2.80942	3.52941	4.67403	7.29056	3.139	2.81762	3.8172	2.31177	2.82937	2.06703	4.01126	3.60888	3.36361	7.38984	6.88182	4.54859	6.82068	10.2891	8.92482	6.1384	8.16934	8.9777	9.8225
Lchi11604	97.4518	87.3441	97.8208	68.9507	87.9152	93.9391	94.2409	83.6753	90.7784	95.3182	81.2387	87.2959	106.61	111.068	86.8419	67.7695	70.1179	86.2562	45.712	39.877	114.304	19.4097	30.0233	25.3605	55.0029	54.0761	18.5725	24.1013	41.4716	45.0746	26.2787	15.4232	20.5432	32.6598	20.4843	44.1149	73.4396	60.0437	39.6362	87.1241	100.864	90.7886	75.7698	97.1871	80.5461	75.7087	70.624	126.503	95.5693
Lchi11605	11.0814	9.3683	9.13168	8.21396	10.9487	9.68685	11.2833	8.7322	10.6902	12.9998	10.749	9.89299	11.0365	13.2683	7.72314	10.1533	7.06157	9.97523	7.60401	10.8238	19.0451	6.13643	7.50197	5.51426	15.348	16.0813	11.2145	16.6112	23.4482	17.3029	11.4154	12.1856	11.79	10.5194	10.9457	14.9319	20.7237	18.9689	21.8175	12.0376	12.9923	11.1603	9.02821	15.33	10.4747	12.8415	15.9708	16.0301	18.8346
Lchi11606	0	0	0	0	0	0	0	0	0	0	0	0	0	0	0	0	0	0	0	0	0	0	0	0	0	0	0	0	0	0	0	0	0	0	0.0399718	0	0	0	0	0	0	0	0	0.0537247	0	0	0	0	0
Lchi11607	0	0	0	0	0	0	0	0	0	0	0	0	0	0	0	0	0	0	0	0	0	0	0	0	0	0	0	0	0	0	0	0	0	0	0	0	0	0	0	0	0	0	0	0	0	0	0	0	0
Lchi11608	0	0	0	0	0	0	0	0	0	0	0	0	0	0	0	0	0	0	0.0561818	0.143077	0.0737055	0	0	0	0	0	0	0	0.355726	0	0	0	0	0	0	0.254904	0	0	0.0758084	0	0	0	0	0	0	0	0	0	0.161317
Lchi11609	0.251441	0	0	0	0	0	0	0	0	0	0	0	0.134906	0.69164	0	0.476398	0	0	0	0	0	0	0	0	0	0	0.124379	0	0	0	0	0	0	0	0	0	0	0	0	0	0	0	0	0	0.129035	0.633282	0	0	0
Lchi11610	6.96537	6.54135	6.63546	4.99547	7.92706	7.22176	6.79464	6.34206	4.79223	6.12172	5.24208	5.29936	6.44715	5.68585	4.94674	7.20339	7.21705	7.7249	4.35119	3.25661	4.73446	8.05413	6.77061	6.25981	9.48293	6.30492	9.48158	11.8093	8.01958	18.9586	8.41283	8.5805	17.6324	7.49869	10.0125	6.63995	9.48146	9.55814	12.0434	11.2353	14.3976	9.15992	5.21851	7.79463	7.50254	5.37432	5.36912	10.1167	9.79355
Lchi11611	15.9709	13.4965	17.0339	16.068	18.8948	15.6415	14.573	16.0676	16.3814	16.1579	13.2179	15.4041	17.0288	15.4076	12.7651	12.6585	13.0871	12.3618	12.3947	12.4322	15.1837	23.7156	17.7553	17.6442	21.4592	24.1781	27.8817	22.3884	32.1859	32.8839	38.3281	26.0916	37.2149	37.8087	39.5034	43.6277	35.5798	40.388	50.9517	13.6062	15.1098	13.293	13.4551	16.6363	18.9691	13.2245	15.0658	19.4097	17.0153
Lchi11612	273.343	279.089	300.847	285.378	294.12	246.499	293.763	253.509	328.386	262.511	231.719	261.396	247.934	291.628	243.72	330.98	279.288	280.814	253.872	288.287	295.793	394.883	461.362	316.46	453.152	465.558	548.251	983.946	892.899	889.187	963.778	887.023	755.676	800.027	1018.25	922.274	774.007	937.79	1195.76	414.477	439.449	383.807	314.283	351.06	333.564	322.847	320.781	359.172	387.46
Lchi11613	0	0	0	0	0	0	0	0	0	0	0	0	0	0	0	0	0	0	0	0	0	0	0	0	0	0	0	0	0	0	0	0	0	0	0	0	0	0	0	0	0	0	0	0	0	0	0	0	0
Lchi11614	0	0	0	0	0	0	0	0	0	1.49595	0	1.75691	0	0	0	0	0	0	0	0	0	0	0	2.84478	5.29026	6.8807	0	0	5.5206	0	0	0	10.1901	1.2268	1.32683	0	1.64779	1.67034	1.51774	0	0	0	0	0	0	0	0	0	0
Lchi11615	3.1994	3.28806	2.06604	2.01885	3.76865	2.7335	3.75624	1.66245	3.83346	4.58514	2.73063	2.95024	2.0096	2.49084	1.93681	1.1905	0.820706	1.10189	0.880882	0.511841	0.972144	0.719688	2.12036	1.78873	3.78348	5.25553	3.95979	3.48675	5.74779	4.76213	3.29096	2.70355	2.60365	2.89561	1.86531	2.41946	4.11702	4.93174	2.56944	2.7629	3.2461	2.42669	3.2392	5.08686	4.30957	6.25002	4.16195	4.418	6.57236
Lchi11616	8.67755	6.56023	8.34487	8.81373	10.2581	9.17424	9.07746	8.42021	11.6548	9.20098	5.97438	7.51021	5.7427	7.78246	6.24301	7.83675	9.36494	8.00699	7.95759	8.50788	9.01819	13.2242	12.306	7.55781	15.0299	9.47148	11.8828	16.421	19.8047	25.7181	22.3316	19.1588	23.7286	20.7223	27.1963	20.7394	25.3017	17.7965	23.6041	9.4049	7.75919	5.50484	6.09593	9.05607	6.38088	9.21876	8.09856	9.80826	10.0738
Lchi11617	6.69496	5.66775	6.05155	3.63488	5.14201	4.84589	4.9943	4.41099	5.51522	4.69942	4.13583	4.93445	5.65219	5.10767	4.44595	3.18891	3.5757	3.85115	3.17453	1.00774	4.84013	3.00861	3.43257	2.0863	4.83342	4.86643	3.03558	3.15313	3.83719	3.91678	3.54728	2.97837	2.67433	2.82881	3.25989	3.64177	6.59393	6.69686	4.91421	6.50118	5.91548	5.16681	4.59488	7.33508	5.59024	5.28711	5.75524	6.50049	7.43604
Lchi11618	20.2985	15.2447	13.175	5.71279	22.208	37.8684	12.4416	25.5782	8.83346	25.8841	20.3743	22.2295	29.3285	27.0535	35.264	24.0359	24.0554	41.8208	41.8959	0	54.8481	12.7089	10.4888	28.6491	91.2662	75.59	20.2122	1.61154	40.7296	15.9185	11.6957	12.6133	24.3209	17.3738	22.9977	44.3557	63.2485	57.7776	8.57718	63.7671	64.6357	30.5968	24.5275	41.2381	34.7753	13.454	29.9367	31.7593	9.72532
Lchi11619	0.706031	0.276705	0.170969	0.286405	0.28354	0.231039	0.180496	0.220138	0.686515	0.307681	0.0564948	0.127407	0.0643828	0.325473	0.109915	0.168898	0.101879	0.328308	0.368373	0.195524	0.18103	0	0.157948	0.28655	0.134207	0.726846	0.0605107	0.461755	0.163112	0.17963	0.054475	0.049726	0	0.19172	0.300417	0.0522392	0.408899	0.119467	1.74289	0.171509	0.45137	0.120514	0.153189	0.269438	0.244567	0.542374	0.16319	0.0617997	0.683832
Lchi11620	9.30476	10.3692	10.9945	6.125	12.1254	11.2586	11.0467	9.91858	14.1707	11.2617	7.76184	9.55955	9.85858	7.88397	7.27383	15.0235	11.5725	12.6309	9.58018	4.76599	22.9939	7.57854	6.73938	6.45819	13.1389	12.9776	11.8848	12.5075	12.1683	15.6392	7.99499	8.45759	13.2999	5.93126	5.99331	7.02139	9.61907	9.221	10.3245	9.24126	10.9071	7.67276	10.058	9.8269	8.5644	11.5672	13.435	13.8607	20.3837
Lchi11621	8.71295	3.77319	5.49898	4.15206	4.72861	7.35804	7.49162	3.77448	8.95031	5.85276	4.84842	4.35505	8.84285	7.09533	5.5108	3.81821	4.66813	5.17551	1.49385	0.380849	1.60251	2.49426	3.55618	3.53807	1.04616	1.89242	1.49907	0.525445	1.41454	1.9538	1.41269	2.00258	3.28446	1.36591	0.681529	1.11887	3.03213	2.40258	1.82273	4.75272	9.6753	5.13367	5.98052	9.28462	10.1967	3.74457	1.81232	4.20338	0.846181
Lchi11622	1.3057	1.84801	1.90261	2.00818	1.98731	0.631705	0.9281	1.08087	0.410884	1.8807	0.995732	2.99594	0.559669	0.861485	2.03989	11.1242	3.58906	2.7353	8.65974	21.8532	20.9874	2.78636	1.13466	0.616623	0.289129	1.41405	0.901715	1.61128	0.933214	1.77894	1.18122	0.428562	1.77068	1.87668	2.17308	3.83675	0.505269	1.80933	2.93308	2.0952	2.36213	3.10393	3.23178	2.05741	2.41	1.97064	1.15095	1.47836	0.53957
Lchi11623	3.66726	1.47242	1.20473	0	0.55466	1.12085	0.603664	0	1.22139	1.17972	1.13503	2.20465	2.7592	2.63989	4.74574	5.54537	2.77028	3.10346	3.74043	0	6.13566	0	1.76446	0	3.02646	6.77099	0	4.88737	0.480078	0	2.53637	0	0	6.20243	1.87408	6.22183	0.818108	2.70608	0	0.518655	2.45363	1.37093	0	2.4956	2.8812	1.15534	1.33568	1.47139	0.584276
Lchi11624	18.8196	15.6746	18.7623	13.919	19.9578	17.2491	20.5996	15.1367	23.4006	21.8277	14.0295	18.3306	17.8023	19.0403	13.282	12.865	10.6885	11.9452	7.26586	4.61943	16.2169	3.65828	6.15077	4.46758	6.04841	5.3742	2.45308	4.05864	5.72475	6.00994	3.76363	2.92773	3.46256	9.40038	6.46404	7.70329	10.802	11.3132	10.4602	13.3581	20.3845	13.3434	17.4257	25.3553	19.7045	19.543	18.4439	29.5976	16.8651
Lchi11625	11.2356	9.98587	13.3501	11.9345	12.5567	10.292	9.89943	11.314	17.8353	12.7804	12.2745	10.9365	10.5187	12.3588	9.56024	10.0929	9.18694	8.70903	8.055	7.0872	7.63283	3.97027	7.37801	5.31337	7.70649	7.30783	7.20037	5.89807	10.7677	6.49337	10.7937	10.2166	8.60697	22.9373	17.098	18.606	17.2975	20.2696	12.7199	10.5414	7.06569	6.72851	7.91345	11.22	9.79925	8.38598	8.07425	6.97012	8.58335
Lchi11626	2.11846	3.0199	2.11465	1.66634	2.16341	2.45513	1.44347	1.07952	2.10919	1.13999	1.23214	1.10895	3.57698	2.05881	1.73685	3.80547	7.16557	7.92799	4.01142	3.61899	4.99626	1.27292	0.45855	3.11919	0.949675	1.29415	0.658146	1.69613	0.94674	7.87806	2.90732	1.7323	3.39076	4.07296	3.38134	2.61658	5.78856	2.86221	3.04803	6.09952	5.12445	6.42672	2.17012	1.24782	2.66579	1.64164	1.30096	5.45336	3.85973
Lchi11627	0.446869	0	0.217814	0.721228	0.418204	0	0	0	0.231011	0	0	0	0.933078	0.243747	0	0	0.189838	0	0.329726	0.696918	0.437113	0	0	0	0	0	0.209576	0	0	3.91266	0.981743	0	1.45876	0	0.180751	0	1.4654	1.50019	2.18331	0	0	0	0.373576	0	0	0.659683	0.371827	0	0.224558
Lchi11628	9.93354	8.30613	9.94168	8.48165	11.7342	10.0374	7.73289	8.25351	13.5953	9.40802	6.07944	7.82703	8.12769	7.41737	5.3548	8.78667	8.80167	8.37829	11.4578	12.4878	19.6739	11.984	14.5352	9.10979	7.51421	8.19352	5.98543	7.2842	10.3754	8.25953	5.03451	4.4893	4.99834	11.8732	9.92565	12.6361	17.8527	18.7769	23.7332	7.84152	9.11025	7.92432	7.03288	11.0473	7.3415	8.40836	9.471	7.47523	9.2336
Lchi11629	5.10226	3.93365	3.36661	2.13168	5.91668	4.51503	4.05279	3.24989	5.37447	5.15563	2.86898	3.40588	7.39	5.5605	2.71779	3.2882	3.0741	4.81398	2.3566	0.813184	5.88705	2.7432	1.28229	2.12454	5.75572	7.26444	3.21023	3.52036	12.2741	8.07534	3.22596	1.58985	2.71579	2.93133	3.2428	3.65444	5.77189	3.44976	4.14874	5.13458	7.29755	3.85978	2.98996	5.91688	4.46859	4.68648	5.67702	12.0596	12.5505
Lchi11630	12.8158	12.5956	10.6455	8.84443	13.7719	14.0207	13.7027	10.3816	15.2515	14.6361	11.1637	14.5574	14.1766	14.6004	11.7829	22.2251	14.4564	18.2297	20.6481	14.5922	49.1939	1.8158	2.52975	1.5277	4.31428	4.38716	2.61223	2.00084	5.32343	3.77423	3.73805	3.44023	3.49317	2.72813	2.35052	3.41679	7.08376	6.96781	5.02937	6.21148	8.80382	7.50738	10.8752	15.8831	14.0331	11.9624	14.3828	10.6498	14.4781
Lchi11631	0	0.66604	1.02683	0	0.96379	0	0	1.23046	0	0.548922	0	1.20805	0.354451	0	0	0.333126	0	1.05972	0	0	1.32801	0	0.353311	0	0.358541	0.999426	0.309771	0	0.571955	0	0.297452	0	0	0.264665	0	0	0.346121	0.32417	0	0.683244	0.688823	0	0	0	1.1807	0	1.17545	0.682475	0.681137
Lchi11632	89.9575	80.8355	74.8625	60.4277	58.7381	78.6252	72.0536	72.2453	56.3867	71.5478	90.5245	98.1781	106.901	97.9739	103.907	68.5188	60.3506	66.6542	50.6845	28.94	54.6446	42.9873	27.3992	40.5122	44.6292	51.1806	39.6762	31.1889	33.2064	31.7293	27.1227	30.0643	23.1019	6.72537	7.51873	6.65542	14.2619	13.5586	14.3551	83.2309	96.779	100.743	60.5395	64.5389	103.79	91.952	88.3495	99.8812	108.725
Lchi11633	5.06913	4.08208	3.8371	2.492	5.94319	4.42306	5.58466	3.95763	5.54465	5.1143	3.08719	3.21509	3.99083	4.20513	2.91501	3.7424	4.10126	3.7146	1.87893	1.52748	3.56139	3.12239	4.70674	2.71623	3.33787	5.02023	4.31799	5.95424	7.7386	11.7641	5.88987	6.24217	8.28653	6.27939	6.94998	9.08565	11.1234	10.7721	10.8589	5.07712	5.65088	4.21627	3.82291	7.14812	4.35592	3.76692	3.76124	4.63254	5.43445
Lchi11634	0.717075	0.226725	0	0	0.446329	1.13276	0.240084	0.214554	0	0.720198	0	0	1.49167	0	0.214643	28.9327	2.23003	2.74616	8.95232	4.15257	3.26033	0	0	0	0	0.245953	0	0	0	1.74763	0	0	0	0.926998	0.192499	0	1.7828	0.456369	0.927836	0	0	0	0.199208	0.7877	0.480676	0.703325	0.197132	0	0.239193
Lchi11635	40.5857	43.1463	43.4768	43.1405	52.9096	40.2063	40.4667	50.342	56.2868	46.5446	43.992	46.7015	29.0603	39.0031	44.727	48.0352	35.2554	34.8673	23.7298	24.1743	30.1187	42.2141	28.5866	23.6089	37.8042	44.5714	38.8523	45.8768	45.3389	44.8323	56.2284	56.9962	51.442	67.653	53.8046	58.5197	62.2239	54.6877	65.7064	55.1451	51.2338	49.4982	35.1457	38.2588	29.7398	31.4049	35.2878	47.2541	50.7357
Lchi11636	0	0	0	0.0848375	0	0.101857	0	0	0	0	0	0	0	0	0	0	0	0	0	0	0	0	0.0919694	0	0	0	0	0	0	0	0.0955337	0	0	0	0	0.0913893	0	0	0.108304	0	0	0	0	0	0	0	0	0	0
Lchi11637	98.5603	94.465	96.7167	91.2533	107.012	101.213	97.8528	89.071	122.166	106.654	99.4363	108.151	122.982	124.225	100.24	114.18	95.5731	110.32	93.2539	92.8967	155.679	61.5904	92.9929	61.9191	103.785	127.619	112.495	142.675	196.436	163.549	133.6	107.274	101.501	169.26	181.924	216.707	133	194.408	140.464	92.0558	97.808	81.9097	81.4323	102.164	74.707	92.1394	98.7571	93.3806	127.9
Lchi11638	1.97023	2.20627	2.63732	1.76952	3.32361	2.39521	2.91971	2.63754	4.45852	2.81706	1.77419	2.6105	2.5817	1.90418	2.20118	1.24666	2.1817	2.15491	1.88169	2.21599	3.84493	1.40064	1.54878	0.863907	1.92612	2.32718	2.26452	3.27476	5.19444	4.31278	3.43458	2.31929	3.33274	3.12245	3.47904	5.80639	6.03053	4.92418	4.60721	2.54318	3.00752	2.38045	2.08209	2.5058	1.96654	2.80276	1.52929	2.74331	1.82579
Lchi11639	12.4129	16.9681	21.0375	11.6899	26.0436	11.2841	19.5586	17.8404	26.3232	17.2176	15.4606	19.8564	9.51157	14.353	15.3782	12.717	11.5381	9.58632	6.18892	3.03311	14.7775	4.46833	3.30736	3.47541	6.60245	7.4226	5.7612	11.9246	17.4583	17.0511	11.4734	12.1797	13.3955	24.9065	16.9906	20.2805	22.7015	15.8184	18.6606	19.7579	18.2258	12.8196	11.3622	13.1272	13.7774	10.7163	12.9845	12.7906	18.0812
Lchi11640	6.83164	12.2107	14.0733	12.1928	13.3188	8.36039	8.42921	12.0342	12.6365	8.83489	8.62123	10.7682	4.81827	7.90057	10.43	10.0633	6.94449	7.78	5.62257	3.9935	5.57057	6.7889	4.71989	4.99309	5.84267	3.2818	11.2713	13.5719	10.077	24.8916	13.1072	21.7919	17.4104	19.4927	14.3591	10.2169	9.53458	5.50824	13.3901	6.19297	9.95482	6.14649	9.81686	5.4304	6.33136	8.57475	8.90439	7.86324	5.49768
Lchi11641	43.2054	43.6753	44.9741	44.9397	43.5021	43.2561	40.6736	40.1282	46.273	51.4837	40.6101	45.5256	48.2062	52.0336	39.8488	41.9781	37.033	34.9424	34.8618	28.0842	43.7816	37.847	33.2437	33.2587	49.7348	54.5675	50.7134	64.4125	68.412	64.5226	45.7784	46.4778	40.5603	40.1185	50.2833	46.7886	49.2072	55.5787	61.4815	54.0731	64.2558	50.7995	39.3385	50.6832	46.4816	44.255	43.2683	48.0674	54.56
Lchi11642	376.97	98.9812	86.066	164.145	74.215	191.925	183.342	71.517	167.292	118.444	73.2069	80.7871	427.646	347.374	52.854	22.8101	62.1329	96.4864	101.509	59.0233	121.354	114.596	32.8644	79.3175	134.474	55.3154	52.2949	70.3385	87.7285	405.694	49.6117	63.6558	103.261	28.5585	10.734	7.53661	175.735	46.4348	10.5833	27.1517	105.258	56.9591	228.039	273.683	312.995	192.47	37.9272	58.827	33.9868
Lchi11643	0	0	0.233179	0.192851	0	0	0	0.214554	0	0	0	0	0	0	0	0.222559	0	0	0	0	0	0	0.199237	0.216035	0	0	0.88981	0	0	0	0	0	0	0.370799	0	0	0.4457	0.456369	0	0	0	0	0	0	0	0	0	0	0
Lchi11644	14.5724	7.91213	7.33909	5.78012	7.60285	13.157	12.86	5.69746	12.5871	12.0705	7.9473	6.09924	20.1293	15.9025	10.4211	2.88479	9.77629	10.5508	2.65757	0.638646	11.1101	3.18231	6.64898	8.29703	6.72078	9.20287	2.23769	2.32433	11.5976	7.68273	4.09398	1.35336	1.59942	0.469957	0.218151	1.30829	3.75303	1.9515	0.812808	3.98336	6.17742	2.49199	7.5676	15.5611	14.9284	10.3752	5.61777	10.3681	6.09431
Lchi11645	12.0798	9.76028	10.8569	9.0023	11.6052	11.6438	11.4379	8.71201	13.0683	12.2422	9.70091	10.1777	13.4607	14.8372	10.108	9.8047	7.73688	10.9113	8.43244	4.1813	15.9092	12.4259	12.4938	12.2549	16.8931	13.2188	17.0843	15.0352	23.466	23.6819	12.8463	12.035	17.1496	13.6965	11.7667	15.3782	17.0193	15.6651	15.7877	9.8314	12.6426	8.58782	8.59443	12.8282	10.9893	9.00863	8.90207	14.8602	12.8526
Lchi11646	7.61382	6.13362	9.0554	6.55498	5.95491	8.21236	8.57202	5.62803	8.13492	5.55728	5.19019	4.626	7.43	7.11002	4.30691	6.36576	5.69645	6.24146	5.36738	3.57197	10.2478	2.31853	3.90172	2.65322	5.41641	3.8398	3.51123	4.50198	5.82061	5.04908	5.12713	5.32974	4.97565	5.53262	5.84205	5.46492	9.82692	12.9782	10.2788	5.59886	5.20497	3.1859	7.39113	8.05	6.33924	7.68088	5.29896	6.64096	4.28613
Lchi11647	156.378	138.502	128.584	97.9734	126.969	123.194	161.444	132.895	170.974	164.703	143.709	147.96	183.698	170.001	145.247	120.456	104.453	129.865	57.2724	45.289	107.5	44.9537	104.806	47.8315	97.674	139.023	73.4266	62.8937	138.107	67.9609	80.5296	65.0435	40.1491	78.8974	75.474	152.153	119.23	117.721	94.3553	181.499	144.73	143.397	118.315	169.676	186.822	149.195	120.952	182.684	167.983
Lchi11648	0	0	0	0	0	0	0	0	0	0	0	0	0	0	0	0	0	0	0	0	0	0	0	0	0	0	0	0	0	0	0	0	0	0	0	0	0	0	0	0	0	0	0	0	0	0	0	0	0
Lchi11649	33.8177	39.3648	37.7591	22.341	36.4902	29.9702	32.7641	40.6485	42.0044	42.8012	45.5809	40.832	41.3879	44.4577	37.8741	32.3858	21.2609	28.569	8.89292	4.02054	26.5614	3.73454	9.12401	8.69341	18.5139	39.0307	8.95315	9.22881	20.3829	5.80386	18.8779	7.87117	4.26908	25.148	21.5714	39.768	53.0418	48.4945	21.3107	30.588	28.4168	28.7613	23.119	31.9448	31.3623	27.2539	29.372	39.4878	34.6816
Lchi11650	11.3496	36.5591	7.92354	8.09447	11.0303	16.7682	20.2653	25.3108	24.0272	16.9223	7.50088	16.1328	22.9394	30.2113	32.6773	36.0915	14.6019	28.778	20.0938	7.93827	30.8495	93.1186	81.0284	46.3915	292.155	234.197	199.633	107.649	46.048	32.0226	19.3263	29.0754	40.0872	20.4632	24.3811	38.7738	25.9662	21.1704	51.2005	23.7198	23.8976	35.2961	22.4498	40.8558	31.7851	20.9235	17.134	61.122	35.8169
Lchi11651	63.2334	57.9867	59.0685	60.0457	65.5609	57.8175	61.9536	58.459	59.5352	57.6444	56.4683	70.0188	63.8426	58.6818	68.8476	60.0606	57.0868	59.9886	52.9984	50.6554	44.0284	73.9773	82.1154	59.5765	86.1775	100.499	99.0489	104.322	117.707	95.1599	127.677	102.064	90.0686	128.327	130.075	129.143	159.764	128.165	190.755	78.0953	68.4423	71.6544	55.6537	59.6916	57.1868	58.5931	58.5304	66.0891	61.0685
Lchi11652	0	0	0	0	0	0	0	0	0	0	0	0	0	0	0	0	0	0	0	0	0	0	0	0	0	0	0	0	0	0	0	0	0	0	0	0	0	0	0	0	0	0	0	0	0	0	0	0	0
Lchi11653	1.39858	1.09469	2.59312	1.11216	3.53002	1.64046	1.70866	1.75643	1.70788	1.68773	1.12257	1.08976	1.15797	0.646306	0.904212	0.784173	0.683359	1.25745	0.117625	0.176376	1.11511	0.653157	0.158377	0.0575137	0.471126	0.801535	0.217068	0.231899	0.548606	0.544078	0.653832	0.124676	0.943635	0.239361	0.200254	0.366319	1.11136	1.23135	0.312935	1.6161	1.35943	0.968606	1.40067	1.17593	0.974343	1.3831	1.89749	0.994382	1.05669
Lchi11654	0.0397522	0	0	0	0	0	0	0	0.0422942	0.0417616	0	0	0	0	0	0	0	0	0	0	0	0	0	0	0	0.0901769	0	0	0.0741507	0	0	0	0	0.0976751	0.102106	0.106659	0	0.0812732	0	0	0	0	0.034657	0	0	0	0	0.0419853	0
Lchi11655	0.547351	0.291306	0.712523	0.692115	1.31214	0.725788	0.357325	0.182084	0.577287	0.447905	0.335575	0.636109	0.981094	0.68709	0.36361	0.892611	0.739731	0.543774	0.366622	0.0778878	0.239828	0.0432257	0.13986	0.304652	0.178288	0.043975	0	0.307008	0	0.359539	0.252813	0.561469	0.820081	0.444455	0.464634	0.242692	0.310061	0.11888	0.0828297	0.417644	0.51394	0.160278	0.371708	0.133737	0.9701	0.279236	0.399606	0.655025	0.741711
Lchi11656	0.0515742	0.119884	0.11283	0.0568205	0.211754	0.0230555	0.0717744	0.0706816	0.135942	0.122944	0.0474048	0.180226	0.0629446	0.0836913	0	0.17951	0.272676	0.153412	0.147968	0.0786158	0.169218	0.0548967	0	0	0	0	0	0.236813	0.726174	0.158857	0.295679	0.0741943	0.446433	0	0.062798	0.0687729	0.187752	0.0480346	0.428183	0.161044	0.193452	0.204371	0.0204066	0.107727	0	0.048186	0	0.123797	0.0997374
Lchi11657	0.0482594	0	0	0	0.0466061	0	0.0988002	0.0905053	0.102553	0	0	0	0	0.0534393	0	0	0	0.0450212	0	0	0.148935	0	0	0	0	0	0	0	0	0.0494473	0	0	0	0	0	0.0430214	0.0961993	0	0.0513297	0	0.053125	0.0496751	0.0419888	0.0553914	0.1005	0.0495615	0.0898895	0.10169	0
Lchi11658	0	0	0	0	0	0	0	0	0	0	0	0	0	0	0	0	0	0	0	0	0	0	0	0	0	0	0	0	0	0	0	0	0	0	0	0	0	0	0	0	0	0	0	0	0	0	0	0	0
Lchi35301	0	0	0	0	0	0	0	0	0	0	0	0	0	0	0	0	0	0	0	0	0	0	0	0	0	0	0	0	0	0	0	0	0	0	0	0	0	0	0	0	0	0	0	0	0	0	0	0	0
Lchi08469	0	0	0	0	0	0	0	0	0	0	0	0	0	0	0	0	0	0	0	0	0	0	0	0	0	0	0	0	0	0	0	0	0	0	0	0	0	0	0.503409	0	0	0	0	0	0	0	0	0	0
Lchi08470	0.777711	0.805386	6.3905	1.26116	2.83843	1.36902	1.8258	0.181078	1.26908	1.7817	0.37267	1.28385	0.846348	0.945067	0.180847	5.55688	2.36148	2.15769	3.83685	5.4986	5.81454	0.425558	0.276219	0.0751326	0	0	0	0.189071	0	0	0.429395	0.260854	0.385268	8.91142	8.99264	8.50145	8.13761	16.4728	2.4451	1.72469	0	0.947301	1.27678	7.53415	0.483214	0.6343	6.36014	0	1.72797
Lchi08471	0	0	0	0	0	0	0	0	0	0	0	0	0	0	0	0	0	0	0.503695	0	0.952188	0	0	2.24886e-05	0	0	1.83975	1.4256	1.8439	2.89596	0	1.46746	2.91524	1.36367	1.8122	0	0	0	0.000832117	0	0	0	0	0	0	0	0	0	0
Lchi08472	1.05257	1.26113	0.890503	0.108182	0.635363	0.517023	0.135681	0.614281	0.280276	0	0	0.0695939	0.143107	0	0	0.910595	0	0.304069	0.508877	1.38032	0.268307	0	0	0.882543	0.0739011	0.289051	0	1.26706	1.94761	0	0.724801	0	1.93959	1.61142	1.86291	2.42317	0.215283	1.00435	3.54286	1.51208	0.710312	0.661029	0.113999	0.150316	0.410946	0.806332	0.470347	0.137458	0
Lchi08473	15.97	21.3836	18.1442	15.739	29.1365	18.2791	16.3374	24.5062	25.6899	17.8142	14.3867	15.2386	16.4144	15.4286	15.5959	65.6283	57.1645	63.4214	38.8467	42.0951	51.1422	8.52438	16.0918	8.87868	32.5096	63.052	37.1273	28.9192	45.7578	17.6211	21.8731	14.0684	13.9583	51.3032	50.9144	52.7846	119.083	116.236	99.6791	39.6658	30.5032	33.7008	28.1504	21.6365	17.1258	21.9283	33.2416	38.7076	64.9796
Lchi08474	4.29025	3.71159	3.6215	2.44976	4.21107	3.46943	4.05436	3.48024	4.82404	4.38461	3.13153	4.98527	3.50519	4.78828	2.88735	3.07551	2.68865	3.90666	1.27703	0.612867	3.5533	3.29835	3.56155	3.36644	6.91623	6.68357	5.39961	3.41966	5.20007	3.37862	3.55313	2.67376	3.84735	2.18068	2.14659	2.36118	3.031	3.15208	3.63618	5.66031	4.82518	4.8965	4.02554	6.6611	5.16563	3.70569	4.30403	6.2037	6.82952
Lchi08475	11.2949	9.38537	10.6794	10.2307	13.7205	12.6126	14.7198	12.0541	18.6468	17.8017	12.2161	15.8884	12.2533	13.5953	10.4639	12.409	10.7466	12.9103	12.0988	11.9419	17.6311	8.85594	10.0307	8.35673	12.9842	14.4061	12.8379	11.185	16.8853	11.1947	9.08095	7.94881	8.85596	15.6543	13.6955	18.2582	26.6322	27.9828	26.8573	13.1487	13.2616	9.9732	8.8347	13.8756	10.0002	10.1678	9.83769	11.3691	11.8395
Lchi08476	11.8749	12.2252	12.1295	6.75495	11.6705	13.4461	14.1223	10.3382	14.7862	15.297	11.0054	12.0063	14.6545	16.1682	11.2168	21.6057	18.1953	17.3603	21.9495	10.101	54.927	7.85788	8.34108	5.11938	17.4265	17.2799	7.37163	14.1699	17.665	13.9993	10.631	9.75498	8.09644	9.6744	10.8683	11.7818	20.7644	23.7803	11.4894	11.178	13.2173	12.4433	9.68899	16.3679	13.1567	11.0607	12.5253	14.6842	18.2909
Lchi08477	0	0	0	0	0	0	0	0	0	0	0	0	0	0	0	0	0	0	0	0	0	0	0	0	0	0	0	0	0	0	0	0	0	0	0	0	0	0	0	0	0	0	0	0	0	0	0	0	0
Lchi08478	5.3914	6.24033	7.03349	3.6662	6.85906	7.43693	9.08148	5.79222	8.47713	8.32683	8.43293	7.16011	7.26169	8.37405	6.04246	7.59709	5.84025	7.65513	5.72287	3.37874	10.8806	2.61918	3.4589	1.95871	5.59931	5.9043	3.57885	4.12428	7.93816	5.39916	3.59209	3.37501	3.50858	5.48595	4.93978	7.84884	9.40264	10.7206	11.362	7.38842	8.25132	5.40302	6.66937	9.78299	6.2677	7.09751	7.07294	7.28785	8.51678
Lchi08479	3.03307	4.46623	4.22204	2.20703	4.9299	2.89014	3.25469	3.2594	4.35953	3.23946	3.42856	3.08458	2.53904	2.14788	2.17017	4.74947	5.24133	6.18537	2.59926	2.30878	4.91913	1.10645	1.72637	1.95345	3.87215	2.85157	2.1357	2.87388	3.4187	4.69212	2.21854	1.95185	3.85268	1.13438	1.11845	2.19392	3.68092	3.05869	1.79307	3.07445	2.62161	2.28931	3.29275	4.52049	3.06036	2.45791	2.6264	1.625	1.63372
Lchi08480	9.65106	6.80587	8.40066	5.5407	4.1125	7.01594	4.36027	5.29128	6.59674	5.48608	5.67308	4.40852	4.95437	4.83065	4.56313	5.55709	6.44996	5.26324	1.28919	0.136887	0.685921	1.59346	1.15199	1.90644	3.05419	2.77811	3.18191	7.73243	6.99883	11.4964	3.62123	5.17927	12.7079	0.167633	0.0875815	0.41139	1.17548	0.104518	0	15.1611	13.6016	10.9749	7.58756	9.30281	12.7679	7.84932	8.25349	12.3207	8.26434
Lchi08481	9.51734	8.35855	5.9706	6.80832	6.06588	6.56704	7.26382	8.26376	8.0332	7.99123	4.98103	7.62136	7.30631	9.5404	7.80704	5.34025	7.39225	8.79598	3.97502	3.37373	4.97401	7.95637	7.87509	7.41026	8.86089	6.57502	8.36769	9.94469	12.1457	17.5073	14.0468	16.6166	16.7828	14.3788	12.3052	12.187	24.7427	26.9165	25.0334	9.86171	8.86257	6.64997	4.97282	9.0193	9.27211	6.84521	9.76709	10.4378	8.05876
Lchi08482	0.359265	0.225294	0.116002	0.19431	0.577005	0.293848	0.183673	0.167986	0	0.438272	0.172466	0	0.327512	0.397448	0.335504	0	0	0	0.0468438	0	0	1.12371	0.214233	0.408084	0.136523	0	0	0	0.110611	9.74335	0.0554204	0	1.37507	0	0	0	0	0	0	0.290784	0.45916	0.18388	0.62345	0.205605	0.435483	0.613146	0.221281	0	0.632461
Lchi08483	114.262	43.3806	36.4649	40.7512	48.0498	80.3583	68.3748	26.087	53.1411	47.6445	42.0658	43.0128	70.8265	89.7115	30.7411	8.22128	21.1648	22.6714	16.6621	4.10013	24.0719	12.8235	8.98372	16.3172	13.9331	9.91478	8.02136	7.94953	7.87936	17.1038	24.9216	19.2698	34.4945	7.68748	5.50786	6.87364	132.949	27.7557	58.7921	55.886	131.965	50.7845	83.6387	148.078	136.496	63.45	48.6238	127.076	91.9694
Lchi08484	4.55474	6.25197	20.79	5.69596	13.6357	8.53416	4.90158	6.84392	10.8453	8.78875	4.20655	8.31772	2.21363	2.12352	2.78581	12.7899	14.2156	13.5468	55.9278	64.7389	119.12	0.880393	2.63073	0.129944	4.11353	5.65884	10.9828	33.2985	12.1652	14.5746	16.4419	21.4507	24.5228	36.9526	38.7327	29.3816	19.0432	21.6628	17.4096	7.40366	6.44303	3.8146	7.17337	13.3347	8.05538	8.179	18.8883	5.10348	11.6652
Lchi08485	3.03151	2.57708	2.50595	2.20702	4.45321	3.50624	3.68634	2.49752	1.58502	2.4834	2.01854	3.12893	8.55845	2.99555	2.07999	1.57355	1.94852	1.37246	0.802866	2.04047	2.72491	0	0.261306	0	1.33126	0.649929	0	0.997718	1.34149	6.55534	1.77112	0.616629	2.76561	1.0832	0.250665	0.260013	1.31027	0	1.07246	0.85149	1.43968	2.67712	1.93152	1.01863	1.08395	2.58028	2.76883	1.70653	1.08938
Lchi08486	12.572	3.32081	3.90759	4.78383	4.78787	8.76703	10.7293	3.24135	4.88325	9.32359	5.63529	2.6291	16.4586	17.8443	7.74919	2.26289	4.75429	5.50418	5.66507	2.44189	4.04734	0.268915	1.20417	5.71206	3.90563	3.41244	0.373137	0.478423	1.35094	3.19048	1.36698	0	2.44064	0.301559	0.628665	0.217703	2.07127	1.37123	0.772097	1.18899	5.63024	2.62084	5.15666	12.8916	8.77436	7.85269	1.77875	7.90443	1.3009
Lchi08487	0	0	0	0	0	0	0	0	0	0	0	0	0	0	0	0	0	0	0	0	0	0	0	0	0	0	0	0	0	0	0	0	0	0	0	0	0	0	0	0	0	0	0	0	0.0816457	0	0	0	0
Lchi08488	3.55371	3.23561	3.80476	3.54721	5.05006	3.56523	4.47991	3.78338	5.84182	5.74519	3.05769	4.45117	5.7833	6.07848	2.83297	6.46847	6.08086	6.59558	8.57061	8.96591	12.6059	5.72195	5.70634	2.00981	4.73502	5.0176	4.69136	8.67148	11.761	11.2433	9.01023	9.43347	8.54604	8.85229	9.46803	12.2143	10.2186	12.3411	14.6117	3.73924	3.4951	3.21579	3.17871	5.63325	6.15389	5.93765	4.10228	6.72905	8.62833
Lchi08489	62.5585	52.7294	58.881	84.1319	62.8328	57.0659	59.2985	58.4372	62.8211	59.807	49.5331	70.7156	59.0145	79.484	66.1082	163.63	168.054	139.496	142.997	113.441	133.951	89.8154	86.594	44.6505	26.8653	29.2043	55.8809	71.267	50.6338	65.2724	37.5618	44.8528	62.2501	96.2446	95.7847	65.1414	52.201	54.3026	109.081	82.2895	94.6766	64.1228	63.0648	67.6682	55.5641	50.3329	53.3496	67.887	72.2144
Lchi08490	186.891	254.561	226.763	345.08	305.765	231.699	169.869	201.027	181.812	184.44	214.073	254.787	219.103	156.941	230.185	283.092	241.18	195.203	306.996	361.174	195.83	981.679	238.227	514.065	397.689	198.461	644.873	983.002	548.585	1787.74	575.653	1004.85	1464.37	353.497	372.396	185.929	277.962	273.469	362.343	305.389	271.324	343.97	212.163	151.476	149.804	186.68	211.944	229.967	199.478
[truncated: 33,897 more rows]
[truncated: 8 more columns]
