# Supplementary material for: Characterization of the Liriodendron Chinense MYB Gene Family and Its Role in Abiotic Stress Response
Source: Front Plant Sci. 2021 Jul 26;12:641280. doi: 10.3389/fpls.2021.641280 (PMC8350534; doi:10.3389/fpls.2021.641280)
Supplement: Supplementary Figure 1 — A quantitative real-time PCR (qRT-PCR) dissolution curve and a standard curve of eight genes. The primer specificity and amplification efficiency of eight genes were checked by melting curve analysis and standard curve analysis, respectively. LchiMYBs represent the genes, Lchi18S represents the internal reference gene, and red curves represent the melting and the standard. [file Data_Sheet_1.zip › Table S5 Protein size features of LchiMYBs.xlsx]

## Sheet: Sheet1
Gene_ID	Name	Chr_pos	aa_Len	MYB_type	Sub_Group	pI	MW(Da)
Lchi25771	LchiMYB1	chr1	90	R1		9.32	21650.7
Lchi00869	LchiMYB11	chr1	387	R1		9.33	32700.7
Lchi00813	LchiMYB12	chr1	249	R1		5.92	62072.4
Lchi00791	LchiMYB13	chr1	128	R1		9.3	10560.1
Lchi06282	LchiMYB15	chr1	614	R1		5.12	55092.4
Lchi06247	LchiMYB16	chr1	281	R1		9.04	73132.8
Lchi16547	LchiMYB2	chr1	251	R1		9.8	11854.7
Lchi28056	LchiMYB3	chr1	279	R1		5.08	11466
Lchi13448	LchiMYB5	chr1	544	R1		9.62	12382.3
Lchi30528	LchiMYB6	chr1	294	R1		7.73	37695.1
Lchi28348	LchiMYB7	chr1	452	R1		9.83	10333
Lchi00913	LchiMYB9	chr1	278	R1		7.66	36811.5
Lchi20747	LchiMYB108	chr10	99	R1		5.47	43193
Lchi13153	LchiMYB109	chr11	338	R1		8.89	38457.3
Lchi15651	LchiMYB110	chr11	325	R1		9.6	24206.7
Lchi01434	LchiMYB113	chr11	282	R1		6.86	35461.7
Lchi01393	LchiMYB114	chr11	294	R1		9.5	25052.4
Lchi01293	LchiMYB115	chr11	355	R1		5.16	48003.2
Lchi01211	LchiMYB117	chr11	320	R1		8.6	33332.2
Lchi01143	LchiMYB118	chr11	217	R1		8.29	31217.2
Lchi19830	LchiMYB120	chr12	336	R1		6.61	27262.5
Lchi19831	LchiMYB121	chr12	199	R1		6.31	27873
Lchi22336	LchiMYB122	chr12	879	R1		7.75	24377.3
Lchi23749	LchiMYB123	chr12	525	R1		6.02	37382.5
Lchi07575	LchiMYB129	chr12	194	R1		5.07	36349.3
Lchi09081	LchiMYB130	chr13	586	R1		5.05	94789.4
Lchi26961	LchiMYB131	chr13	333	R1		9.43	22810.1
Lchi12397	LchiMYB132	chr13	117	R1		5.86	58469.9
Lchi03222	LchiMYB135	chr14	240	R1		9.22	13519.7
Lchi10815	LchiMYB137	chr14	230	R1		5.73	53835.8
Lchi08107	LchiMYB139	chr15	277	R1		6.16	70265.9
Lchi08089	LchiMYB140	chr15	98	R1		6.47	32702
Lchi03933	LchiMYB143	chr15	194	R1		5.98	36736.2
Lchi08537	LchiMYB144	chr15	429	R1		4.63	21645.2
Lchi27092	LchiMYB145	chr15	98	R1		6.09	14837
Lchi27826	LchiMYB147	chr16	208	R1		6.63	75862.8
Lchi13908	LchiMYB148	chr16	279	R1		7.68	36931.7
Lchi13939	LchiMYB149	chr16	366	R1		8.54	12669.5
Lchi12598	LchiMYB150	chr16	369	R1		4.34	64650
Lchi16865	LchiMYB151	chr17	493	R1		6.54	37502.8
Lchi15907	LchiMYB155	chr18	287	R1		5.86	27001.2
Lchi12824	LchiMYB156	chr18	287	R1		7.07	30837.1
Lchi29280	LchiMYB157	chr18	806	R1		6.01	26579.5
Lchi21256	LchiMYB162	chr19	349	R1		8.15	40652.3
Lchi27512	LchiMYB164	chr19	353	R1		9.97	10407.2
Lchi11128	LchiMYB165	chr19	363	R1		7.83	30299.5
Lchi14367	LchiMYB18	chr2	89	R1		4.71	28570.1
Lchi16240	LchiMYB22	chr2	250	R1		9.06	11425.3
Lchi16241	LchiMYB23	chr2	482	R1		8.9	11358.1
Lchi08791	LchiMYB25	chr2	90	R1		6.66	47505.3
Lchi03106	LchiMYB27	chr2	389	R1		8.37	22440.5
Lchi02893	LchiMYB29	chr2	331	R1		8.63	20434.3
Lchi22124	LchiMYB31	chr3	398	R1		5.9	9371.51
Lchi09877	LchiMYB32	chr3	431	R1		6.11	40617.6
Lchi11619	LchiMYB33	chr3	367	R1		8.97	41105.1
Lchi06940	LchiMYB34	chr3	265	R1		5.1	31350.7
Lchi15223	LchiMYB36	chr3	248	R1		5.6	54050.1
Lchi05448	LchiMYB37	chr3	188	R1		4.53	18437.5
Lchi05435	LchiMYB39	chr3	230	R1		4.66	23250.7
Lchi10258	LchiMYB40	chr3	244	R1		5.41	68530.4
Lchi22569	LchiMYB42	chr3	239	R1		4.89	64426.6
Lchi29403	LchiMYB46	chr4	194	R1		5.32	30654.6
Lchi10186	LchiMYB48	chr4	358	R1		10.61	30830.1
Lchi10138	LchiMYB49	chr4	345	R1		5.56	124207
Lchi02025	LchiMYB50	chr4	305	R1		5.71	88237.8
Lchi09742	LchiMYB53	chr4	221	R1		5.33	31988.9
Lchi09757	LchiMYB54	chr4	244	R1		5.01	30415.5
Lchi14328	LchiMYB57	chr4	217	R1		5.84	43583
Lchi22908	LchiMYB59	chr5	227	R1		6.51	38805.4
Lchi17850	LchiMYB60	chr5	266	R1		6.14	20877.5
Lchi17854	LchiMYB61	chr5	265	R1		9.41	38916.8
Lchi20188	LchiMYB63	chr5	272	R1		9.75	10305.1
Lchi02775	LchiMYB65	chr5	369	R1		5.59	75363.9
Lchi06795	LchiMYB66	chr6	443	R1		7.72	22193.5
Lchi06802	LchiMYB67	chr6	330	R1		7.72	22193.5
Lchi03587	LchiMYB72	chr6	325	R1		6.73	39437.1
Lchi08842	LchiMYB73	chr6	304	R1		6.71	60713.4
Lchi05700	LchiMYB76	chr7	282	R1		9.3	68683.1
Lchi05790	LchiMYB77	chr7	385	R1		8.72	45864.1
Lchi05822	LchiMYB78	chr7	307	R1		6.04	71803.4
Lchi21081	LchiMYB82	chr7	352	R1		7.97	59780.3
Lchi22255	LchiMYB84	chr7	306	R1		4.91	50483.4
Lchi26058	LchiMYB86	chr7	451	R1		9.25	30393.6
Lchi20569	LchiMYB87	chr7	295	R1		6.55	9454.84
Lchi06692	LchiMYB89	chr8	266	R1		5.86	82344.6
Lchi06015	LchiMYB91	chr8	253	R1		7.67	36048.2
Lchi05977	LchiMYB92	chr8	244	R1		7.64	36845
Lchi08332	LchiMYB94	chr8	289	R1		9.41	36160.4
Lchi08411	LchiMYB95	chr8	349	R1		4.55	24757.3
Lchi33243	LchiMYB100	chr9	93	R1		9.43	8671.98
Lchi23180	LchiMYB101	chr9	127	R1		9.57	10140.8
Lchi00260	LchiMYB97	chr9	598	R1		6.09	38478.7
Lchi22507	LchiMYB98	chr9	713	R1		8.15	74021.4
Lchi30080	LchiMYB166	Scaffold106	194	R1		8.31	55840.3
Lchi30081	LchiMYB167	Scaffold106	194	R1		8.23	53585.7
Lchi28678	LchiMYB168	Scaffold108	542	R1		7.62	35813.7
Lchi29092	LchiMYB174	Scaffold1282	276	R1		5.37	13463
Lchi26011	LchiMYB175	Scaffold1334	346	R1		8.76	27711.7
Lchi32916	LchiMYB176	Scaffold1377	331	R1		5.29	34765.9
Lchi29812	LchiMYB181	Scaffold2361	665	R1		9.16	18428.6
Lchi29813	LchiMYB182	Scaffold2361	344	R1		5.39	24402.2
Lchi33711	LchiMYB183	Scaffold2389	482	R1		5.62	28119.1
Lchi32692	LchiMYB185	Scaffold2682	310	R1		5.54	27671.1
Lchi31060	LchiMYB186	Scaffold2689	120	R1		6.53	71366.8
Lchi35447	LchiMYB187	Scaffold2869	243	R1		5.01	30415.5
Lchi34064	LchiMYB188	Scaffold3408	315	R1		6.11	27793.7
Lchi33604	LchiMYB189	Scaffold3549	217	R1		8.48	55795.2
Lchi33605	LchiMYB190	Scaffold3549	250	R1		8.41	53632.8
Lchi35491	LchiMYB170	Scaffold398	414	R1		9.97	10407.2
Lchi00878	LchiMYB10	chr1	564	R2R3	A6	9.39	22063
Lchi00655	LchiMYB14	chr1	366	R2R3	A9	6.45	33284.3
Lchi06127	LchiMYB17	chr1	619	R2R3	A14	5.43	36918.8
Lchi28065	LchiMYB4	chr1	230	R2R3	A17	6.62	42909.8
Lchi16606	LchiMYB104	chr10	299	R2R3	A15	7.17	48119.9
Lchi06375	LchiMYB105	chr10	341	R2R3	A16	6.9	31720.3
Lchi20781	LchiMYB106	chr10	495	R2R3	A10	4.61	44290
Lchi20779	LchiMYB107	chr10	109	R2R3	A10	4.72	43493.5
Lchi05001	LchiMYB111	chr11	437	R2R3		9.46	31506.9
Lchi23492	LchiMYB112	chr11	225	R2R3	A5	6.71	27913.6
Lchi01230	LchiMYB116	chr11	223	R2R3	A1	5.82	41132.3
Lchi01130	LchiMYB119	chr11	239	R2R3	A8	7.09	30209
Lchi25073	LchiMYB124	chr12	121	R2R3	A13	9.06	27872
Lchi20676	LchiMYB125	chr12	489	R2R3	A12	8.56	25979.5
Lchi20677	LchiMYB126	chr12	614	R2R3	A12	8.56	25990.5
Lchi07497	LchiMYB127	chr12	330	R2R3	A16	6.52	21707.3
Lchi07515	LchiMYB128	chr12	301	R2R3		5.96	36870.3
Lchi16028	LchiMYB133	chr13	731	R2R3		6.2	27647.1
Lchi20890	LchiMYB134	chr13	346	R2R3	A19	9.08	34767.3
Lchi03357	LchiMYB136	chr14	280	R2R3	A20	5.18	23583.1
Lchi30781	LchiMYB138	chr15	90	R2R3	A4	5.67	35108.2
Lchi08219	LchiMYB141	chr15	257	R2R3	A3	5.96	38929
Lchi29571	LchiMYB142	chr15	180	R2R3	A16	10.28	22304.5
Lchi13810	LchiMYB146	chr16	166	R2R3	A6	8.93	42257.1
Lchi16886	LchiMYB152	chr17	83	R2R3	A7	6.21	37727.3
Lchi03619	LchiMYB153	chr17	584	R2R3	A6	5.62	40411.4
Lchi15866	LchiMYB154	chr18	272	R2R3	A20	9.1	34600.6
Lchi19398	LchiMYB158	chr18	1090	R2R3		5.48	149250
Lchi27169	LchiMYB159	chr18	389	R2R3	A19	5.47	59738.5
Lchi25489	LchiMYB160	chr19	676	R2R3		5.35	42157
Lchi28983	LchiMYB161	chr19	195	R2R3	A8	6.85	27686.3
Lchi21285	LchiMYB163	chr19	87	R2R3	A8	5.9	25721.8
Lchi14373	LchiMYB19	chr2	156	R2R3	A16	8.39	24728.7
Lchi16239	LchiMYB21	chr2	272	R2R3	A12	8.98	25952.2
Lchi16280	LchiMYB24	chr2	501	R2R3	A16	9.98	21134.4
Lchi01531	LchiMYB26	chr2	200	R2R3	A20	6.84	31427.9
Lchi02910	LchiMYB28	chr2	296	R2R3	A4	6.34	36515.2
Lchi02876	LchiMYB30	chr2	394	R2R3		6.09	41914.6
Lchi20068	LchiMYB35	chr3	278	R2R3	A16	9.02	30916
Lchi05447	LchiMYB38	chr3	320	R2R3	A3	6.32	30280.1
Lchi20451	LchiMYB41	chr3	317	R2R3	A12	8.56	26004.6
Lchi04296	LchiMYB43	chr4	204	R2R3	A20	8.71	36781.3
Lchi04251	LchiMYB44	chr4	315	R2R3		5.38	34845.9
Lchi04105	LchiMYB45	chr4	337	R2R3	A6	8.23	35105.7
Lchi02269	LchiMYB51	chr4	1374	R2R3		9.52	49385.5
Lchi09741	LchiMYB52	chr4	374	R2R3		7.2	30827.2
Lchi13995	LchiMYB55	chr4	382	R2R3		5.72	50534.6
Lchi14291	LchiMYB56	chr4	325	R2R3	A4	6.12	37071.3
Lchi14334	LchiMYB58	chr4	181	R2R3	A18	6.8	40816.9
Lchi24986	LchiMYB62	chr5	230	R2R3	A5	5.63	33653
Lchi02835	LchiMYB64	chr5	314	R2R3	A18	8.65	28041.3
Lchi22393	LchiMYB68	chr6	323	R2R3	A14	5.89	36408.2
Lchi12010	LchiMYB69	chr6	327	R2R3	A9	5.52	32759.3
Lchi11983	LchiMYB70	chr6	238	R2R3	A7	5.95	45065.9
Lchi03530	LchiMYB71	chr6	296	R2R3	A6	6.44	33601.6
Lchi19649	LchiMYB74	chr7	293	R2R3	A8	6.97	25268.4
Lchi19646	LchiMYB75	chr7	407	R2R3	A11	6.54	34370.8
Lchi25305	LchiMYB79	chr7	224	R2R3	A8	9.49	26180.9
Lchi24117	LchiMYB80	chr7	263	R2R3	A13	8.61	26178.8
Lchi16402	LchiMYB81	chr7	230	R2R3	A5	5.23	29872.9
Lchi26289	LchiMYB83	chr7	258	R2R3	A18	7.67	43288.1
Lchi27955	LchiMYB85	chr7	295	R2R3	A17	6.51	30629.5
Lchi28129	LchiMYB88	chr8	287	R2R3		6.37	34491.3
Lchi24392	LchiMYB90	chr8	345	R2R3	A5	5.07	29059.8
Lchi08315	LchiMYB93	chr8	310	R2R3	A1	6.18	39400.1
Lchi23178	LchiMYB102	chr9	103	R2R3	A2	6.19	32401.2
Lchi00034	LchiMYB96	chr9	1338	R2R3	A15	6.1	50166.8
Lchi33069	LchiMYB173	Scaffold1049	534	R2R3	A2	6.19	32373.1
Lchi28680	LchiMYB169	Scaffold108	467	R2R3	A8	9.28	32509.4
Lchi34315	LchiMYB177	Scaffold1833	222	R2R3	A5	6.41	30145.1
Lchi33480	LchiMYB178	Scaffold1978	752	R2R3	A6	8.02	30249.1
Lchi35153	LchiMYB179	Scaffold2066	324	R2R3	A6	8.72	38643.7
Lchi32229	LchiMYB180	Scaffold2089	75	R2R3	A16	5.6	29444.8
Lchi34201	LchiMYB184	Scaffold2461	501	R2R3	A8	7.64	27671.3
Lchi30558	LchiMYB171	Scaffold870	668	R2R3	A4	6.12	34851.1
Lchi35141	LchiMYB172	Scaffold954	81	R2R3	A11	8.7	32279
Lchi00996	LchiMYB8	chr1	225	R3		6.47	38872.6
Lchi27428	LchiMYB20	chr2	660	R3		7.13	148917
Lchi22880	LchiMYB47	chr4	376	R3		7.75	65344.6
Lchi31700	LchiMYB103	chr9	673	R3		8.05	78263.9
Lchi33265	LchiMYB99	chr9	713	R3		7.83	78172.7
Name represents the MYB protein sequences name of LchiMYBs, Gene_ID represents the MYB gene id of LchiMYBs, Chr_pos represents the MYB gene position of chromosome, aa_Len represents the LchiMYB aa protein sequence length. MYB_type represents the three MYB protein type,Sub_Group represents the phylogenetic group of MYBs,pI represents the MYB protein isoelectric point, MW represents the MYB protein…
