# Supplementary material for: Characterization of the Liriodendron Chinense MYB Gene Family and Its Role in Abiotic Stress Response
Source: Front Plant Sci. 2021 Jul 26;12:641280. doi: 10.3389/fpls.2021.641280 (PMC8350534; doi:10.3389/fpls.2021.641280)
Supplement: Supplementary Figure 1 — A quantitative real-time PCR (qRT-PCR) dissolution curve and a standard curve of eight genes. The primer specificity and amplification efficiency of eight genes were checked by melting curve analysis and standard curve analysis, respectively. LchiMYBs represent the genes, Lchi18S represents the internal reference gene, and red curves represent the melting and the standard. [file Data_Sheet_1.zip › Table S6 The chromosome length of LchiMYBs.xlsx]

## Sheet: sheet1
Chr	From	To	Start	End
Scaffold1049	26079	105403	0	79324
Scaffold106	6039	436728	0	430689
Scaffold108	568894	2511087	0	1942193
Scaffold1282	34551	1489552	0	1455001
Scaffold1334	3202	1658802	0	1655600
Scaffold1377	8573	50358	0	41785
Scaffold1833	470	31215	0	30745
Scaffold1978	14693	43098	0	28405
Scaffold2066	8413	9658	0	1245
Scaffold2089	16211	75611	0	59400
Scaffold2361	33426	588571	0	555145
Scaffold2389	4989	123035	0	118046
Scaffold2461	13105	35959	0	22854
Scaffold2682	11696	98109	0	86413
Scaffold2689	4708	320866	0	316158
Scaffold2869	18488	21433	0	2945
Scaffold3408	59790	99932	0	40142
Scaffold3549	16567	72740	0	56173
Scaffold398	18917	19867	0	950
Scaffold870	32686	781375	0	748689
Scaffold954	54	4223	0	4169
chr1	60282	114822047	0	114761765
chr2	14607	94410043	0	94395436
chr3	7053	105956553	0	105949500
chr4	2276	102015087	0	102012811
chr5	84090	68404116	0	68320026
chr6	115077	77555930	0	77440853
chr7	65485	73287652	0	73222167
chr8	3288	82006388	0	82003100
chr9	16368	58553789	0	58537421
chr10	34700	68570170	0	68535470
chr11	53334	65327916	0	65274582
chr12	46277	73374836	0	73328559
chr13	2929	62353598	0	62350669
chr14	43942	73511201	0	73467259
chr15	10825	78339552	0	78328727
chr16	4746	67742926	0	67738180
chr17	8392	69339938	0	69331546
chr18	1	67276905	0	67276904
chr19	4957	59367650	0	59362693
"Chr" refers to the length of chromosome,"From, To" refers to the original starting point and end point on the gene annotation file, and "Start, End" refers to the normalized starting point and end point
