# Supplementary material for: Characterization of the Liriodendron Chinense MYB Gene Family and Its Role in Abiotic Stress Response
Source: Front Plant Sci. 2021 Jul 26;12:641280. doi: 10.3389/fpls.2021.641280 (PMC8350534; doi:10.3389/fpls.2021.641280)
Supplement: Supplementary Figure 1 — A quantitative real-time PCR (qRT-PCR) dissolution curve and a standard curve of eight genes. The primer specificity and amplification efficiency of eight genes were checked by melting curve analysis and standard curve analysis, respectively. LchiMYBs represent the genes, Lchi18S represents the internal reference gene, and red curves represent the melting and the standard. [file Data_Sheet_1.zip › Table S7 The gene position of LchiMYBs.xlsx]

## Sheet: sheet1
Chr	From	To	Start	End	Gene
chr1	2538920	2540027	2478638	2479745	LchiMYB1
chr1	17366437	17368303	17306155	17308021	LchiMYB6
chr1	5919724	5921019	5859442	5860737	LchiMYB2
chr1	113385341	113387598	113325059	113327316	LchiMYB17
chr1	110345164	110350312	110284882	110290030	LchiMYB16
chr1	109365036	109371260	109304754	109310978	LchiMYB15
chr1	106397621	106398711	106337339	106338429	LchiMYB14
chr1	102249700	102272439	102189418	102212157	LchiMYB13
chr1	101496021	101532419	101435739	101472137	LchiMYB12
chr1	100037386	100040362	99977104	99980080	LchiMYB11
chr1	99702304	99705013	99642022	99644731	LchiMYB10
chr1	98531455	98540185	98471173	98479903	LchiMYB9
chr1	95268064	95323324	95207782	95263042	LchiMYB8
chr1	38429872	38431772	38369590	38371490	LchiMYB7
chr1	14156830	14157872	14096548	14097590	LchiMYB5
chr1	12805930	12834111	12745648	12773829	LchiMYB3
chr1	13152515	13154600	13092233	13094318	LchiMYB4
chr10	1289469	1291184	1254769	1256484	LchiMYB104
chr10	9085386	9093141	9050686	9058441	LchiMYB108
chr10	8075991	8079639	8041291	8044939	LchiMYB107
chr10	8001592	8003935	7966892	7969235	LchiMYB106
chr10	4255542	4257715	4220842	4223015	LchiMYB105
chr11	53811124	53812485	53757790	53759151	LchiMYB112
chr11	63712144	63715323	63658810	63661989	LchiMYB119
chr11	63419643	63425835	63366309	63372501	LchiMYB118
chr11	61723360	61725776	61670026	61672442	LchiMYB117
chr11	61066129	61068849	61012795	61015515	LchiMYB116
chr11	59334738	59345481	59281404	59292147	LchiMYB115
chr11	56763079	56765827	56709745	56712493	LchiMYB114
chr11	55744434	55747882	55691100	55694548	LchiMYB113
chr11	47954232	47955765	47900898	47902431	LchiMYB111
chr11	37622336	37648916	37569002	37595582	LchiMYB109
chr11	41953691	42004799	41900357	41951465	LchiMYB110
chr12	67650732	67653455	67604455	67607178	LchiMYB125
chr12	67694131	67697288	67647854	67651011	LchiMYB126
chr12	36329099	36330217	36282822	36283940	LchiMYB122
chr12	58137055	58146205	58090778	58099928	LchiMYB123
chr12	61678996	61680214	61632719	61633937	LchiMYB124
chr12	6781091	6783184	6734814	6736907	LchiMYB120
chr12	6794277	6797664	6748000	6751387	LchiMYB121
chr12	69388627	69392996	69342350	69346719	LchiMYB127
chr12	69863433	69867494	69817156	69821217	LchiMYB128
chr12	71462430	71463483	71416153	71417206	LchiMYB129
chr13	47691315	47725098	47688386	47722169	LchiMYB132
chr13	55646533	55647490	55643604	55644561	LchiMYB133
chr13	766951	796241	764022	793312	LchiMYB130
chr13	57584311	57585480	57581382	57582551	LchiMYB134
chr13	10414430	10415351	10411501	10412422	LchiMYB131
chr14	65105652	65106293	65061710	65062351	LchiMYB135
chr14	69528648	69531313	69484706	69487371	LchiMYB136
chr14	73247155	73257520	73203213	73213578	LchiMYB137
chr15	72513190	72514290	72502365	72503465	LchiMYB144
chr15	68052299	68054944	68041474	68044119	LchiMYB143
chr15	8176410	8179979	8165585	8169154	LchiMYB140
chr15	7360240	7364486	7349415	7353661	LchiMYB139
chr15	49299821	49301538	49288996	49290713	LchiMYB141
chr15	4546798	4549844	4535973	4539019	LchiMYB138
chr15	78159223	78162906	78148398	78152081	LchiMYB145
chr15	56557848	56559170	56547023	56548345	LchiMYB142
chr16	35336729	35338879	35331983	35334133	LchiMYB150
chr16	26962093	26964535	26957347	26959789	LchiMYB148
chr16	27741708	27742940	27736962	27738194	LchiMYB149
chr16	21203738	21204997	21198992	21200251	LchiMYB146
chr16	26440559	26457306	26435813	26452560	LchiMYB147
chr17	63001294	63002742	62992902	62994350	LchiMYB153
chr17	1959110	1970567	1950718	1962175	LchiMYB151
chr17	2610037	2612380	2601645	2603988	LchiMYB152
chr18	49197262	49230866	49197261	49230865	LchiMYB158
chr18	8683538	8688584	8683537	8688583	LchiMYB156
chr18	3863390	3866506	3863389	3866505	LchiMYB154
chr18	4871471	4881003	4871470	4881002	LchiMYB155
chr18	55992676	56023923	55992675	56023922	LchiMYB159
chr18	22921476	22922845	22921475	22922844	LchiMYB157
chr19	57179159	57184502	57174202	57179545	LchiMYB165
chr19	34573848	34575830	34568891	34570873	LchiMYB162
chr19	36154544	36159476	36149587	36154519	LchiMYB163
chr19	3021535	3022874	3016578	3017917	LchiMYB160
chr19	50899396	50900366	50894439	50895409	LchiMYB164
chr19	14575601	14580040	14570644	14575083	LchiMYB161
chr2	9546080	9549265	9531473	9534658	LchiMYB21
chr2	9560121	9561627	9545514	9547020	LchiMYB22
chr2	9586035	9587377	9571428	9572770	LchiMYB23
chr2	11136974	11140050	11122367	11125443	LchiMYB24
chr2	13651866	13656687	13637259	13642080	LchiMYB25
chr2	93898147	93901167	93883540	93886560	LchiMYB30
chr2	93381932	93383850	93367325	93369243	LchiMYB29
chr2	92887176	92889307	92872569	92874700	LchiMYB28
chr2	87061850	87062610	87047243	87048003	LchiMYB27
chr2	66787691	66810984	66773084	66796377	LchiMYB26
chr2	8412330	8425600	8397723	8410993	LchiMYB20
chr2	3605987	3608968	3591380	3594361	LchiMYB18
chr2	3747964	3753530	3733357	3738923	LchiMYB19
chr3	37292342	37297935	37285289	37290882	LchiMYB39
chr3	37010303	37012552	37003250	37005499	LchiMYB38
chr3	36968687	36970604	36961634	36963551	LchiMYB37
chr3	10474459	10476925	10467406	10469872	LchiMYB33
chr3	5801567	5806391	5794514	5799338	LchiMYB32
chr3	24040680	24055934	24033627	24048881	LchiMYB34
chr3	578487	579506	571434	572453	LchiMYB31
chr3	31429863	31440982	31422810	31433929	LchiMYB36
chr3	88635336	88638394	88628283	88631341	LchiMYB41
chr3	70978695	70991839	70971642	70984786	LchiMYB40
chr3	99062754	99080087	99055701	99073034	LchiMYB42
chr3	28596625	28597920	28589572	28590867	LchiMYB35
chr4	9483246	9484869	9480970	9482593	LchiMYB45
chr4	3402566	3414747	3400290	3412471	LchiMYB44
chr4	2236996	2239860	2234720	2237584	LchiMYB43
chr4	77500243	77536165	77497967	77533889	LchiMYB49
chr4	75584812	75597685	75582536	75595409	LchiMYB48
chr4	84221550	84238173	84219274	84235897	LchiMYB50
chr4	91172678	91190744	91170402	91188468	LchiMYB51
chr4	100524746	100526029	100522470	100523753	LchiMYB56
chr4	101373413	101375033	101371137	101372757	LchiMYB57
chr4	101512997	101514400	101510721	101512124	LchiMYB58
chr4	99152084	99156997	99149808	99154721	LchiMYB55
chr4	94800632	94801679	94798356	94799403	LchiMYB52
chr4	94850018	94851369	94847742	94849093	LchiMYB53
chr4	95345492	95348442	95343216	95346166	LchiMYB54
chr4	11722843	11741353	11720567	11739077	LchiMYB46
chr4	12749044	12773579	12746768	12771303	LchiMYB47
chr5	36110076	36111677	36025986	36027587	LchiMYB62
chr5	49921981	49922457	49837891	49838367	LchiMYB63
chr5	63729713	63760229	63645623	63676139	LchiMYB65
chr5	61428414	61430806	61344324	61346716	LchiMYB64
chr5	29206094	29207570	29122004	29123480	LchiMYB60
chr5	29313558	29321558	29229468	29237468	LchiMYB61
chr5	13579289	13613008	13495199	13528918	LchiMYB59
chr6	3151304	3155785	3036227	3040708	LchiMYB66
chr6	3302103	3306586	3187026	3191509	LchiMYB67
chr6	14744567	14747276	14629490	14632199	LchiMYB71
chr6	16321396	16329512	16206319	16214435	LchiMYB72
chr6	6280840	6286464	6165763	6171387	LchiMYB68
chr6	9704545	9708197	9589468	9593120	LchiMYB70
chr6	8900022	8901085	8784945	8786008	LchiMYB69
chr6	20418994	20440320	20303917	20325243	LchiMYB73
chr7	32086847	32088248	32021362	32022763	LchiMYB81
chr7	5438041	5484848	5372556	5419363	LchiMYB76
chr7	9230121	9235434	9164636	9169949	LchiMYB77
chr7	10803570	10832530	10738085	10767045	LchiMYB78
chr7	58842718	58844832	58777233	58779347	LchiMYB83
chr7	62958064	62968228	62892579	62902743	LchiMYB86
chr7	41701688	41715325	41636203	41649840	LchiMYB82
chr7	65654927	65659384	65589442	65593899	LchiMYB87
chr7	60897075	60915137	60831590	60849652	LchiMYB85
chr7	60808912	60826806	60743427	60761321	LchiMYB84
chr7	5149991	5152150	5084506	5086665	LchiMYB75
chr7	5001505	5002790	4936020	4937305	LchiMYB74
chr7	22830162	22833241	22764677	22767756	LchiMYB80
chr7	20596701	20611006	20531216	20545521	LchiMYB79
chr8	39109351	39159508	39106063	39156220	LchiMYB89
chr8	66699922	66701332	66696634	66698044	LchiMYB90
chr8	77558311	77559886	77555023	77556598	LchiMYB93
chr8	78005072	78012309	78001784	78009021	LchiMYB94
chr8	80271216	80275343	80267928	80272055	LchiMYB95
chr8	72836697	72841323	72833409	72838035	LchiMYB92
chr8	71641210	71646829	71637922	71643541	LchiMYB91
chr8	8888090	8890278	8884802	8886990	LchiMYB88
chr9	56500905	56515264	56484537	56498896	LchiMYB103
chr9	627419	629041	611051	612673	LchiMYB96
chr9	6023182	6029698	6006814	6013330	LchiMYB97
chr9	54973384	54979526	54957016	54963158	LchiMYB102
chr9	54846205	54847912	54829837	54831544	LchiMYB101
chr9	54290915	54305369	54274547	54289001	LchiMYB99
chr9	20705437	20762875	20689069	20746507	LchiMYB98
chr9	54531107	54532708	54514739	54516340	LchiMYB100
Scaffold1049	48290	53296	22211	27217	LchiMYB173
Scaffold106	182766	185285	176727	179246	LchiMYB166
Scaffold106	211596	213492	205557	207453	LchiMYB167
Scaffold108	1096699	1113781	527805	544887	LchiMYB168
Scaffold108	1282268	1301458	713374	732564	LchiMYB169
Scaffold1282	1489001	1489552	1454450	1455001	LchiMYB174
Scaffold1334	1195381	1197210	1192179	1194008	LchiMYB175
Scaffold1377	18314	21716	9741	13143	LchiMYB176
Scaffold1833	29303	31215	28833	30745	LchiMYB177
Scaffold1978	40401	43098	25708	28405	LchiMYB178
Scaffold2066	8413	9658	0	1245	LchiMYB179
Scaffold2089	16211	17878	0	1667	LchiMYB180
Scaffold2361	217516	218096	184090	184670	LchiMYB181
Scaffold2361	218652	219498	185226	186072	LchiMYB182
Scaffold2389	85922	91244	80933	86255	LchiMYB183
Scaffold2461	13105	17540	0	4435	LchiMYB184
Scaffold2682	58264	60902	46568	49206	LchiMYB185
Scaffold2689	164889	183616	160181	178908	LchiMYB186
Scaffold2869	18488	21433	0	2945	LchiMYB187
Scaffold3408	68523	71778	8733	11988	LchiMYB188
Scaffold3549	16567	19086	0	2519	LchiMYB189
Scaffold3549	46247	48143	29680	31576	LchiMYB190
Scaffold398	18917	19867	0	950	LchiMYB170
Scaffold870	366577	368590	333891	335904	LchiMYB171
Scaffold954	54	4223	0	4169	LchiMYB172
"Chr" refers to the length of chromosome,"From, To" refers to the original starting point and end point on the gene annotation file, and "Start, End" refers to the normalized starting point and end point,"Gene" refers to the LchiMYB gene name.
