# Supplementary material for: Characterization of the Liriodendron Chinense MYB Gene Family and Its Role in Abiotic Stress Response
Source: Front Plant Sci. 2021 Jul 26;12:641280. doi: 10.3389/fpls.2021.641280 (PMC8350534; doi:10.3389/fpls.2021.641280)
Supplement: Supplementary Figure 1 — A quantitative real-time PCR (qRT-PCR) dissolution curve and a standard curve of eight genes. The primer specificity and amplification efficiency of eight genes were checked by melting curve analysis and standard curve analysis, respectively. LchiMYBs represent the genes, Lchi18S represents the internal reference gene, and red curves represent the melting and the standard. [file Data_Sheet_1.zip › Table S8 The syteny gene pairs of LchiMYBs.xlsx]

## Sheet: sheet1
Id1	Chr	Start	End	Id2	Chr	From	To
LchiMYB160	chr19	3016578	3017917	LchiMYB179	Scaffold2066	0	1245
LchiMYB160	chr19	3016578	3017917	LchiMYB146	chr16	21198992	21200251
LchiMYB160	chr19	3016578	3017917	LchiMYB153	chr17	62992902	62994350
LchiMYB160	chr19	3016578	3017917	LchiMYB131	chr13	10411501	10412422
LchiMYB160	chr19	3016578	3017917	LchiMYB45	chr4	9480970	9482593
LchiMYB160	chr19	3016578	3017917	LchiMYB71	chr6	14629490	14632199
LchiMYB160	chr19	3016578	3017917	LchiMYB70	chr6	9589468	9593120
LchiMYB152	chr17	2601645	2603988	LchiMYB26	chr2	66773084	66796377
LchiMYB45	chr4	9480970	9482593	LchiMYB71	chr6	14629490	14632199
LchiMYB93	chr8	77555023	77556598	LchiMYB128	chr12	69817156	69821217
LchiMYB53	chr4	94847742	94849093	LchiMYB59	chr5	13495199	13528918
LchiMYB53	chr4	94847742	94849093	LchiMYB25	chr2	13637259	13642080
LchiMYB106	chr10	7966892	7969235	LchiMYB86	chr7	62892579	62902743
LchiMYB14	chr1	106337339	106338429	LchiMYB33	chr3	10467406	10469872
LchiMYB138	chr15	4535973	4539019	LchiMYB59	chr5	13495199	13528918
LchiMYB138	chr15	4535973	4539019	LchiMYB25	chr2	13637259	13642080
LchiMYB181	Scaffold2361	184090	184670	LchiMYB155	chr18	4871470	4881002
LchiMYB4	chr1	13092233	13094318	LchiMYB51	chr4	91170402	91188468
LchiMYB85	chr7	60831590	60849652	LchiMYB33	chr3	10467406	10469872
LchiMYB85	chr7	60831590	60849652	LchiMYB59	chr5	13495199	13528918
LchiMYB85	chr7	60831590	60849652	LchiMYB25	chr2	13637259	13642080
LchiMYB85	chr7	60831590	60849652	LchiMYB49	chr4	77497967	77533889
LchiMYB85	chr7	60831590	60849652	LchiMYB147	chr16	26435813	26452560
LchiMYB85	chr7	60831590	60849652	LchiMYB115	chr11	59281404	59292147
LchiMYB155	chr18	4871470	4881002	LchiMYB108	chr10	9050686	9058441
LchiMYB51	chr4	91170402	91188468	LchiMYB148	chr16	26957347	26959789
LchiMYB128	chr12	69817156	69821217	LchiMYB9	chr1	98471173	98479903
LchiMYB47	chr4	12746768	12771303	LchiMYB15	chr1	109304754	109310978
LchiMYB38	chr3	37003250	37005499	LchiMYB26	chr2	66773084	66796377
LchiMYB143	chr15	68041474	68044119	LchiMYB115	chr11	59281404	59292147
LchiMYB33	chr3	10467406	10469872	LchiMYB182	Scaffold2361	185226	186072
LchiMYB66	chr6	3036227	3040708	LchiMYB49	chr4	77497967	77533889
LchiMYB67	chr6	3187026	3191509	LchiMYB49	chr4	77497967	77533889
LchiMYB140	chr15	8165585	8169154	LchiMYB98	chr9	20689069	20746507
LchiMYB6	chr1	17306155	17308021	LchiMYB82	chr7	41636203	41649840
LchiMYB110	chr11	41900357	41951465	LchiMYB48	chr4	75582536	75595409
LchiMYB110	chr11	41900357	41951465	LchiMYB26	chr2	66773084	66796377
LchiMYB48	chr4	75582536	75595409	LchiMYB16	chr1	110284882	110290030
LchiMYB26	chr2	66773084	66796377	LchiMYB16	chr1	110284882	110290030
LchiMYB158	chr18	49197261	49230865	LchiMYB147	chr16	26435813	26452560
"Id1, Id2" represent the linear gene pair, "Chr" represents the chromosome name, "Start,From" represent the starting position of the gene, and "End,To" represent the end position of the gene.
