# Supplementary material for: Characterization of the Liriodendron Chinense MYB Gene Family and Its Role in Abiotic Stress Response
Source: Front Plant Sci. 2021 Jul 26;12:641280. doi: 10.3389/fpls.2021.641280 (PMC8350534; doi:10.3389/fpls.2021.641280)
Supplement: Supplementary Figure 1 — A quantitative real-time PCR (qRT-PCR) dissolution curve and a standard curve of eight genes. The primer specificity and amplification efficiency of eight genes were checked by melting curve analysis and standard curve analysis, respectively. LchiMYBs represent the genes, Lchi18S represents the internal reference gene, and red curves represent the melting and the standard. [file Data_Sheet_1.zip › Table S9 selective pressure analysis of LchiMYB duplicated gene pairs.xlsx]

## Sheet: Sheet1
Sequence	Method	Ka	Ks	Ka/Ks
LchiMYB160&LchiMYB179	MA	0.988747	0.727977	1.35821
LchiMYB160&LchiMYB146	MA	0.988747	0.727977	1.35821
LchiMYB160&LchiMYB153	MA	0.988747	0.727977	1.35821
LchiMYB160&LchiMYB131	MA	0.988747	0.727977	1.35821
LchiMYB160&LchiMYB45	MA	0.988747	0.727977	1.35821
LchiMYB160&LchiMYB71	MA	0.988747	0.727977	1.35821
LchiMYB160&LchiMYB70	MA	0.988747	0.727977	1.35821
LchiMYB152&LchiMYB26	MA	0.996592	1.00342	0.993194
LchiMYB45&LchiMYB71	MA	0.241245	0.0049194	49.0395
LchiMYB93&LchiMYB128	MA	0.934271	1.16675	0.800745
LchiMYB53&LchiMYB59	MA	1.01407	0.851684	1.19066
LchiMYB53&LchiMYB25	MA	0.997177	1.00847	0.988798
LchiMYB106&LchiMYB86	MA	0.90131	1.34397	0.67063
LchiMYB14&LchiMYB33	MA	0.96585	1.08193	0.89271
LchiMYB138&LchiMYB59	MA	0.996669	0.845527	1.17875
LchiMYB138&LchiMYB25	MA	0.998521	1.29025	0.773898
LchiMYB181&LchiMYB155	MA	0.996244	0.943656	1.05573
LchiMYB4&LchiMYB51	MA	1.00028	0.765244	1.30714
LchiMYB85&LchiMYB33	MA	0.977984	1.06585	0.91756
LchiMYB85&LchiMYB59	MA	0.996669	0.845527	1.17875
LchiMYB85&LchiMYB25	MA	0.998521	1.29025	0.773898
LchiMYB85&LchiMYB49	MA	0.992909	0.975233	1.01812
LchiMYB85&LchiMYB147	MA	0.950926	1.25148	0.759841
LchiMYB85&LchiMYB115	MA	0.468742	0.986568	0.475124
LchiMYB155&LchiMYB108	MA	0.999399	1.18014	0.846849
LchiMYB51&LchiMYB148	MA	1.05721	0.453704	2.33017
LchiMYB128&LchiMYB9	MA	0.996394	1.00651	0.989945
LchiMYB47&LchiMYB15	MA	0.991522	1.00305	0.988511
LchiMYB38&LchiMYB26	MA	0.998389	0.937533	1.06491
LchiMYB143&LchiMYB115	MA	1.0625	0.311514	3.41077
LchiMYB33&LchiMYB182	MA	1.00016	0.881004	1.13525
LchiMYB66&LchiMYB49	MA	0.997275	1.00554	0.991777
LchiMYB67&LchiMYB49	MA	0.997275	1.00554	0.991777
LchiMYB140&LchiMYB98	MA	0.998898	0.905102	1.10363
LchiMYB6&LchiMYB82	MA	1.01294	0.875652	1.15679
LchiMYB110&LchiMYB48	MA	0.854462	1.19193	0.716874
LchiMYB110&LchiMYB26	MA	0.854462	1.19193	0.716874
LchiMYB48&LchiMYB16	MA	0.992068	0.906531	1.09436
LchiMYB26&LchiMYB16	MA	0.992068	0.906531	1.09436
LchiMYB158&LchiMYB147	MA	0.93899	1.40713	0.667307
The sequence represents the duplication event of gene pairs, MA represents a model that averages parameters across 42 candidate models, Ka, Ks, Ka/Ks represents the value of Ka (non-synonymous substitutions), Ks (synonymous substitutions), and Ka/Ks respectively
